# Supplementary material for: Total loss of VHL gene function impairs neuroendocrine cancer cell fitness due to excessive HIF2α activity
Source: Proc Natl Acad Sci U S A. 2024 Sep 25;121(40):e2410356121. doi: 10.1073/pnas.2410356121 (PMC11459182; doi:10.1073/pnas.2410356121)
Supplement: Supplementary file 2 — Dataset S01 (XLSX) [file pnas.2410356121.sd01.xlsx]

## Sheet: Sheet1
Gene Symbol	Average LFC	Average -log(p-values)	Number of perturbations	Perturbations	Individual LFCs	Ascending ranks	Individual ascending -log(p-values)	Descending ranks	Individual descending -log(p-values)
EPAS1	1.57909	8.79688	4	CCTATTCACCAAGCTAAAGG;TAGCCACACAGACTATTGTG;ACTGGCACCCTATATCCCCA;TGTTCTCGGAGTCTAGCGCA	1.12;1.46;1.78;1.96	77356;77429;77439;77441	8.29E+00;6.88E+00;3.99E+00;-0.00E+00	1;3;13;86	1.18E+01;1.08E+01;8.22E+00;4.29E+00
L3MBTL2-AS1	1.51074	4.04387	1	CCGGAGTTATAACAGCAGTG	1.51	77435	3.36e-05	7	4.04
ARNT	1.25281	6.42922	4	AGATGTCTAACGATAAGGAG;CAAGCTAACCATCTTACGCA;TGGATTGTGTTGGAGAGTGT;TGGGGAACCTCACTTCGTGG	0.56;1.23;1.44;1.79	75185;77391;77426;77440	5.61E+00;4.02E+00;3.11E+00;2.24E-05	2;16;51;2257	8.97E+00;6.62E+00;6.14E+00;3.99E+00
RPS7P4	1.05754	2.75864	1	AAATTGAAGTTGGTGGTGGT	1.06	77307	0.000752	135	2.76
RPL19P3	0.975038	2.55251	1	AGACCTTCTTCTTGCCACAG	0.98	77225	0.00121	217	2.55
RPL19P16	0.975038	2.55251	1	AGACCTTCTTCTTGCCACAG	0.98	77225	0.00121	217	2.55
C9orf92	0.91612	3.0735	2	CTATGTGAGAAACACCACCC;AAGTTATGTAACTCACAGGC	0.59;1.24	75544;77396	1.32E+00;5.05E-04	46;1898	3.22E+00;2.93E+00
POTENTIALLY_ACTIVE_92	0.879401	2.30126	1	GTGCCGGGAACAGACTGCGT	0.88	77055	0.00217	387	2.3
CYCSP45	0.872893	2.27725	1	TGCCACACCGTTGAAAAGGG	0.87	77033	0.00229	409	2.28
LOC100996316	0.85573	2.22433	1	CATTCAGCCTAGCACTGAAG	0.86	76980	0.00259	462	2.22
LOC105379417	0.85573	2.22433	1	CATTCAGCCTAGCACTGAAG	0.86	76980	0.00259	462	2.22
LOC101928041	0.85573	2.22433	1	CATTCAGCCTAGCACTGAAG	0.86	76980	0.00259	462	2.22
LOC105379426	0.85573	2.22433	1	CATTCAGCCTAGCACTGAAG	0.86	76980	0.00259	462	2.22
LOC100129478	0.848106	2.20233	1	GCAGAGGCGTCTGAAGAGGA	0.85	76956	0.00273	486	2.2
RPL41P5	0.825109	2.14703	1	GGAGGAAGAAGCGAATGCGC	0.83	76890	0.0031	552	2.15
RPL41P2	0.825109	2.14703	1	GGAGGAAGAAGCGAATGCGC	0.83	76890	0.0031	552	2.15
RPL41P3	0.825109	2.14703	1	GGAGGAAGAAGCGAATGCGC	0.83	76890	0.0031	552	2.15
LOC107984974	0.825109	2.14703	1	GGAGGAAGAAGCGAATGCGC	0.83	76890	0.0031	552	2.15
RPL41P1	0.825109	2.14703	1	GGAGGAAGAAGCGAATGCGC	0.83	76890	0.0031	552	2.15
NAIPP2	0.777068	2.03527	1	AGATATCAAGCAAAGACATG	0.78	76728	0.00402	714	2.04
USP7	0.774196	3.96509	4	TTGATGACGACGTGGTGTCA;GGCAACCTTTCAGTTCACTG;GGCAGTAGAACAGCTCGATG;AGATGTATGATCCCAAAACG	0.36;0.68;0.98;1.07	71373;76265;77231;77325	2.87E+00;2.75E+00;1.97E+00;2.60E-03	117;211;1177;6069	4.86E+00;4.42E+00;4.36E+00;2.22E+00
LOC100132686	0.757597	1.99189	1	GCTACTGTACCTTATAAAGG	0.76	76653	0.00444	789	1.99
L3MBTL2	0.742958	3.53742	4	AACCTGACATCTTGATGCCG;CTCATCAACTCACTCCGTGG;GGTCCCACTCTATGACCAGT;CCGGAGTTATAACAGCAGTG	-0.24;0.84;0.86;1.51	35558;76936;76983;77435	3.60E+00;1.63E+00;5.37E-01;1.35E-04	7;459;506;41884	5.96E+00;3.68E+00;3.44E+00;1.07E+00
MRPS36P1	0.700509	1.85878	1	CAGAAGCTTTGAGATCAGCA	0.7	76370	0.00605	1072	1.86
BPTF	0.692139	3.89043	4	GAGGACTTGGGAAATTCAAG;AAAGGAGCAGAGCAAAACCG;GCCTTCGATCAAGTGCACTG;ACTGCTATCCTGAATAGACA	0.6;0.65;0.69;0.83	75579;75996;76337;76905	4.27E+00;2.70E+00;1.26E+00;1.21E-02	537;1105;1446;1863	6.48E+00;4.59E+00;2.93E+00;1.57E+00
CTB-49A3.2	0.687303	2.41608	2	TGTTCGGTATGAAGACACAG;GGATAGACACGGATGACTGG	0.53;0.84	74829;76938	1.19E+00;5.66E-03	504;2613	2.94E+00;1.89E+00
ANKRD20A21P	0.685212	2.39578	2	ACGCCCTGGACAAGCAGCAC;CATTCAGCCTAGCACTGAAG	0.51;0.86	74583;76980	1.15E+00;5.19E-03	462;2859	2.87E+00;1.93E+00
C7orf26	0.685146	3.29245	4	ACATGGCCATTGGATAAGGG;GTCATAGAGCGCGGTAACGG;TAACCTCACACAGTAAACCA;AAAGTGATGAGAATCAACCT	0.16;0.6;0.78;1.2	63845;75585;76739;77389	2.48E+00;1.75E+00;1.45E+00;1.17E-03	53;703;1857;13597	4.27E+00;3.31E+00;3.02E+00;2.56E+00
LOC105379529	0.674317	1.79345	1	GCCCAGAAATAAATAGAGGG	0.67	76196	0.00704	1246	1.79
OR4N3P	0.674317	1.79345	1	GCCCAGAAATAAATAGAGGG	0.67	76196	0.00704	1246	1.79
GRPEL2-AS1	0.674303	1.7931	1	AAGGCTCGTTCAGCAAGAGG	0.67	76195	0.00704	1247	1.79
LCN1P2	0.66938	1.78244	1	ACCCTCACGACCCTGGAAGG	0.67	76164	0.00722	1278	1.78
PGP	0.649735	3.29679	4	ATGAAGCGGCCGTTCTCAAG;ACGCTGCTGTTCGACTGCGA;GCTTCTCGGCGTAGGCAGCG;GCGTGCGGCTGAGCGCCGAG	0.3;0.58;0.72;0.99	69488;75436;76503;77246	2.42E+00;2.41E+00;1.33E+00;4.38E-03	196;939;2006;7954	4.17E+00;3.95E+00;3.07E+00;2.00E+00
RPL31P10	0.620036	1.67017	1	CCGTTCTGCCATCAACGAAG	0.62	75787	0.00938	1655	1.67
RPL31P31	0.620036	1.67017	1	CCGTTCTGCCATCAACGAAG	0.62	75787	0.00938	1655	1.67
PAICS	0.619797	2.90607	4	TACGAATTGTTAGACAGTCC;GTGGGTTGCAGAGAGAGTAG;TGCAGCTAGAAAAAACCACC;ATTGGAATCATTTCACACTG	-0.03;0.46;0.9;1.15	51678;73693;77099;77367	1.90E+00;1.76E+00;1.01E+00;1.66E-03	75;343;3749;25764	3.93E+00;3.36E+00;2.41E+00;1.91E+00
RPARP-AS1	0.619367	1.66912	1	AGCCCCGCTCTGGATCCCGC	0.62	75783	0.0094	1659	1.67
ZNF73P	0.604508	1.63491	1	AGGACCTGGATGATGCTCAG	0.6	75647	0.0102	1795	1.63
LOC101930552	0.604508	1.63491	1	AGGACCTGGATGATGCTCAG	0.6	75647	0.0102	1795	1.63
LOC101929572	0.590045	1.60027	1	ACTTGCTGTATGTTGTGGAT	0.59	75498	0.011	1944	1.6
LOC100508046	0.590045	1.60027	1	ACTTGCTGTATGTTGTGGAT	0.59	75498	0.011	1944	1.6
MED12	0.588462	2.79331	4	GTGGCGTACTGCACGTGTCG;ACATCGACTGCTGGACAATG;CAGTGAGTAGTGCCAAACCA;TTCACATTATGACCAACACC	0.14;0.2;0.93;1.08	62653;65801;77160;77334	1.84E+00;1.65E+00;1.01E+00;2.40E-03	108;282;11641;14789	4.10E+00;2.88E+00;2.26E+00;1.94E+00
ZNF793	0.587445	2.72463	4	TCACAGTGACTGCAACCCCG;CCTAGTAACTGGAACCCTTG;TATCACACTTACCCCAACAG;TCCCACACTCACTACAGACG	-0.06;0.37;0.89;1.15	49688;71777;77075;77365	1.73E+00;1.56E+00;9.28E-01;1.71E-03	77;367;5665;27754	3.88E+00;2.84E+00;2.40E+00;1.78E+00
NO_SITE_105	0.585089	2.9026	4	CGTCAAGTATTAAGCTGCTT;CGTCCAGAAGAACGGCCCCT;CGTATTCGACTCTCAACGCG;CGTCATATACACAAACGCCC	0.24;0.45;0.68;0.97	67287;73453;76247;77216	2.11E+00;1.84E+00;1.23E+00;5.05E-03	226;1195;3989;10155	3.53E+00;3.29E+00;2.86E+00;1.94E+00
NDUFB7	0.583983	2.87643	4	GCTCCACCGAGGCATCGCCC;CCAACCTTCCCGCCAGACTA;AGATGATGGACGCGCAGCTG;CGAACGCAAGGAGCGCGGTG	0.21;0.42;0.73;0.97	66160;72866;76543;77221	1.98E+00;1.73E+00;1.35E+00;4.94E-03	221;899;4576;11282	3.35E+00;3.11E+00;3.10E+00;1.95E+00
SLC25A46	0.582018	3.07585	4	TGGCGGCGTAGAACAATGCA;TTTCTATAGCCTAACTTACG;CCCGTACGAAGGCCCCACGG;GAACTCCATGAAGCACCGTA	0.42;0.44;0.62;0.85	72809;73205;75816;76953	3.09E+00;1.79E+00;1.10E+00;1.10E-02	489;1626;4237;4633	4.89E+00;3.21E+00;2.60E+00;1.61E+00
LOC112268293	0.572039	1.5612	1	AGAGGAGCAGAAGAAACTCG	0.57	75315	0.0121	2127	1.56
LOC728416	0.572039	1.5612	1	AGAGGAGCAGAAGAAACTCG	0.57	75315	0.0121	2127	1.56
LOC729973	0.572039	1.5612	1	AGAGGAGCAGAAGAAACTCG	0.57	75315	0.0121	2127	1.56
LOC100130394	0.572039	1.5612	1	AGAGGAGCAGAAGAAACTCG	0.57	75315	0.0121	2127	1.56
LOC112267990	0.572039	1.5612	1	AGAGGAGCAGAAGAAACTCG	0.57	75315	0.0121	2127	1.56
LOC112268226	0.572039	1.5612	1	AGAGGAGCAGAAGAAACTCG	0.57	75315	0.0121	2127	1.56
LOC112268204	0.571276	1.55917	1	CAACGTCTATGACCTCCTAA	0.57	75305	0.0121	2137	1.56
POTENTIALLY_ACTIVE_9	0.566633	1.54773	1	AGAGGCGCCGGTTGGACTCA	0.57	75248	0.0125	2194	1.55
POTENTIALLY_ACTIVE_35	0.565469	1.54478	1	CCACACAAGAAAAAAATGAC	0.57	75233	0.0126	2209	1.54
SEPTIN7P13	0.564256	1.54184	1	CTGGAGAATACAAATCTGTG	0.56	75218	0.0126	2224	1.54
LOC101927079	0.562698	2.04051	2	CTTGAGACTGAGTCAGACCA;GCCCAGAAATAAATAGAGGG	0.45;0.67	73477;76196	1.01E+00;1.41E-02	1246;3965	2.58E+00;1.50E+00
LOC643454	0.546126	1.49821	1	TCAACAACCACGGGAAGCCG	0.55	74983	0.014	2459	1.5
POTENTIALLY_ACTIVE_64	0.540514	1.48723	1	GAGAAGTGGGGAGCCATTGG	0.54	74920	0.0144	2522	1.49
GART	0.533221	2.69467	4	TGGCCTTCACAACCAAAGCA;GTCTTCGGGAAGTACCTGAG;GCAGAGCAGTCCATCTAAGG;AGCTAGGTCATACTCTCCAG	0.21;0.39;0.69;0.84	66025;72281;76317;76929	1.96E+00;1.63E+00;1.26E+00;1.15E-02	513;1125;5161;11417	3.33E+00;2.96E+00;2.91E+00;1.59E+00
TLK2P1	0.532625	1.47167	1	CAACCAATGAGCAGAAACAG	0.53	74828	0.0149	2614	1.47
NDUFV1	0.519428	2.86974	4	CAAACCAGGTACCTCCACGG;CTGAAAGGTTCCCTGAGTCG;TGGTGGTGAACGCAGACGAG;GCTGCCTATATCTACATCCG	0.41;0.46;0.47;0.73	72693;73628;73901;76533	3.06E+00;1.88E+00;7.99E-01;2.05E-02	909;3541;3814;4749	4.85E+00;3.34E+00;1.94E+00;1.34E+00
ANKRD20A5P	0.514695	1.43276	1	ACGCCCTGGACAAGCAGCAC	0.51	74583	0.0163	2859	1.43
ENTPD2	0.511077	2.46949	4	CGGCCACTTGTAGATAAACA;CCTGGTCACGGCCATAGCAG;GTGCCCAAAGAGAGACACGC;CAGAAACCAGATCTCGGCAG	-0.18;0.52;0.65;1.06	39784;74660;76044;77305	2.14E+00;1.17E+00;6.27E-01;3.05E-03	137;1398;2782;37658	3.75E+00;2.72E+00;2.15E+00;1.25E+00
PGLS	0.510831	2.68902	4	CGGGGTTAATGGTGATCACC;TTCGCGCTCGGCCTGTCGGG;CAGCAGGTCGAAAACCGGGA;CGGCGTGATCGAAGGGCACG	0.37;0.37;0.42;0.89	71610;71699;72769;77074	2.80E+00;1.55E+00;6.98E-01;8.25E-03	368;4673;5743;5832	4.49E+00;2.82E+00;1.73E+00;1.71E+00
GASK1A	0.509094	2.43183	4	TCAGCCAACTCTGTTCCCAA;TGTGCAGATGCTCCGTCTGT;GGGGCGCCAGTTACCCCCTG;CCCTACCGATACACAGACGG	0.13;0.37;0.42;1.11	62493;71597;72867;77353	1.63E+00;1.53E+00;7.06E-01;1.98E-03	89;4575;5845;14949	2.86E+00;2.80E+00;2.34E+00;1.73E+00
MRPS5	0.508684	2.30325	4	ACAGGCCATTTGTCATCACT;AGGAGTTTGCTACCTCCACA;ATAAGAGGGACATTCAGTCC;TTCACTATGACTGCGAAAGA	-0.43;0.1;0.9;1.46	21132;60917;77100;77430	1.76E+00;7.72E-01;3.77E-01;2.47E-04	12;342;16525;56310	3.94E+00;3.21E+00;1.51E+00;5.54E-01
PFAS	0.50605	2.37081	4	AATGGCCCTATCAATATACT;TGGACCCAAAAGTCGCCGCC;GGGTTGGCACTGAGACCGTG;AAGCCCATCATGTTTAGTGG	0.09;0.35;0.4;1.19	59953;71247;72325;77385	1.49E+00;1.45E+00;6.67E-01;1.26E-03	57;5117;6195;17489	2.73E+00;2.58E+00;2.53E+00;1.64E+00
VIM-AS1	0.504864	1.40911	1	CAACGACAAAGCCCGCGTCG	0.5	74423	0.0173	3019	1.41
ALG1L3P	0.500618	1.39958	1	TGTCTGCACATGTCCTCCAG	0.5	74356	0.0177	3086	1.4
UHRF1	0.49803	2.42788	4	ACGAAGTCTTCAAGATTGAG;TGCTCGGGACACGAACATGG;CTACAACCCCGACAACCCCA;ACACCCGACTCGCTGACCTG	0.04;0.44;0.54;0.97	56731;73342;74950;77215	1.82E+00;1.25E+00;9.33E-01;5.08E-03	227;2492;4100;20711	3.25E+00;2.29E+00;2.24E+00;1.93E+00
NCAM2	0.49771	2.41078	4	AAAAGGAAGGTGTTAGGTCA;ACGGCCGTATCGAAGTCAAA;GTGCAGGTGAACTGCTAACT;AACAAACCGGACTCCCATGG	0.09;0.34;0.6;0.96	59982;70904;75594;77202	1.45E+00;1.45E+00;1.05E+00;5.37E-03	240;1848;6538;17460	2.66E+00;2.59E+00;2.49E+00;1.91E+00
ZNHIT3	0.497296	2.13123	4	CAAGCAGATCACGCAGACGA;GTCTGCTTCCGGAAGCACAA;GCACGCGGCAGGCTGGACAG;TCCCCGCTCACTAGGGCACG	-0.0;0.03;0.49;1.48	53667;56377;74122;77431	1.10E+00;8.23E-01;6.28E-01;2.24E-04	11;3320;21065;23775	3.25E+00;2.05E+00;2.00E+00;1.23E+00
SNTG1	0.49637	2.45545	4	TGTCGTTTCAAAAATCTCCA;ACACATTATCATGCTCGTCG;TGCCCGGCACAGATTTGAGT;GTAGAGACATGAGCCCCTCA	-0.17;0.45;0.83;0.88	40940;73421;76906;77042	1.84E+00;1.57E+00;6.55E-01;8.97E-03	400;536;4021;36502	3.55E+00;3.28E+00;1.69E+00;1.31E+00
KRT18P1	0.494159	1.38627	1	TGTCAATCTGCAGAACGATG	0.49	74260	0.0182	3182	1.39
KRT18P3	0.494159	1.38627	1	TGTCAATCTGCAGAACGATG	0.49	74260	0.0182	3182	1.39
KRT18P57	0.494159	1.38627	1	TGTCAATCTGCAGAACGATG	0.49	74260	0.0182	3182	1.39
LOC401770	0.484793	1.36445	1	GCTGATGCAGGTAGCGCAGG	0.48	74096	0.0192	3346	1.36
KRT18P68	0.48415	1.36315	1	CAGCTCTGGGTTGACCGTGG	0.48	74086	0.0192	3356	1.36
KRT18P25	0.48415	1.36315	1	CAGCTCTGGGTTGACCGTGG	0.48	74086	0.0192	3356	1.36
KRT18P15	0.48415	1.36315	1	CAGCTCTGGGTTGACCGTGG	0.48	74086	0.0192	3356	1.36
KRT18P17	0.48415	1.36315	1	CAGCTCTGGGTTGACCGTGG	0.48	74086	0.0192	3356	1.36
SV2C	0.4823	2.46998	4	TTACTCCGTACAGCTCGGTG;TTCATCTTGGAACCGACTGT;TTACCTCCAACAAGAATCGT;GAGCTGATAATCCAAGAATG	0.21;0.4;0.47;0.84	66129;72479;73874;76941	1.97E+00;1.67E+00;7.96E-01;1.13E-02	501;3568;4963;11313	3.34E+00;3.01E+00;1.94E+00;1.60E+00
ANK2	0.481686	2.31634	4	GGGAGAATACCTTAGGCCTG;TGGTGTGTACCCATTTGTAG;ACATTACGGAAATGTCAACG;AAATGTTAACGCAAAAACCA	-0.06;0.01;0.97;1.0	49904;55169;77206;77265	1.92E+00;9.36E-01;5.99E-01;3.95E-03	177;236;22273;27538	4.26E+00;2.04E+00;1.80E+00;1.17E+00
DPF2	0.476042	2.46887	4	ATAGATGGGAAGGAAAGTCG;TGGATGGAAAAGCGACACCG;GAAGATACTCCCAAGCGTCG;AGAGGCGAGCATTGTAATTG	0.21;0.32;0.62;0.75	66239;70318;75813;76595	1.98E+00;1.38E+00;1.10E+00;1.91E-02	847;1629;7124;11203	3.36E+00;2.59E+00;2.55E+00;1.37E+00
TAMM41	0.474889	2.45715	4	TCTTTGAATGCCATGCGACA;ACTCTTCAGATTTCTATCGA;TTAACTAGGTGACTTTCGGA;GGCTTTCGTCTACGGCTCCG	-0.29;0.57;0.73;0.89	31206;75333;76534;77079	2.38E+00;1.34E+00;4.65E-01;8.14E-03	363;908;2109;46236	4.11E+00;3.09E+00;1.73E+00;8.96E-01
FKBP9	0.474288	2.05111	4	TGTCCTTTAGGGAATATCCC;CAGACACCTGGATGGTCCGA;GTGAGCGGATAAGTCAAAGT;AGTCGAACTTCTGGCCGTCG	-0.21;-0.04;0.75;1.4	37962;50718;76617;77417	1.38E+00;5.85E-01;5.14E-01;5.38E-04	25;825;26724;39480	3.18E+00;2.89E+00;1.17E+00;9.68E-01
POTENTIALLY_ACTIVE_69	0.472018	1.33472	1	GCCATCTCGCGTCTAGCTGG	0.47	73859	0.0206	3583	1.33
LOC285453	0.47168	1.33388	1	TGCAGTCTCTCACAAAGGAA	0.47	73852	0.0206	3590	1.33
MGA	0.470285	2.32538	4	ATGCCACAATCACTTAAGGT;ACTGGAATCAACAACAATCG;GGTTTGGGAGTATATGACCG;GCCTCACCGTTAGACCAGAA	0.22;0.25;0.43;0.98	66568;67602;73106;77233	2.02E+00;1.13E+00;7.25E-01;4.67E-03	209;4336;9840;10874	3.41E+00;2.14E+00;1.97E+00;1.78E+00
CTAGE13P	0.470151	1.33062	1	GTTAGGAGTCGGCTTTATGT	0.47	73825	0.0208	3617	1.33
CTAGE3P	0.470151	1.33062	1	GTTAGGAGTCGGCTTTATGT	0.47	73825	0.0208	3617	1.33
CTAGE7P	0.470151	1.33062	1	GTTAGGAGTCGGCTTTATGT	0.47	73825	0.0208	3617	1.33
CTAGE10P	0.470151	1.33062	1	GTTAGGAGTCGGCTTTATGT	0.47	73825	0.0208	3617	1.33
MRPS6	0.468355	2.44261	4	TATTGCTCCTCTGTCCATCA;AAGGAAGCGCTCGTTCACCC;CACAGTCAGCAGCACAACAG;CGCAGCTGTTGAAAGCATGG	0.14;0.43;0.57;0.73	62951;72957;75343;76532	1.75E+00;1.67E+00;1.00E+00;2.05E-02	910;2099;4485;14491	3.14E+00;2.91E+00;2.38E+00;1.34E+00
EEF1B2P7	0.466508	1.32206	1	CGGACAAGAGCTACATCGAG	0.47	73753	0.0212	3689	1.32
SUN2	0.465204	2.30489	4	CCGCTCCAGAGAGTGTACCC;TCCTCTGAGGACGACTACGT;GGAATGTCTGCAGCCCATAG;CTGCATGGTGACGCCAACTG	0.06;0.32;0.64;0.84	58464;70229;75921;76935	1.37E+00;1.35E+00;1.13E+00;1.14E-02	507;1521;7213;18978	2.65E+00;2.53E+00;2.44E+00;1.59E+00
HIGD1AP1	0.4618	1.3139	1	CCTTCATATGAGGAAGATCA	0.46	73683	0.0216	3759	1.31
CD99	0.458387	2.43511	4	CTCCGCTCGCTCACCCGGGG;CACCTGAAACGCCATCCGCA;ATCCCCAAGAAACCCAGTGC;TCTTACCGGAGGAACTAGGG	0.26;0.26;0.62;0.69	68080;68265;75806;76296	2.21E+00;1.18E+00;1.10E+00;2.59E-02	1146;1636;9177;9362	3.67E+00;2.59E+00;2.23E+00;1.25E+00
CHD8	0.452078	2.15118	4	ATGAGAAATATAATACCATG;CTTTAATCCAGACTACGTAG;CATACCTCGAGTCTTAAATG;CTGTCTTCTACACTACCGTG	-0.1;0.24;0.72;0.95	46473;67249;76467;77183	1.31E+00;1.11E+00;8.14E-01;5.80E-03	259;975;10193;30969	3.03E+00;2.10E+00;1.88E+00;1.59E+00
OR4N1P	0.45108	1.29073	1	CTTGAGACTGAGTCAGACCA	0.45	73477	0.0228	3965	1.29
ASF1A	0.44948	2.13638	4	CTAATTACTTGTACCTATCG;TTAGTGGGTCCTGTTCCCGC;CAGGTCCTCGATGCACTCGA;TAGGCTGATGCACCTAATCC	-0.03;0.07;0.77;0.99	51970;58585;76686;77248	1.42E+00;1.02E+00;6.91E-01;4.33E-03	194;756;18857;25472	3.25E+00;2.00E+00;1.93E+00;1.36E+00
HSPE1P3	0.446557	1.28141	1	CAACCAGTTAGCGTGAAAGT	0.45	73391	0.0233	4051	1.28
EFCAB14-AS1	0.444155	1.27682	1	GGAAGCACTACAGAAAACTG	0.44	73348	0.0236	4094	1.28
TSC22D2	0.440408	1.97475	4	AGCGGAGAGCCCTATAGACG;GCCAGGGTTACATTCGTCGG;CCCGGACGAGTCACGCACAG;TGTGTCACAGCTACCCCCGT	-0.22;0.09;0.63;1.26	36741;60372;75880;77401	1.12E+00;7.52E-01;5.60E-01;8.98E-04	41;1562;17070;40701	2.67E+00;2.63E+00;1.48E+00;1.12E+00
SDHAF1	0.437464	2.31303	4	CGGGCGTACGAAGGCGCCCA;GCCCGGCGCGCAGCAGATCG;CAGCTGCAGCTGCTACGCTC;ATGCGCAGCACGTCGGACCG	0.24;0.31;0.44;0.75	67511;69880;73312;76637	2.13E+00;1.33E+00;7.42E-01;1.81E-02	805;4130;7562;9931	3.57E+00;2.47E+00;1.82E+00;1.39E+00
INAVA	0.432225	2.2065	4	ACTTCCTGGGCTTCTCATAG;GATGGGAACCACGTGGTAGG;GGTTCGCCGCAGGATCGGAG;AGATCACAGAGGCAGCCCGT	-0.1;0.44;0.62;0.77	46156;73261;75824;76694	1.81E+00;1.11E+00;8.04E-01;1.68E-02	748;1618;4181;31286	3.23E+00;2.60E+00;1.57E+00;1.43E+00
IGFBP7-AS1	0.430712	1.24819	1	GACGGCACCACCTACCCGAG	0.43	73069	0.0252	4373	1.25
POTENTIALLY_ACTIVE_117	0.429962	1.24621	1	TGACAGCCAGGATACTGAGG	0.43	73049	0.0254	4393	1.25
POTENTIALLY_ACTIVE_114	0.428746	1.24394	1	TCTGCTCTCACTCCCTCCTG	0.43	73026	0.0255	4416	1.24
WDR33	0.426612	2.19625	4	TGCATACCTTGAGTACCCGG;AAAGAGACCAGAGAGATATG;ATGTTGACAGCAGACCACGG;CAATGAACATGGCTCAAATG	0.21;0.28;0.35;0.87	66142;68702;71060;77035	1.97E+00;1.22E+00;5.94E-01;9.13E-03	407;6382;8740;11300	3.34E+00;2.29E+00;1.68E+00;1.46E+00
MIR3185	0.426499	1.23895	1	TCTCGAATGGAAGAAGAAGG	0.43	72975	0.0258	4467	1.24
CLEC6A	0.426264	2.26255	4	TGTAACACAAAAATAGCCTG;AGCCACAGACCAGAGTCTCA;GAGCAGAACTGTGTTGAGAT;TCACAATGAAGCAAGCACTG	0.23;0.24;0.54;0.7	66767;67410;74892;76359	2.04E+00;1.12E+00;9.24E-01;2.44E-02	1083;2550;10032;10675	3.44E+00;2.22E+00;2.12E+00;1.27E+00
INACTIVE_4T_46	0.424625	1.23576	1	TGCAACCTTCCTTTTCAGGA	0.42	72942	0.026	4500	1.24
BTF3P2	0.422702	1.2322	1	AACTGCTCGCAGAAAGAAGA	0.42	72905	0.0262	4537	1.23
FAM86B3P	0.420305	1.22659	1	GTCCTTTGCCGTAGACTGTG	0.42	72846	0.0266	4596	1.23
PGD	0.417768	2.1073	4	TTCGTGAAGATGGTGCACAA;GGTGACATCATCATTGACGG;CAGGAGGGAACAAAGAAGCG;GGGTACGCCGTATTCCAGGG	0.13;0.27;0.38;0.89	62467;68403;71972;77082	1.63E+00;1.20E+00;6.44E-01;8.07E-03	360;5470;9039;14975	2.85E+00;2.25E+00;1.74E+00;1.59E+00
RBM12B	0.41734	2.48964	4	AGTCTTATGTAAACTCAGAG;TAAACCGACGAAGATTCCTA;CGTGCCATAAGTCGTTCAGG;CACCAACTGAGTATATTGGT	0.35;0.4;0.43;0.49	71181;72491;73014;74102	2.71E+00;1.67E+00;7.17E-01;7.66E-02	3340;4428;4951;6261	4.37E+00;3.01E+00;1.76E+00;8.21E-01
SNRPA	0.415513	1.83374	4	CTTGGCAATGATATCTGAGT;ATAGAAAGGGAAACCCTGCA;CGGGGCGCCTGAGTCATCGG;CTGGCGGGGGGATCATACCA	-0.09;0.1;0.35;1.31	47073;60425;71021;77409	8.34E-01;7.54E-01;5.92E-01;7.18E-04	33;6421;17017;30369	2.77E+00;1.63E+00;1.48E+00;1.46E+00
POTENTIALLY_ACTIVE_91	0.415404	1.21613	1	GTCTGCGGTCATGGGCAAGG	0.42	72734	0.0272	4708	1.22
TLNRD1	0.412971	2.11298	4	GTGCAGAGCCAGCTCAACAT;ACGGATACCAGCCTCTTCCG;CGTGGCGGCATCGCGTCACG;GACCGAGTGCTCGGCCCACG	-0.22;0.45;0.6;0.82	37001;73458;75590;76885	1.85E+00;1.05E+00;5.65E-01;1.25E-02	557;1852;3984;40441	3.29E+00;2.49E+00;1.55E+00;1.13E+00
NRSN1	0.412861	1.99965	4	ATCCTCATACTCCCAAATTG;CTGCCAGAACAGTCAATCCG;GTTACCAGCGCTATGGAGTC;TCCAAAGATCACCTAACAGG	-0.0;0.28;0.41;0.95	53964;69031;72685;77187	1.25E+00;1.11E+00;6.92E-01;5.71E-03	255;4757;8411;23478	2.34E+00;2.07E+00;1.88E+00;1.70E+00
TSC2	0.412003	2.2118	4	TCCTTGCGATGTACTCGTCG;CATGGCATGTCCGAACGAGG;CCTCTACAGGAACTTTGCCG;CAGCATCTCATACACACGCG	0.2;0.23;0.55;0.66	65890;67122;75089;76068	1.95E+00;1.10E+00;9.56E-01;3.11E-02	1374;2353;10320;11552	3.31E+00;2.28E+00;2.09E+00;1.17E+00
SETD2	0.411903	1.99183	4	CCTGAAGTCATCCATGACAC;AATGAACTGGGATTCCGACG;GGACTGTGAACGGACAACTG;TTAAAGAACCAGTTGATACG	-0.23;0.3;0.6;0.97	36323;69502;75648;77219	1.29E+00;1.06E+00;5.52E-01;4.99E-03	223;1794;7940;41119	2.51E+00;2.41E+00;1.94E+00;1.10E+00
TIMELESS	0.411284	2.05358	4	AGGTCACGAAGGAAAGAGCG;GCTCATACAAGGTTTCACTG;GTGGAAGGTACGGACACTGA;AGGGACGCTTAGCTCAGGAG	0.17;0.17;0.22;1.08	64406;64498;66582;77333	1.80E+00;9.35E-01;4.48E-01;2.42E-03	109;10860;12944;13036	3.10E+00;2.25E+00;1.81E+00;1.06E+00
LIX1L-AS1	0.409567	1.20422	1	GTATGTCCCTTATAGAAGAG	0.41	72603	0.028	4839	1.2
MOB4P2	0.4075	1.2002	1	TTTGAGTGCAAGTATCTGGA	0.41	72558	0.0283	4884	1.2
PABPC4-AS1	0.40749	1.20002	1	CAACCAGTATATGCAACGAG	0.41	72556	0.0283	4886	1.2
POTENTIALLY_ACTIVE_122	0.406369	1.1978	1	TGTCTTAGCCCTCAGAACAC	0.41	72531	0.0284	4911	1.2
MARCHF5	0.404209	1.9684	4	AGGACTATGTGCTTAGACTG;CTGAATGGGTGAGACCATGC;CCAGGCCTGTCTACAACGCT;AGGTATTCAGCATTGCACTG	-0.27;0.22;0.71;0.96	32901;66730;76402;77193	1.29E+00;1.07E+00;4.90E-01;5.57E-03	249;1040;10712;44541	2.98E+00;2.04E+00;1.89E+00;9.61E-01
HLA-DRB1	0.403986	1.86803	4	CAGGTGGTTCCTGAACGGCC;CAGATACTTCTATAACCAGG;GTCCCCAGACAAAGCCAGTG;TCTGCAGTAGGTGTCCACCG	-0.23;0.24;0.43;1.18	35780;67526;73006;77381	1.13E+00;7.17E-01;5.41E-01;1.35E-03	61;4436;9916;41662	2.50E+00;2.14E+00;1.76E+00;1.08E+00
GPR52	0.40386	2.32068	4	GGCACTGGTGAGCCAAGACG;CCTGGCAAGTCAATGACTCG;GCAAATTCTCAAGCGACAAG;ATGTCTTGCTTGCATCAGTG	0.23;0.4;0.47;0.51	66994;72481;73839;74492	2.07E+00;1.67E+00;7.92E-01;6.74E-02	2950;3603;4961;10448	3.48E+00;3.01E+00;1.93E+00;8.68E-01
SRSF9	0.401693	2.08726	4	GAGTTCCCCAGGACTTATGG;GCGACGGGCGCATCTACGTG;GGATCACATGCGAGAAGCTG;GGGGTCCTCGAAGCGCACGA	0.12;0.22;0.53;0.73	61957;66534;74800;76544	1.59E+00;1.06E+00;9.10E-01;2.02E-02	898;2642;10908;15485	2.80E+00;2.19E+00;2.02E+00;1.35E+00
FBXO11	0.399666	2.27175	4	CCAGCATGGTGGGATTTATG;AGAGCCTTCCATAAAAACGA;AACCACTGTAGGGTTAGCAT;ATATATAACAGATCATGCAC	0.27;0.36;0.38;0.6	68407;71308;71835;75583	2.25E+00;1.50E+00;6.36E-01;4.22E-02	1859;5607;6134;9035	3.73E+00;2.74E+00;1.57E+00;1.05E+00
LOC107987082	0.398075	1.18157	1	TGATGTCTGAAGAGGAGTGG	0.4	72344	0.0296	5098	1.18
SMARCA5	0.397541	1.93812	4	ATGCATCTAGTAACCAACAG;CCGTAGAACAGAGCAAGAGG;GATGAGTGAATTCAAGAGAT;CATCAGCCTTAATTCGACGA	0.04;0.18;0.41;0.96	57002;65023;72584;77194	1.27E+00;9.64E-01;6.85E-01;5.55E-03	248;4858;12419;20440	2.31E+00;1.90E+00;1.86E+00;1.68E+00
COQ2	0.396047	1.96673	4	CCAGCTCAGTTTGTCCGCGG;ACTGGAGCTATTCTGATGCG;TCTTGGGGGACAGCTAACCC;GTAGGCTTGACATTTAATTG	-0.06;0.27;0.55;0.82	49762;68538;75033;76880	1.21E+00;9.46E-01;9.30E-01;1.26E-02	562;2409;8904;27680	2.27E+00;2.26E+00;1.79E+00;1.55E+00
UPF3B	0.394668	2.24985	4	AGATAAGCAGGATCGCAACA;AGGACTCACCTTTATTGTCA;TACTCCAGAGACACTGCTAG;AAAGTCGGGACTATCGATGA	0.24;0.35;0.44;0.55	67376;71137;73300;74986	2.12E+00;1.47E+00;7.41E-01;5.60E-02	2456;4142;6305;10066	3.54E+00;2.70E+00;1.81E+00;9.39E-01
MRPS23	0.394413	2.0673	4	GCTTTGCCATATCGCACTCG;ACGCTCTAATCCGATCCTCG;ACTTCAAGTCTACCTGTCAA;TCATATACGTCAAACCACAG	-0.1;0.41;0.57;0.7	46068;72718;75311;76339	1.71E+00;9.95E-01;8.01E-01;2.49E-02	1103;2131;4724;31374	3.07E+00;2.37E+00;1.57E+00;1.26E+00
UROD	0.393946	1.87986	4	ATATCTGGTAGGACAAGTGG;CTGGGGTACAACAAGGATGT;GTGGACCCTGATGACATACA;ACTGCCTTACATCCGTGATG	-0.04;0.25;0.27;1.1	50742;67641;68509;77348	1.13E+00;9.69E-01;4.96E-01;2.09E-03	94;8933;9801;26700	2.32E+00;2.15E+00;1.85E+00;1.20E+00
THAP5P1	0.393496	1.17305	1	GACTCTCTTGACATCAGATG	0.39	72243	0.0302	5199	1.17
WDR75	0.391753	1.88493	4	GTTCTGCAATACCTTTCACT;TCAATAGTAGCTCCTAAACG;TTTGCTAGCTGTAACCAAGG;TTTCCAAAGGCAATGCACTT	-0.16;0.31;0.4;1.02	41493;70033;72302;77276	1.35E+00;6.69E-01;6.65E-01;3.71E-03	166;5140;7409;35949	2.50E+00;2.07E+00;1.64E+00;1.33E+00
RPL41	0.388541	2.05112	4	ACCGCTCACCTTGGCTCTCA;TTGTGATCGGTTGCTAGTGG;CCTCTGCGCCATGAGAGCCA;GGAGGAAGAAGCGAATGCGC	0.18;0.27;0.28;0.83	64724;68672;68735;76890	1.83E+00;1.22E+00;5.02E-01;1.24E-02	552;8707;8770;12718	3.14E+00;2.29E+00;1.55E+00;1.22E+00
FCSK	0.388163	2.10714	4	GGCCACGCCTTCACCCTCGT;GGTAGTAAATGTCCAAAACA;ACCACCCAGCCTCACCCGAT;CAGTACCCACCCATGGTAAG	0.07;0.33;0.56;0.59	59007;70546;75164;75514	1.40E+00;1.39E+00;9.68E-01;4.38E-02	1928;2278;6896;18435	2.59E+00;2.49E+00;2.31E+00;1.03E+00
YAF2	0.387233	1.93578	4	AACCTGCTGTGCAACCAACT;AGTGCATGATGTGCGATGTG;GGCCTCGGCGCTGTTCCGGA;CAGTAACCCTCATCCGAGGA	-0.26;0.34;0.57;0.9	33737;70777;75262;77108	1.43E+00;9.86E-01;5.04E-01;7.49E-03	334;2180;6665;43705	2.63E+00;2.35E+00;1.77E+00;9.94E-01
CRCP	0.387194	1.93464	4	GTTACTGAGAAGCGCAGAAT;AGTTAGTAACTGAAATACCT;ACATATCAAAAACACCATGC;CCACAGCAGTCACAGGCCGG	-0.29;0.05;0.86;0.93	31507;57762;76988;77152	1.64E+00;6.66E-01;4.69E-01;6.50E-03	290;454;19680;45935	3.69E+00;1.83E+00;1.31E+00;9.07E-01
KDM5A	0.386938	1.92253	4	GTGTCCTAAATGTGTCGCCG;ATCCAGAATGCTTAGATGTG;GCTGGGATTCAAATAACTCG;TATACACCAATGTCGGTCCG	0.02;0.06;0.58;0.89	56025;58028;75391;77078	1.21E+00;1.01E+00;6.74E-01;8.16E-03	364;2051;19414;21417	2.40E+00;2.23E+00;1.73E+00;1.33E+00
WTAPP1	0.386357	1.1577	1	GATGCTATAACTACGATTCG	0.39	72056	0.0313	5386	1.16
PPIL2	0.385302	1.93832	4	TGAAGAAGAAGGGCTACGTG;CACCAACAACACCCACATCG;GGCAGGCCCACTATTCCACA;TGAACTTGTCCAAATTGGTG	-0.1;0.24;0.63;0.77	46763;67201;75845;76715	1.11E+00;1.10E+00;8.23E-01;1.64E-02	727;1597;10241;30679	2.61E+00;2.10E+00;1.61E+00;1.44E+00
MRPS30	0.384302	2.00777	4	AATATCCAAGCAACTCGCAG;TCGCGCTGAATGCCGACCGC;GCACCGTTACGAGGAGAGCG;GCAGGTCGTTTCTGTAGCCG	0.12;0.26;0.39;0.76	61477;68314;72285;76674	1.56E+00;1.19E+00;6.64E-01;1.73E-02	768;5157;9128;15965	2.74E+00;2.24E+00;1.63E+00;1.41E+00
BAZ1B	0.380477	1.92105	4	AGGCCAAACTAGTCATGCGC;AATTCATCTTCTACGACCCA;ATCATGACCAAATATGCTGT;TGTACCCCCAGAATTCCGTG	-0.18;0.31;0.59;0.8	40401;69824;75466;76826	1.33E+00;1.02E+00;6.41E-01;1.39E-02	616;1976;7618;37041	2.46E+00;2.43E+00;1.51E+00;1.28E+00
AFF2	0.37791	1.91431	4	TTTACTGCAAAACAAGCATG;GTACTCTAGAGAGTAAGTCA;CCTCCAGAAATAATGCACGG;GAGCTTCATGACCCACCAAG	0.12;0.13;0.36;0.9	61761;62049;71470;77106	1.58E+00;8.18E-01;6.15E-01;7.53E-03	336;5972;15393;15681	2.77E+00;1.77E+00;1.60E+00;1.52E+00
PPP1R15B	0.372797	1.8979	4	AGGTGGACATCCCTGCCACG;GCACCTTCTGAAGCAATCCG;ACGCATAGACAATTTCAGTG;CCCTCCTCTAGCCAATCAAG	-0.26;0.34;0.57;0.84	34038;70760;75331;76924	1.43E+00;9.99E-01;5.09E-01;1.16E-02	518;2111;6682;43404	2.63E+00;2.37E+00;1.58E+00;1.01E+00
DDIT4L	0.372353	2.1628	4	ACACAACCTCGCAAGCCGCA;TCCTGAACCCAACCTCAACG;AACTAAACTTGGTTGCTCAA;CACCCAGAGAGCCTGCTAAG	0.24;0.33;0.4;0.52	67232;70496;72390;74723	2.10E+00;1.40E+00;6.71E-01;6.21E-02	2719;5052;6946;10210	3.52E+00;2.58E+00;1.65E+00;8.99E-01
LOC102723716	0.372102	1.13044	1	GATGGACACCTGCTTCACGT	0.37	71707	0.0334	5735	1.13
LOC100507551	0.371913	1.12983	1	TTCGCGCTCGGCCTGTCGGG	0.37	71699	0.0335	5743	1.13
NGRN	0.371351	1.8635	4	AGGTATTTCCAGAGCCCCGG;TTCCCGTAGGTATTTACATG;CCGGCTCCCAGTCGGAATCG;TCCGATTCCAGAAAATTCGG	-0.08;0.23;0.53;0.8	48337;66819;74839;76822	1.08E+00;9.16E-01;8.78E-01;1.39E-02	620;2603;10623;29105	2.20E+00;2.05E+00;1.70E+00;1.50E+00
POTENTIALLY_ACTIVE_71	0.370617	1.12734	1	GCCTGACCCGCAGGACCCTG	0.37	71666	0.0337	5776	1.13
NO_SITE_30	0.362896	1.97127	4	AGATGGTCAGATCTAGTAGT;AGATTCATTCACGAGTTGGG;AGCACGTAATGTCCGTGGAT;AGCATTCTCACCAAGACCGA	0.07;0.28;0.49;0.61	58790;68831;74231;75709	1.37E+00;1.23E+00;8.36E-01;3.93E-02	1733;3211;8611;18652	2.47E+00;2.31E+00;2.02E+00;1.08E+00
MAPK6P4	0.362285	1.11046	1	ATACTTGTAACTACAAAACG	0.36	71437	0.035	6005	1.11
SLC35C2	0.361868	1.92564	4	GGCCAGTACTCACAGCGAGA;CAAGTCCACACAGTTCAACG;CTACAACAAGTGGCTGACAA;GGCCGACTACCTCAGAAGAG	0.15;0.2;0.32;0.78	63293;65737;70283;76726	1.70E+00;1.01E+00;5.58E-01;1.61E-02	716;7159;11705;14149	2.95E+00;1.93E+00;1.44E+00;1.37E+00
SMAD5	0.361523	1.76259	4	GATATACTGGGCATAATCTG;GGATTGAATTCATTATGACG;GTGGAAAGAATCTGGAAACG;TCATCAGGTGGCATATAGGC	-0.13;0.15;0.49;0.93	44073;63559;74259;77155	8.86E-01;8.39E-01;7.40E-01;6.43E-03	287;3183;13883;33369	2.03E+00;1.83E+00;1.72E+00;1.46E+00
PAXX	0.361183	1.86573	4	TGGGCCTGGCAAAACGCGTG;CAGTAGCACACGAAGCGGGG;GCAGGTGCTCCAAAGCTCCG;CGGCTGAGGACATCACCCCC	-0.41;0.29;0.64;0.92	22582;69216;75980;77138	1.27E+00;1.15E+00;3.82E-01;6.81E-03	304;1462;8226;54860	2.69E+00;2.37E+00;1.81E+00;5.99E-01
TLK2	0.36096	1.96651	4	GAACCATATGAAACTAGCCA;GAGCCTCATTTACTGAACAG;CAACCAATGAGCAGAAACAG;AGAGCTGGAGAGACTAGAAA	-0.06;0.38;0.53;0.59	49571;71871;74828;75520	1.57E+00;9.23E-01;9.14E-01;4.36E-02	1922;2614;5571;27871	2.86E+00;2.20E+00;1.78E+00;1.04E+00
RTN4RL1	0.360709	1.77251	4	TGTTGCCGTGGAGAAACAGG;GGTTCTCGTGCAGCAAAAGA;GTTGTTCGAGTAGATCCACA;GGTAGCACACACAGTCCCGT	-0.27;-0.1;0.71;1.1	33020;46230;76443;77346	1.30E+00;4.92E-01;4.59E-01;2.13E-03	96;999;31212;44422	3.01E+00;2.31E+00;9.66E-01;8.06E-01
RND3	0.36066	1.69235	4	TCAGCACAGCATCCGAATCA;TCTTACCCGAAGTGTCCCAC;AAATGCAAGATAGTTGTGGT;GACGCCAGTGTCCTATGACC	-0.02;-0.02;0.24;1.24	52422;52545;67541;77397	1.04E+00;5.44E-01;4.69E-01;9.87E-04	45;9901;24897;25020	2.63E+00;1.96E+00;1.13E+00;1.04E+00
GS1-124K5.11	0.358877	1.32313	2	TGTAGTCCCAGCTACTTGGG;TTCCTTGAAGAAATACAGCT	0.0;0.72	54100;76460	3.76E-01;1.11E-02	982;23256	1.60E+00;1.04E+00
VWC2	0.358769	1.93787	4	CGTGAGCACGCCTCTCGGGA;AGCACTGGCTCGTGTCGACG;TACGTGTACCCGGACTACCG;CGGGCCAATCGCGTCCTGGG	-0.13;0.37;0.58;0.62	43877;71594;75407;75782	1.53E+00;1.01E+00;7.34E-01;3.76E-02	1660;2035;5848;33565	2.80E+00;2.41E+00;1.45E+00;1.10E+00
SLC7A6	0.358534	2.20958	4	TACCCTGGCACAGTTTAACA;TGGGCAACATGATCGGCTCA;GTCTGGTCAGCAAATGTCTG;CAACTAGCAGTGAGACCCAC	-0.83;-0.09;1.16;1.19	3601;47413;77375;77388	2.47E+00;7.93E-01;4.71E-01;1.19E-03	54;67;30029;73841	5.35E+00;2.56E+00;8.45E-01;8.27E-02
MRPL39	0.357377	1.88129	4	AATTTCTAGATTTAAGCGAG;TCATCACGAAGACAGTACCG;CGACAGAATTGACAGAAATG;AAAGGCTTATACATGTCCCA	-0.41;-0.05;0.92;0.98	22171;50204;77134;77230	1.80E+00;5.06E-01;3.81E-01;4.74E-03	212;308;27238;55271	4.03E+00;1.96E+00;9.48E-01;5.86E-01
SIRPAP1	0.357295	1.10101	1	CTGAAACAGTTGTTACCCGG	0.36	71305	0.0359	6137	1.1
MRPL54	0.357291	1.89004	4	CAGGATCTGTGCATACGTCG;GTTGACGCCCATGGCATATG;TTTGGCCCCCTTCATAACTG;ACGTCCGGGTAGCCCCGAAA	-0.07;0.37;0.42;0.71	48553;71736;72803;76426	1.55E+00;8.85E-01;7.01E-01;2.29E-02	1016;4639;5706;28889	2.83E+00;1.72E+00;1.71E+00;1.30E+00
CORO2B	0.35729	1.84211	4	AAACCACAGAGTGAACCGGG;TGCAGAGGATCACATCCGTG;GATTGAACCCAACTACCCCA;GCGGATCTGGGAGATCCCCG	-0.15;0.26;0.58;0.74	42455;68067;75445;76570	1.17E+00;1.02E+00;6.94E-01;1.96E-02	872;1997;9375;34987	2.42E+00;2.21E+00;1.38E+00;1.36E+00
LOC107985152	0.35609	1.09932	1	GGACTTTATCTGGCGAACCA	0.36	71281	0.036	6161	1.1
BUB1B	0.356065	1.91018	4	AAAATGGAGAAAGGTACACT;AGTGAAGCTGTATTGCCACG;GCAGATGCGATATTTCAGGA;AGGAATTGAACCCTTGAGCG	0.05;0.26;0.47;0.65	57713;68045;73751;76009	1.31E+00;1.17E+00;7.83E-01;3.24E-02	1433;3691;9397;19729	2.38E+00;2.20E+00;1.91E+00;1.15E+00
ARHGEF40	0.354721	1.86814	4	CACGGGGCTACCGACGACGG;TTCGTAGGCACATGAATGGG;AAGCAGGCCCCAATGCGTAG;TGCCTGTGAACAAGATTACG	-0.07;0.26;0.57;0.66	48597;68142;75289;76105	1.17E+00;9.91E-01;8.87E-01;3.02E-02	1337;2153;9300;28845	2.36E+00;2.22E+00;1.72E+00;1.18E+00
OTOP2	0.354338	1.97706	4	AGTGAGCAGCGCGAACACGT;CTCACCAGGTCAGATCCAGG;TGCGCGTGGGGTTCTTATGG;GAGCATGCAGACAACCCGGT	0.05;0.34;0.46;0.56	57948;70863;73698;75154	1.44E+00;1.32E+00;7.78E-01;5.21E-02	2288;3744;6579;19494	2.65E+00;2.40E+00;1.90E+00;9.67E-01
MOCS3	0.353971	2.06991	4	GGTGCTCGGTGTCGTTACCG;GCCCACGATTAGCACGCACG;AATCTCATCTCGGGACAGAG;CCTGGTCCGCCGATATGATG	0.21;0.27;0.46;0.48	65985;68502;73651;74003	1.96E+00;1.20E+00;7.74E-01;7.89E-02	3439;3791;8940;11457	3.32E+00;2.26E+00;1.89E+00;8.10E-01
SMARCAL1	0.353696	1.69923	4	GTCCAAAGGCATGAAACTGG;CCCAGATTGCATCAACGTCG;GGTGTTGATTGGGTACAATG;TCATTGCAGATGTCAAGACC	-0.3;0.25;0.29;1.18	30646;67612;69125;77383	1.13E+00;5.15E-01;4.57E-01;1.30E-03	59;8317;9830;46796	2.52E+00;2.15E+00;1.26E+00;8.75E-01
NDUFAF8	0.353599	1.76105	4	GCTCATGTCGGCTAACGGAG;CTTACTCAGGCGGCCGCCCG;GCGCGCAGAAGTCCTTACTC;CACGCACCTGCCGTACGCCG	-0.13;-0.12;0.68;0.99	43860;45267;76203;77242	1.22E+00;7.33E-01;4.51E-01;4.47E-03	200;1239;32175;33582	2.83E+00;1.99E+00;1.45E+00;7.76E-01
INACTIVE_4T_4	0.353566	1.09574	1	ATACGAGGCGCTTTTCTTTG	0.35	71230	0.0363	6212	1.1
ITIH5	0.352693	1.91325	4	TCTGCAGGAAACCGTAGTGA;CTGGAGCTACCTCACCACAA;GCTCGGAGATCATCATTGCG;TGCAGGCACAGACATCAACG	-0.01;0.28;0.55;0.59	53622;68738;75090;75459	1.22E+00;1.09E+00;9.56E-01;4.50E-02	1983;2352;8704;23820	2.30E+00;2.28E+00;2.05E+00;1.02E+00
POTENTIALLY_ACTIVE_51	0.352091	1.09344	1	CTCTCCAACTCCACTCCCAG	0.35	71197	0.0365	6245	1.09
NACAD	0.351691	1.79364	4	GCCGTAATGTAGGAGCCCGA;GGTGACACCGCTATCCCCAG;GAGAGTCTGGACACAATGTG;GGTGTCATAGCGGAGTCCTG	-0.48;0.16;0.67;1.06	17621;63871;76167;77311	1.20E+00;9.02E-01;3.77E-01;2.92E-03	131;1275;13571;59821	2.80E+00;2.17E+00;1.75E+00;4.48E-01
GLRA4	0.351124	2.11118	4	GTCATCAGGATATTCTCGGT;CTCCATCACCAAGACCACAA;GAAAGGGGCCAACTTCCATG;AAGTCAAATCTGGAACCAAG	0.27;0.31;0.31;0.51	68546;69838;69975;74563	2.27E+00;1.33E+00;5.46E-01;6.58E-02	2879;7467;7604;8896	3.76E+00;2.47E+00;1.34E+00;8.77E-01
ZNF628	0.350686	1.80542	4	GGGACGACCACTTGAAGGTG;GGCGGGCAAGCGTTCCGCTG;TCGCGCAGACCTCCAACCTG;GGCCGGTGTGCACGCTACGG	-0.05;0.26;0.44;0.76	50266;67966;73293;76645	1.16E+00;9.50E-01;7.41E-01;1.79E-02	797;4149;9476;27176	2.19E+00;1.82E+00;1.81E+00;1.40E+00
PPAT	0.349717	1.89863	4	CTGGTATTGTGACTAGTGAT;AGACCAGACAGTATGTTCGA;GTGTCTGATATAAATGACAA;ACTTCATGGGAAGATAGCTG	0.06;0.19;0.54;0.61	58087;65157;74951;75712	1.33E+00;9.71E-01;9.33E-01;3.92E-02	1730;2491;12285;19355	2.41E+00;2.24E+00;1.87E+00;1.08E+00
IDI2-AS1	0.348265	1.08681	1	GTTGAACCTGTTGCTTGTCG	0.35	71101	0.0371	6341	1.09
TIMM8B	0.348195	1.88295	4	GGCGAGCCTGAGGCGAACAA;GCTGGGCGAAGCCGATGAAG;GCGCAAACACAGCTGTCGGA;CTGCGCCTTCTGCTGCTCGG	-0.02;0.27;0.53;0.6	52869;68610;74848;75617	1.21E+00;1.06E+00;9.17E-01;4.14E-02	1825;2594;8832;24573	2.28E+00;2.20E+00;1.99E+00;1.06E+00
OR1J4	0.347513	1.89438	4	ATGATAGTGGTGTAGCGGAG;GTTATTAAGCATGCAAACTC;TGAGCATGAGAGCTTGAGTA;ACAGGGCATTGGTACAGGAG	0.12;0.15;0.48;0.64	61485;63560;74018;75955	1.56E+00;8.87E-01;8.11E-01;3.37E-02	1487;3424;13882;15957	2.74E+00;1.97E+00;1.72E+00;1.14E+00
BCLAF1P2	0.347007	1.30215	2	AGACGACCTTATGGGTACAG;GCTTGATAGGGGTAATACCA	0.02;0.67	55822;76186	3.95E-01;1.42E-02	1256;21620	1.50E+00;1.11E+00
CLCA1	0.3469	1.75837	4	GAACCCTACACTGAGCAGAT;GTAGTAAAGAAGTGTCAGGG;CGCACGGGACGTGACAGTCA;TATAAGTGGGTGCTTTAACG	0.03;0.1;0.37;0.88	56392;60844;71700;77061	1.23E+00;7.69E-01;6.28E-01;8.55E-03	381;5742;16598;21050	2.26E+00;1.71E+00;1.55E+00;1.51E+00
TRIT1	0.346885	1.9121	4	CTTCTTCCGTATGTTGACGA;ACCTCTTGTAGTGATTCTCG;TCTTGTGACCAATTACACAG;CACTGAGGGAAAATGCACAC	0.13;0.22;0.4;0.64	62427;66542;72393;75911	1.63E+00;1.06E+00;6.72E-01;3.47E-02	1531;5049;10900;15015	2.85E+00;2.02E+00;1.65E+00;1.13E+00
CYFIP2	0.345941	1.81688	4	TCTTCTCATAGATCTCTACT;GATTTGATATCAAGGTGCCC;ACTGGTGTAATTGTAGCGTG;AGACAAACTGATCAAAACAC	-0.04;0.14;0.61;0.68	50946;62722;75682;76226	1.07E+00;9.77E-01;8.47E-01;2.75E-02	1216;1760;14720;26496	2.53E+00;1.86E+00;1.65E+00;1.22E+00
LOC100288241	0.345123	1.08144	1	CACATTCTATGTGAAAAACA	0.35	71022	0.0376	6420	1.08
C1D	0.344842	2.18602	4	AACCCAAGGAGTTAATCCTA;TCAGCGTTTGAGAATTCCAT;TAGAAATGAGTTGTTGCAGA;ATTTCTAGAAACAGACATCA	0.3;0.33;0.37;0.38	69644;70505;71575;71936	2.44E+00;1.40E+00;6.21E-01;1.28E-01	5506;5867;6937;7798	3.99E+00;2.58E+00;1.53E+00;6.42E-01
MED16	0.344594	1.9269	4	GGTGTGGTAGTCGCACACGC;CGACGGTGAGAACTTGACTC;GGTGACCGGCTACGACTGGT;TAGCCTTTAAGTGGACGGCG	-0.16;0.45;0.49;0.59	41916;73476;74222;75539	1.85E+00;8.34E-01;6.80E-01;4.32E-02	1903;3220;3966;35526	3.29E+00;2.02E+00;1.35E+00;1.04E+00
VMP1	0.344462	1.78655	4	ATGGCATCGTCAAAGCATTG;AATTCCTAAGCCTATCCAGT;GATTGCTGTACCGATACCCT;AATGTAACTGAGGCTATATG	0.03;0.22;0.3;0.83	56601;66517;69407;76904	1.24E+00;1.06E+00;5.25E-01;1.21E-02	538;8035;10925;20841	2.28E+00;2.02E+00;1.57E+00;1.28E+00
GC	0.342586	1.80143	4	ACAGGAATTCCCTACCTACG;ACATCCTCCAGATCAGCAGT;TACAGTAGAAAATTTCCCAG;GCAGACTCTATTTGACAGAG	-0.38;0.36;0.5;0.88	24826;71380;74370;77069	1.51E+00;8.52E-01;3.96E-01;8.37E-03	373;3072;6062;52616	2.75E+00;2.06E+00;1.72E+00;6.71E-01
YPEL4	0.342035	1.91589	4	AGTGGACACAGCTGTAAGTG;TCCTGAGACAGGGTCAACGT;TGTCTCCACAGTCCTTCCAA;GACAGCGGGGCAGATAGCTG	0.12;0.19;0.49;0.57	61767;65343;74211;75229	1.58E+00;9.82E-01;8.33E-01;5.03E-02	2213;3231;12099;15675	2.78E+00;2.02E+00;1.89E+00;9.80E-01
RPUSD4	0.341642	1.91334	4	TGTCCACAAACGCTGTTCAG;CTTGCTAAGGCACTGACCCG;CGGCTGGACAAGGAAACCAC;GTTGTTTAGAACCCGTCAGG	0.11;0.28;0.39;0.59	61304;68701;72052;75526	1.54E+00;1.22E+00;6.49E-01;4.35E-02	1916;5390;8741;16138	2.72E+00;2.29E+00;1.60E+00;1.04E+00
LOC112268118	0.341516	1.07419	1	AACATCTAATGGACTTCCAG	0.34	70914	0.0382	6528	1.07
LOC647253	0.340648	1.07207	1	TATAACCAAATCTTGCAGGG	0.34	70882	0.0384	6560	1.07
FAM98C	0.340591	1.81932	4	GTGCATCTAGCGAGCAGCTG;TCCACTACCCCTTCACCAAG;GCTGCAGGAGTTGCATGCTA;GGCAGCGGTACTGATCTCTG	0.06;0.16;0.46;0.69	58271;63673;73565;76307	1.34E+00;8.92E-01;7.65E-01;2.56E-02	1135;3877;13769;19171	2.43E+00;1.87E+00;1.73E+00;1.25E+00
GPD1	0.340377	1.78658	4	CCCCCATCAGCACACTCATG;CCGTATCACAGTGGTGCAAG;AAGTTCTGTGAGACAACCAT;GCCATCGCCAAGATCGTGGG	-0.05;0.14;0.58;0.69	50502;62845;75413;76278	1.01E+00;9.59E-01;8.53E-01;2.63E-02	1164;2029;14597;26940	2.41E+00;1.83E+00;1.66E+00;1.24E+00
RPL36AP8	0.338329	1.06733	1	TTAACGTCCCTAAAACCCGC	0.34	70810	0.0389	6632	1.07
INTS12	0.338171	1.94332	4	GTTTCCTCGTCAGTAACTAG;CCGAGATTGTCATAAACCCC;CTTGATGAATCTTTGGCTCG;AACTTACCTACAAACAACGC	-0.13;0.46;0.5;0.52	44006;73656;74397;74689	1.89E+00;8.56E-01;7.38E-01;6.29E-02	2753;3045;3786;33436	3.35E+00;2.07E+00;1.46E+00;8.94E-01
VARS2	0.337942	1.72317	4	CCTCCGCAATGACATTCAAG;TAGGAGGCCAAAAGACACGG;CAGGCAGCCTCAACATATCG;TTCCTGCATGATCTGAACCA	-0.16;0.12;0.6;0.79	41613;61845;75589;76792	1.05E+00;8.09E-01;6.72E-01;1.46E-02	650;1853;15597;35829	2.49E+00;1.58E+00;1.48E+00;1.34E+00
GPR101	0.337544	1.95437	4	CAGGTGGGTGAGGCTAACCA;CAGCTACACTATTCTCAGCG;GGCGAGGAAGATAACCAGCA;CATAGAGGAGCAGGTAACCG	0.14;0.28;0.42;0.51	62944;68757;72926;74462	1.67E+00;1.23E+00;7.11E-01;6.81E-02	2980;4516;8685;14498	2.91E+00;2.30E+00;1.74E+00;8.64E-01
SLC7A4	0.336219	1.92813	4	TGTGCTCTTGTCCTTCGGTG;CAGGTGGGCTGGCTTCATCG;CCAGAGGCACAGACCGCCGT;CTCCTCGAATACATCATCGG	-0.56;0.33;0.79;0.79	13464;70409;76762;76773	1.47E+00;1.39E+00;4.07E-01;1.51E-02	669;680;7033;63978	3.34E+00;2.56E+00;1.47E+00;3.32E-01
ARNT2	0.335405	1.85891	4	GGATGTGCATGGGCTCGCGG;GTCATCGTATGACTTATCCC;AGGAGAAGCCCAATATGCTG;CAAGATGACTCAGTACATCA	0.09;0.14;0.52;0.59	59926;62852;74694;75524	1.45E+00;8.95E-01;8.53E-01;4.35E-02	1918;2748;14590;17516	2.58E+00;2.15E+00;1.66E+00;1.04E+00
WFS1	0.335194	1.68301	4	ATCACTAAGAAGTACGCCAA;CACGTCCGAGAACGAACGGG;CTGTGTTAAAGGGCCTACAA;CATGTGGTGTGAGCTCTCCG	-0.49;0.2;0.44;1.19	17153;65738;73327;77387	1.01E+00;7.44E-01;3.79E-01;1.21E-03	55;4115;11704;60289	2.55E+00;1.93E+00;1.82E+00;4.35E-01
HERC4	0.33508	1.90448	4	GATATGTACAGATTGTAACA;GTAGACACTGCCCATTATAG;ACTATCTTGAGGAATAGTGG;GATTCACAGATTCAATCACT	0.1;0.21;0.51;0.52	60673;66265;74431;74697	1.50E+00;1.04E+00;8.60E-01;6.27E-02	2745;3011;11177;16769	2.66E+00;2.08E+00;1.99E+00;8.95E-01
TMEM183A	0.334626	1.89039	4	CGAGTTGGCGTAATCCGCCA;GCCAACGCTGTTCAGCAGGA;TGTTTCAGAAGAACTGGACG;ATGTTTCAGGCACTACACGC	-0.04;0.35;0.5;0.52	51331;71187;74403;74664	1.48E+00;9.93E-01;8.56E-01;6.34E-02	2778;3039;6255;26111	2.71E+00;2.07E+00;1.89E+00;8.91E-01
INACTIVE_4T_12	0.334472	1.06025	1	CAATCGGCGACGTTTTAAAT	0.33	70701	0.0395	6741	1.06
RPL34P24	0.333611	1.05845	1	GTAAACAATTCTATTACCAG	0.33	70673	0.0397	6769	1.06
RPL34P2	0.333611	1.05845	1	GTAAACAATTCTATTACCAG	0.33	70673	0.0397	6769	1.06
LOC107984323	0.333611	1.05845	1	GTAAACAATTCTATTACCAG	0.33	70673	0.0397	6769	1.06
RPL34P34	0.333611	1.05845	1	GTAAACAATTCTATTACCAG	0.33	70673	0.0397	6769	1.06
LMTK3	0.332247	1.85815	4	CGGGGAGTACACTCCCCCTG;TGACCGTGAGCACATCGTCG;CGTGCTCACTTGAACCACGA;CCCGTAGTCTCCGATGCGCA	-0.36;0.37;0.65;0.67	26208;71691;75995;76158	1.55E+00;1.15E+00;4.07E-01;2.90E-02	1284;1447;5751;51234	2.82E+00;2.70E+00;1.20E+00;7.18E-01
TRHDE	0.332211	1.67533	4	GCGAAAACTGAGTAACACCA;CCCACCACACAGGCGTCACA;GCAGGCAACAGATATTGACA;TGCTATCAGAAGAGGATCCG	-0.12;-0.0;0.59;0.86	44737;53891;75480;77012	1.03E+00;7.59E-01;5.71E-01;9.65E-03	430;1962;23551;32705	2.44E+00;1.66E+00;1.50E+00;1.11E+00
NOTCH2NLR	0.332005	1.25773	2	TCTCGACCTTGCCTGAATGG;TGGAAGTACCTGTACCACTG	0.0;0.66	54227;76120	3.77E-01;1.49E-02	1322;23353	1.47E+00;1.04E+00
SOWAHA	0.331825	1.79702	4	CCACTTCGACGGTCTTGCCG;GCGTCAAGTTCGTGGTGCTG;AGCATACAGGGCTTCTGCTG;TGGAGCCGTCCGAGCACGAG	0.05;0.25;0.31;0.72	57905;67695;69849;76457	1.32E+00;1.14E+00;5.41E-01;2.22E-02	985;7593;9747;19537	2.39E+00;2.16E+00;1.33E+00;1.31E+00
TRIB2	0.330968	1.89162	4	GAGATCGCGGAACAAAACCC;GCTTCGCTCAAAGAACACAT;GAAGACGCCTACATTCTGCG;GATGCACGGCACGAAAAACG	0.03;0.36;0.38;0.55	56686;71377;71984;74981	1.51E+00;1.25E+00;6.45E-01;5.61E-02	2461;5458;6065;20756	2.75E+00;2.29E+00;1.59E+00;9.38E-01
ANKRD49	0.33091	1.86952	4	GGTACTCAAAGTCTTTGGGT;AGAAAGGAGTCTCCGCACTG;TTCAGGAGCTCATTGCACAG;GTAGGCTGCTCGATGAAGAG	-0.53;0.36;0.67;0.82	15250;71431;76156;76868	1.51E+00;1.20E+00;3.89E-01;1.29E-02	574;1286;6011;62192	2.80E+00;2.76E+00;1.54E+00;3.81E-01
LGALS7B	0.3308	2.34467	7	CCGCGCTGGAAAGGAACGCC;CCGGGCGTTCCTTTCCAGCG;CCATGTAAACCTGCTGTGCG;CCGGGGGTTGAAATGCAGGG;CACAAGTCCTCACTGCCCGA;GCGATGATGAGCACCTCGAA;GAATTCTCAGCACCGTGCCA	-0.06;-0.01;0.16;0.32;0.39;0.6;0.92	49708;53222;63843;70143;72196;75622;77130	2.02E+00;1.73E+00;1.71E+00;1.53E+00;1.17E+00;8.46E-01;1.22E-02	312;1820;5246;7299;13599;24220;27734	3.12E+00;2.69E+00;2.62E+00;2.35E+00;2.09E+00;1.99E+00;1.56E+00
MCRIP2	0.329184	1.96013	4	TCAATCGTGTGAATGGCCGG;GACCCAGGAGACCTACACAG;TCGGCGAGCTCCTGAAATGC;AATGTCCGCTTTGTGTCCGA	0.13;0.34;0.38;0.47	62097;70967;71850;73810	1.60E+00;1.45E+00;6.37E-01;8.34E-02	3632;5592;6475;15345	2.81E+00;2.67E+00;1.57E+00;7.89E-01
SRF	0.328956	1.99694	4	AGGTTGGTGACTGTGAACGC;AGTTCATCGACAACAAGCTG;TCTGTTGTGGGGTCTGAACG;GGGCTGACACTAGCAGACAC	0.19;0.31;0.37;0.45	65265;70013;71533;73422	1.88E+00;1.35E+00;6.19E-01;9.26E-02	4020;5909;7429;12177	3.21E+00;2.50E+00;1.53E+00;7.52E-01
NDUFB5	0.328841	1.70266	4	GCGGCGGGTTTCGGTTACTG;TGAGGAAGCCCCCAAATCCG;AAGGCTATGTCCCAGAACAC;GATTCTACATTGCATTGACT	-0.07;0.21;0.4;0.77	49030;66157;72494;76692	1.03E+00;9.03E-01;6.79E-01;1.69E-02	750;4948;11285;28412	1.98E+00;1.74E+00;1.67E+00;1.42E+00
PPM1M	0.327932	1.87494	4	AATGAGGATCAAGCCGCCTG;GGGGTGAACTCGAAGCTCAG;GTAGCGTGCGTCCTCGTGCG;CCAGCCCCGTGCCCTACCGA	0.1;0.22;0.46;0.52	60905;66721;73626;74716	1.51E+00;1.07E+00;7.71E-01;6.22E-02	2726;3816;10721;16537	2.68E+00;2.04E+00;1.88E+00;8.98E-01
KHK	0.327804	1.83801	4	GTACCAGGGCCGGAACGCAT;TTGAGCCCATGAAGGCACAG;GTCTGCTACAGACTTTGAGA;GGTGGACAAGTACCCTAAGG	0.17;0.18;0.23;0.73	64247;64868;67112;76521	1.78E+00;9.55E-01;4.59E-01;2.08E-02	921;10330;12574;13195	3.07E+00;1.84E+00;1.34E+00;1.10E+00
EBF3	0.32751	1.9939	4	TCCGAGTCCAGACCCCGCCG;GTCGCCAATTATGATGACGG;GGCCGGTACGTACCTCTGGG;TGTATCGACAACAGTCAACG	0.19;0.31;0.37;0.44	65192;69946;71737;73210	1.88E+00;1.34E+00;6.30E-01;9.76E-02	4232;5705;7496;12250	3.20E+00;2.48E+00;1.55E+00;7.34E-01
INACTIVE_4T_43	0.327204	1.0453	1	TATTTTGACTTGACGCAGGC	0.33	70465	0.041	6977	1.05
XPNPEP3	0.325829	1.86899	4	GCTCCATCAGTGCCAGATCG;GCTCATGTAGTATGTAGGGT;GTGATGGTAATTGTTTGCCA;CTATATGCAGCCCCTGACTG	0.04;0.3;0.45;0.51	57135;69636;73503;74450	1.31E+00;1.27E+00;7.60E-01;6.84E-02	2992;3939;7806;20307	2.43E+00;2.33E+00;1.85E+00;8.62E-01
RPL32P18	0.325737	1.04189	1	AGGGTTCGTAGAAGATTCAA	0.33	70410	0.0413	7032	1.04
GPI	0.325629	1.8217	4	TGACCCTCAACACCAACCAT;TGAGAAGATCAACTACACCG;TTGGAGACATACCAGACGCG;TGGGAGGACGCTACTCGCTG	0.13;0.21;0.26;0.69	62545;66220;68272;76320	1.64E+00;1.04E+00;4.89E-01;2.53E-02	1122;9170;11222;14897	2.86E+00;1.98E+00;1.26E+00;1.18E+00
PCYOX1	0.325571	1.70745	4	TTTCCTCCTATTGACAGGGG;ACGTGTTAGACAAGTTCATG;TGGCTCAGTAATGTACATCG;GTGTTCGATTAAGCATTCCA	-0.4;0.21;0.6;0.89	23354;66241;75603;77076	1.05E+00;1.04E+00;3.86E-01;8.21E-03	366;1839;11201;54088	2.49E+00;1.99E+00;1.73E+00;6.23E-01
RFXANK	0.325444	1.78791	4	GTCAACAAGCCAGACGAGCG;CAACCGGCAGCGAGGGAACG;TCCACCAGCTCGCAGCACAG;AGGTATCCTACCCTGTGGAG	0.09;0.19;0.34;0.68	59850;65398;71006;76227	1.44E+00;9.85E-01;5.91E-01;2.74E-02	1215;6436;12044;17592	2.57E+00;1.90E+00;1.46E+00;1.22E+00
POTENTIALLY_ACTIVE_79	0.324797	1.04066	1	GCTTTCAATTGCAAAAATAC	0.32	70390	0.0415	7052	1.04
CENPO	0.324536	1.94264	4	AGTACCTGAATGCTTACTCT;GGCTGGTCAGTTTACCACTG;GGAGTGGTTTCTGTATGACA;TTTGCAGCTATCTCTTCCAG	0.13;0.3;0.43;0.43	62289;69649;73090;73142	1.62E+00;1.31E+00;7.24E-01;9.92E-02	4300;4352;7793;15153	2.83E+00;2.44E+00;1.77E+00;7.28E-01
CLUH	0.323311	1.73269	4	CCCATCCGATGCCTTCAACG;ATTGAAGCGAATGTCGAAGG;TGGCGTCCGCACGTACAACG;ATTCAGGTAAAAGCCCCGTG	-0.17;0.23;0.57;0.66	41233;67015;75298;76077	1.09E+00;9.92E-01;6.62E-01;3.09E-02	1365;2144;10427;36209	2.36E+00;2.07E+00;1.32E+00;1.17E+00
FBXO15	0.32295	1.85047	4	GGAGAGGAGCACATTAGGCT;GGAACACACTGCGTACCTGA;AAGGCTCACAGCATCCAAGT;ATAACGTTCAAAGACTCCGA	-0.12;0.4;0.5;0.52	44748;72291;74360;74637	1.64E+00;8.51E-01;7.60E-01;6.41E-02	2805;3082;5151;32694	2.96E+00;2.06E+00;1.50E+00;8.87E-01
C12orf29	0.322785	1.56902	4	TTCTATCTAGTCGAGCCCAA;TGTTCTAAGAGATCTGAAAG;AACTGAAACTGTAAGTCACA;GCCGTGTGTGTTTGTGACGG	-0.34;-0.13;0.52;1.24	27637;44265;74678;77395	8.93E-01;4.44E-01;4.21E-01;1.03E-03	47;2764;33177;49805	2.62E+00;2.15E+00;7.67E-01;7.45E-01
ATP5PD	0.322744	1.59886	4	GGATAAATATACTGCCCAGG;TGCTCTAAAAACCATTGACT;TCAGAAACATACTGACCTGG;GAATCCACCAGCTATCGACT	-0.08;-0.06;0.42;1.01	48276;49569;72851;77267	8.76E-01;7.05E-01;4.97E-01;3.91E-03	175;4591;27873;29166	2.05E+00;1.73E+00;1.70E+00;9.23E-01
PSMB6	0.322511	1.61701	4	CCTACCAGCTCGGTTTCCAC;AGTCACTCGATTGGCGATGT;AAAGCCGAGAAGTTTCCACT;GGAGATGTGTTACCGATACC	-0.17;0.17;0.39;0.91	40587;64241;72171;77114	9.21E-01;6.57E-01;6.46E-01;7.35E-03	328;5271;13201;36855	1.78E+00;1.78E+00;1.62E+00;1.29E+00
FTSJ1	0.321594	1.68152	4	CTCACCCTGCAGATATTCCG;ATCATGGAGACCGGTTACTG;AGCAGCCGGAACTCTAGCAT;CCGTAAGAATGGTCCAGCAG	-0.34;0.3;0.44;0.88	27778;69743;73259;77048	1.32E+00;7.38E-01;4.22E-01;8.84E-03	394;4183;7699;49664	2.45E+00;1.81E+00;1.70E+00;7.72E-01
NPAS2	0.321218	1.7181	4	TGGTGTTGCCAGACGAACGG;GTACCTTTAGTGCTGAGGAG;GTGGTAGTAGTCATAGCCTG;ATTATCGCAGTGACAACAGA	-0.15;-0.08;0.76;0.76	42437;47668;76659;76679	1.41E+00;6.94E-01;4.74E-01;1.72E-02	763;783;29774;35005	3.22E+00;1.42E+00;1.38E+00;8.54E-01
CHPF2	0.321199	1.65678	4	GTGATGAAGACTTCAAACCC;CGGCCCCAAAGTGTGTGTGA;CAGGCCCGGTACTGTCATGG;CGTGGCTGTGAACCGTACGG	-0.47;0.01;0.64;1.1	18614;55241;75968;77344	1.14E+00;6.00E-01;3.75E-01;2.18E-03	98;1474;22201;58828	2.68E+00;2.30E+00;1.17E+00;4.78E-01
UQCRFS1P1	0.320969	1.03303	1	ACTCATGCTGGAAACGAACT	0.32	70265	0.0422	7177	1.03
PHF14	0.319323	1.66128	4	ATTACGACCAGTAACACTAA;AGCTCGATCTACCAGACCCC;CACTACGACAACCGCTACAG;TGTGGCATTACAGTCCATGA	-0.19;0.11;0.59;0.76	39215;61258;75531;76684	1.04E+00;7.85E-01;6.13E-01;1.71E-02	758;1911;16184;38227	2.46E+00;1.54E+00;1.42E+00;1.23E+00
MRPL51	0.318858	1.76275	4	AGCCTTATACCGATCAATCT;CCAACGATCAACCACTTTGG;GTTGTCATACACTCCGAACA;CACCCCAAAGAACTGATCAG	0.03;0.12;0.52;0.6	56445;61951;74618;75639	1.24E+00;8.85E-01;8.14E-01;4.09E-02	1803;2824;15491;20997	2.27E+00;2.13E+00;1.59E+00;1.06E+00
CTAGE16P	0.318212	1.29211	2	CAACCTGTGAAAAGCTGAGC;GTTAGGAGTCGGCTTTATGT	0.17;0.47	64197;73825	5.47E-01;4.15E-02	3617;13245	1.53E+00;1.05E+00
LPCAT3	0.317743	1.65769	4	TAGTGATTCATTGAGAACTG;CTGTTGACTACTTTGACGGA;GCGCGTCAGAACAGGCGCTG;TGGTGCGGCCCATTAGTCGA	-0.39;0.29;0.42;0.94	24100;69390;72872;77169	1.28E+00;7.06E-01;3.91E-01;6.11E-03	273;4570;8052;53342	2.39E+00;1.86E+00;1.73E+00;6.48E-01
GKAP1	0.317663	1.8658	4	GTTGAGCGTTACAAACAGCA;GCCCTGTTACAAGTGGATAG;TCACATTAGTAAAAAGACTG;GAGAAGAAAATTGGCAAGAG	-0.51;0.42;0.63;0.73	16222;72728;75904;76523	1.71E+00;1.13E+00;3.83E-01;2.07E-02	919;1538;4714;61220	3.07E+00;2.64E+00;1.34E+00;4.08E-01
EWSR1	0.316471	2.04843	5	TGTAGTCCCAGCTACTTGGG;GGTCTGCCCATAGGTTGCAG;AAAAAGTAGACTGACCTGGT;ATGAGTGGCCCTGATAACCG;TGGGTCTTCATAGGACACTG	0.0;0.07;0.47;0.51;0.54	54100;58946;73732;74441;74921	1.70E+00;1.54E+00;1.10E+00;7.81E-01;7.18E-02	2521;3001;3710;18496;23256	3.00E+00;2.61E+00;1.91E+00;1.88E+00;8.46E-01
C1DP1	0.315259	1.39077	2	AACCCAAGGAGTTAATCCTA;TCAGCGTTTGAGAATTCCAT	0.3;0.33	69644;70505	7.42E-01;8.15E-02	6937;7798	1.99E+00;7.88E-01
NRBF2P3	0.314383	1.02044	1	CTCAGGCAGGCATTTCTCTG	0.31	70054	0.0435	7388	1.02
SDHA	0.314094	1.88947	4	ACCGTGCATTATAACATGGG;ATAAGGTGTGCAATAGCGAG;GCCCATCACCTCGACCACGG;TGTCATCGCACTGTGCATAG	0.12;0.31;0.37;0.46	61862;69828;71633;73590	1.58E+00;1.33E+00;6.24E-01;8.86E-02	3852;5809;7614;15580	2.79E+00;2.47E+00;1.54E+00;7.68E-01
FBXO42	0.313885	1.54841	4	TAGACATAATAGGTCCATGT;ACTGCATTGTGACAACCCAT;CCAGGAAGGAAACATTCAGT;TGTTTAGGTCAAGTCTCCAG	-0.35;0.18;0.28;1.15	26961;64675;68861;77363	9.44E-01;5.06E-01;4.14E-01;1.75E-03	79;8581;12767;50481	2.39E+00;1.82E+00;1.23E+00;7.43E-01
GIT2	0.313297	1.90918	4	CAGGCACACAGGATTCTAGT;CGCCCTGGTAACCGAGACAA;AAGCAAAACAAACCGGCAGA;GGCATCTGAAACACACACCG	-0.76;0.43;0.52;1.07	5258;73098;74623;77321	1.77E+00;8.85E-01;6.58E-01;2.69E-03	121;2819;4344;72184	3.18E+00;2.21E+00;2.13E+00;1.22E-01
UBE2E3	0.313075	1.52037	4	TCAACTATACTTGGTCCACC;TTTCACTAACAGAATTCAGA;ATTTCTTACCTGCAATTAGG;TGCAGTGATAGATTCTGGTG	-0.13;-0.04;0.0;1.42	44121;50948;54442;77425	7.41E-01;5.17E-01;3.84E-01;3.59E-04	17;23000;26494;33321	3.06E+00;1.47E+00;9.77E-01;5.82E-01
FLNC	0.312468	1.5924	4	GACATGCACGGTGTCCACGC;CAGCTGCTTGGATCGAACAG;CGAGTGCGAGTACTACCCGG;CAAGGCCAACCGATTCACTG	-0.13;0.09;0.46;0.83	44150;60071;73611;76910	7.70E-01;7.42E-01;7.41E-01;1.20E-02	532;3831;17371;33292	1.88E+00;1.57E+00;1.47E+00;1.46E+00
SLC24A1	0.312457	1.68441	4	AAACCTAGCTCCGAAATGGG;CCTGACCGTAGGGGTTGTTG;GAAGTGGAACAAGCATATCG;CCCCCCAGATCTGTTCAGTG	-0.36;0.08;0.74;0.79	25875;59635;76576;76768	1.36E+00;7.26E-01;4.04E-01;1.52E-02	674;866;17807;51567	3.13E+00;1.47E+00;1.43E+00;7.06E-01
C19orf73	0.311663	1.87057	4	AGGTGGAGTGAGCGCCCGGT;ACCATTAGCCTCGTCCGCCG;CTCCCACGCAGACAGTAGTG;AAAGGTTGGATTTCAAGGCG	0.17;0.23;0.36;0.49	64340;66871;71459;74127	1.79E+00;1.08E+00;6.15E-01;7.60E-02	3315;5983;10571;13102	3.09E+00;2.06E+00;1.52E+00;8.23E-01
PLEKHA3P1	0.311487	1.0153	1	TTATCTAAAACAAACCAACG	0.31	69966	0.0441	7476	1.02
CFAP20	0.311199	1.7014	4	CCCTTCAATCTCTAGCACCA;TGCAGGGCATGTGATATATG;GCAGACCCCAAGAAGACGCT;GCAGATGAAGGGTTTGACCC	0.1;0.13;0.16;0.86	60579;62426;63727;76984	1.49E+00;8.34E-01;4.04E-01;1.03E-02	458;13715;15016;16863	2.65E+00;1.63E+00;1.63E+00;8.95E-01
NR2C2AP	0.310366	1.78743	4	GGTGGCTTCTCCAGTCGCCG;TTCTCTGCTGAAGGTTCACA;TGGGAGACACGGATGAGCTG;CAGTGCTGAATCGCAACACT	0.04;0.24;0.47;0.5	56743;67179;73748;74411	1.25E+00;1.10E+00;7.83E-01;6.93E-02	3031;3694;10263;20699	2.29E+00;2.09E+00;1.91E+00;8.57E-01
IL17D	0.310223	1.54233	4	CTGCAGAATCTCCTACGACC;GCGTTGCGCGCCTGCTCACG;GTGGAAGGCACTGAGCACGC;CCTGACCGGGCTGTTCGGCG	-0.58;0.02;0.31;1.49	12085;55828;69950;77433	6.15E-01;5.45E-01;4.26E-01;1.79E-04	9;7492;21614;65357	3.33E+00;1.34E+00;1.20E+00;2.95E-01
DR1	0.31004	1.66268	4	ACTCTTCTTCAGGAATGCCA;CAACGATGCTCGAGAGCTGG;AGAGACTCTTCCTAATGTCC;AGTAGCATTAAAAAGAAGAA	-0.1;0.19;0.48;0.67	46526;65290;74032;76148	9.79E-01;8.16E-01;8.13E-01;2.93E-02	1294;3410;12152;30916	1.97E+00;1.89E+00;1.60E+00;1.20E+00
C3orf33	0.309986	1.68489	4	AGAAGAAATGTTAAACTACG;TGGAACCATAGTAATTGGGA;AATATGATTCTAAAATCTAC;TTAACCAGCAAAGCACCACG	0.03;0.07;0.44;0.69	56674;59098;73253;76324	1.25E+00;7.37E-01;7.08E-01;2.52E-02	1118;4189;18344;20768	2.29E+00;1.80E+00;1.39E+00;1.26E+00
TF	0.308755	1.54428	4	CGGACCTGCCTAGACCCGTG;TATAGTCGAGTGCTTGACAA;GTCGTGGCCCGAAGTATGGG;GCCATCCGGAATCTACGGGA	-0.13;0.11;0.24;1.01	44177;61346;67327;77269	7.89E-01;7.43E-01;4.64E-01;3.86E-03	173;10115;16096;33265	2.05E+00;1.55E+00;1.47E+00;1.11E+00
SLC29A1	0.308386	1.89064	4	CCAGGATCCGTACGGACTGG;GGCTGTGATAAAGTAGCCGA;TACACGGCCCCCATCATGAG;AAGTTGGACCTCATTAGCAA	-0.53;0.47;0.61;0.69	14726;73878;75673;76281	1.94E+00;1.07E+00;3.94E-01;2.62E-02	1161;1769;3564;62716	3.43E+00;2.52E+00;1.24E+00;3.66E-01
TEAD1	0.308252	1.74029	4	ACTGCCATTCATAACAAGCT;AGATACATCAAACTCAGGAC;GGCCGGGAATGATTCAAACA;ACATGGTGGATAGATAGCCA	0.12;0.16;0.27;0.68	61672;64091;68332;76266	1.57E+00;9.13E-01;4.90E-01;2.66E-02	1176;9110;13351;15770	2.76E+00;1.77E+00;1.24E+00;1.19E+00
TMEM240	0.308109	2.11019	4	CATGTCCATCAAGCACGCGA;CACTACGTGATCCCGTACGA;CTCCGAGAACTACTTTGTGA;AGGAGATCGACCTCATGCTG	-0.73;0.61;0.64;0.72	6183;75653;75918;76496	2.52E+00;1.13E+00;6.04E-01;2.13E-02	946;1524;1789;71259	4.32E+00;2.65E+00;1.33E+00;1.45E-01
NKX2-3	0.306903	1.66124	4	AAATTGCGTCCCCTCAGCGG;CCGCCTGCAAGTGCGCACCA;GACACAGCCCTGAATCCCCG;CAAGTGCAAGAGACAGCGGC	-0.4;0.02;0.76;0.85	23171;55926;76654;76950	1.40E+00;6.17E-01;3.85E-01;1.10E-02	492;788;21516;54271	3.22E+00;1.60E+00;1.21E+00;6.18E-01
RCL1	0.305075	1.57685	4	ATTTACACAGATCACATGAA;ACCGGATTGTGGATTCTGCA;TGGAGGCCAGTTCAGCACTG;GCGCTACTACTCATGACCCT	-0.19;0.18;0.42;0.81	39685;64644;72738;76855	9.42E-01;6.96E-01;6.24E-01;1.32E-02	587;4704;12798;37757	1.82E+00;1.71E+00;1.53E+00;1.25E+00
BTF3P11	0.304784	1.00237	1	TCAGCTGCTTTGTCTCAGCA	0.3	69740	0.0455	7702	1
HMGB1P6	0.304746	1.18866	2	GGCGATACTCAGAGCAGAAG;GGTGATGTTGCGAAGAAACT	-0.04;0.65	50898;76034	3.46E-01;1.59E-02	1408;26544	1.45E+00;9.30E-01
TENT4A	0.30471	1.58066	4	AGGAGGTGATTGACTACCGG;ACAGCGACAAAGTCAAGCGC;ACCGTCGATGCTGTGCATTG;AGCATGGCTGAGCACTATGT	0.0;0.04;0.13;1.04	54399;57163;62419;77290	1.13E+00;6.49E-01;3.91E-01;3.39E-03	152;15023;20279;23043	2.11E+00;2.11E+00;1.28E+00;8.34E-01
RPL23AP74	0.304659	1.00192	1	GGAGACAGCCCAAATATCCT	0.3	69732	0.0455	7710	1
RPL23AP43	0.304659	1.00192	1	GGAGACAGCCCAAATATCCT	0.3	69732	0.0455	7710	1
RPL23AP2	0.304659	1.00192	1	GGAGACAGCCCAAATATCCT	0.3	69732	0.0455	7710	1
PASD1	0.304137	1.51096	4	ACTTACACAAGATTCAGATG;ACCTGGTTGAAGGCAACACA;CAGGCCTGCCTGGTCCAACG;TCCTGATCTCCAATCTTCGG	-0.13;-0.07;0.34;1.08	44474;48462;70878;77329	7.51E-01;5.85E-01;4.83E-01;2.51E-03	113;6564;28980;32968	2.24E+00;1.48E+00;1.44E+00;8.82E-01
CAD	0.303723	1.60658	4	GAAGGTGTGATCCTATCCAT;AAGTCAGTAACACACCATCG;TCCACGGGTATTCAATACAG;CCCAGGAACTCTGTGACAGG	-0.01;0.01;0.44;0.78	53191;54657;73341;76727	1.07E+00;7.45E-01;5.87E-01;1.61E-02	715;4101;22785;24251	2.02E+00;1.82E+00;1.44E+00;1.14E+00
DNAJC2	0.303666	1.70385	4	GGATAAGAAAGAGTTATCCG;AAAACTTCGAAACTCATGCA;AGAAGCTGCTCGGTTAGCTA;ACTTGGCCATGTGAGATACA	-0.37;0.37;0.47;0.74	25121;71749;73893;76571	1.56E+00;7.98E-01;3.98E-01;1.96E-02	871;3549;5693;52321	2.83E+00;1.94E+00;1.36E+00;6.81E-01
C6orf62	0.302971	1.59558	4	TACCTTCTCCTTGAATACAA;AATTGGCTGTACTCAGGAGA;CTTCTCATAGACTGATATCG;AAGCTCTAGGGAACTTTCCA	-0.29;-0.2;0.67;1.03	31341;38731;76152;77282	1.20E+00;4.67E-01;4.26E-01;3.57E-03	160;1290;38711;46101	2.79E+00;2.09E+00;9.01E-01;6.02E-01
CRABP2	0.302829	1.54081	4	AACCTTGAAGTTAATCTCTG;AGCAGTGGAGATCAAACAGG;GATGCTGAGGAAGATTGCTG;CAACTGGAAAATCATCCGAT	-0.26;0.21;0.28;0.98	33592;65999;68943;77235	1.02E+00;5.09E-01;5.02E-01;4.63E-03	207;8499;11443;43850	1.97E+00;1.96E+00;1.24E+00;9.88E-01
CACYBPP2	0.302077	1.26844	2	TGCAGGTGCATTTCACAGAG;TGTGGTTGCTCCCATTACAA	0.18;0.42	64841;72931	5.65E-01;5.21E-02	4511;12601	1.58E+00;9.60E-01
ATP5MGP3	0.301327	1.20229	2	ATAGTCAATAGTGCTCAGAC;GTACTACGCCAAGGTTGAGC	0.03;0.57	56475;75302	4.04E-01;2.43E-02	2140;20967	1.27E+00;1.13E+00
ASAH1	0.300893	1.73813	4	ATAAATACATTCGTGCCAAG;TAAAGGTATATCAGTAACAG;TTTGCTGTGAAAGCCCAAGT;GAACGTTTCAGTATAAATGG	0.05;0.26;0.33;0.57	57396;68094;70647;75235	1.29E+00;1.17E+00;5.74E-01;5.02E-02	2207;6795;9348;20046	2.35E+00;2.21E+00;1.42E+00;9.81E-01
PDCD1	0.30078	1.77928	4	AGCCGGCCAGTTCCAAACCC;CACCTACCTAAGAACCATCC;CGTGTCACACAACTGCCCAA;AGGGCCCGGCGCAATGACAG	0.1;0.24;0.34;0.52	60766;67447;70755;74702	1.50E+00;1.12E+00;5.79E-01;6.26E-02	2740;6687;9995;16676	2.67E+00;2.13E+00;1.43E+00;8.96E-01
POTENTIALLY_ACTIVE_23	0.300346	0.993217	1	ATTAAAAGTAAAAAGGGGTT	0.3	69576	0.0465	7866	0.993
RPS7P14	0.299987	1.35357	2	GCCAAGATCGTGAAGCCCAA;AAATTGAAGTTGGTGGTGGT	-0.46;1.06	19288;77307	4.27E-01;1.50E-03	135;58154	2.46E+00;2.49E-01
PLPPR2	0.299526	1.60703	4	CGCTGTGTAGGTGACCGCGT;CTGGTCAGTGACAAAGCGGT;AGTGCGTAGACAAGAGCAGG;CGACCATCTTCGCCAACGCG	-0.33;0.31;0.35;0.86	28368;70068;71155;77005	1.35E+00;5.99E-01;4.28E-01;9.81E-03	437;6287;7374;49074	2.51E+00;1.65E+00;1.48E+00;7.92E-01
SELENOF	0.298695	1.7784	4	GTTGGCGACTGTGCTTCAAG;GGAAGGTTCCCTCAAGTCCA;TTGCAGAGGATGCTGTCAGG;AACAACCGTAGCCCAAACGC	0.14;0.17;0.37;0.51	62788;64286;71763;74552	1.66E+00;9.23E-01;6.32E-01;6.60E-02	2890;5679;13156;14654	2.89E+00;1.79E+00;1.56E+00;8.76E-01
MSTN	0.298673	1.75284	4	TTTCCAGACGAAGTTTACTG;TGACGATTATCACGCTACAA;TGATCAATCAGTTCCCGGAG;AAACAACCTGAATCCAACTT	-0.43;0.38;0.57;0.67	20985;71957;75344;76166	1.59E+00;1.00E+00;3.77E-01;2.88E-02	1276;2098;5485;56457	2.88E+00;2.38E+00;1.20E+00;5.49E-01
LINC02067	0.298386	1.35158	2	GCACGTCACCCACCTTCCGG;GGAGACAGCCCAAATATCCT	0.29;0.3	69302;69732	7.26E-01;9.11E-02	7710;8140	1.96E+00;7.46E-01
CHMP1A	0.297528	1.71464	4	CTCGAACCTGTCCATCACTG;GAACCTGGACGTCCATACAT;AGACAGCTGTGACTATGAAG;CCTCATCATGCAGATCGCCG	-0.17;0.39;0.4;0.58	40867;72083;72326;75366	1.60E+00;6.67E-01;6.53E-01;4.72E-02	2076;5116;5359;36575	2.91E+00;1.64E+00;1.30E+00;1.01E+00
CRYBB1	0.296634	1.68275	4	CCGTCGAGCAGAATTCTCGG;GAAGTTGGCCCCTTCAAACA;AGGACATGAGCCGATCACTG;CCAGGATGAACATCTCCCCG	-0.06;0.23;0.48;0.54	49748;66920;73977;74881	1.08E+00;9.30E-01;8.07E-01;5.84E-02	2561;3465;10522;27694	2.06E+00;1.96E+00;1.79E+00;9.22E-01
SLC26A11	0.295249	1.65726	4	CACCAGGGGGCATCTCGGGG;GCAGAGTAGAGGCCATACTG;GAAGCCTTTAATGACGGGGT;CTGGTATCCAGTCACCTCGA	-0.14;0.2;0.56;0.56	43684;65607;75114;75212	9.98E-01;9.60E-01;7.28E-01;5.07E-02	2230;2328;11835;33758	2.29E+00;1.92E+00;1.44E+00;9.77E-01
KLHDC7A	0.294389	1.47571	4	CCTACAGGCTGTACAAGTCG;TGCAGCTGTGAGAATCCAAG;AGGGGATGGAACCTCAGTCA;GGAGCCACGTAGTGACAGTG	-0.17;0.07;0.23;1.05	40810;59111;66823;77299	7.08E-01;6.52E-01;4.53E-01;3.19E-03	143;10619;18331;36632	2.13E+00;1.39E+00;1.30E+00;1.08E+00
PLAU	0.293305	1.60705	4	CCCCCAATAATCTTAAAGCG;CCCACCTGCACATAGCACCA;GCTTAACTCCAACACGCAAG;TGGCGCTGATCACCCAGCAA	-0.42;0.3;0.43;0.86	21697;69679;73072;76998	1.31E+00;7.22E-01;3.79E-01;9.97E-03	444;4370;7763;55745	2.44E+00;1.77E+00;1.65E+00;5.71E-01
STAB1	0.292896	1.51682	4	AGCTAATGGCGTCTTCCACG;GCTGGTGTTTCGCTACCACG;GATGTGTAGGACACCGTTGG;TCTACATCCATGACCCAACG	-0.06;0.02;0.11;1.1	49898;55869;61181;77341	9.36E-01;6.16E-01;3.83E-01;2.24E-03	101;16261;21573;27544	2.28E+00;1.80E+00;1.20E+00;7.82E-01
RPL23AP77	0.292113	0.978347	1	GCACGTCACCCACCTTCCGG	0.29	69302	0.0482	8140	0.978
RPL23AP31	0.292113	0.978347	1	GCACGTCACCCACCTTCCGG	0.29	69302	0.0482	8140	0.978
RPL23AP8	0.292113	0.978347	1	GCACGTCACCCACCTTCCGG	0.29	69302	0.0482	8140	0.978
LOC107984628	0.292113	0.978347	1	GCACGTCACCCACCTTCCGG	0.29	69302	0.0482	8140	0.978
RPL23AP18	0.292113	0.978347	1	GCACGTCACCCACCTTCCGG	0.29	69302	0.0482	8140	0.978
CYP21A2	0.292105	1.54687	4	GTGGTGAAGCAAAAAAACCA;GCTGGTGTCTAGGAACTACC;AGAGAAGAGGGATCACATCG;GAGGTAACAGATGATGCTGC	-0.19;0.14;0.46;0.75	39645;62911;73633;76630	8.56E-01;7.72E-01;6.23E-01;1.83E-02	812;3809;14531;37797	1.88E+00;1.67E+00;1.39E+00;1.25E+00
IKBKG	0.291743	1.80544	4	TGGGCGAAGAGTCTCCTCTG;GACTCACTTCTCCTCCGAGG;GAGGAGAATCAAGAGCTCCG;CGTCACCTGGGCTTTCACAG	-0.67;0.4;0.58;0.85	8427;72402;75453;76957	1.65E+00;1.02E+00;5.11E-01;1.09E-02	485;1989;5040;69015	2.99E+00;2.43E+00;1.61E+00;2.00E-01
ACSL4	0.290955	1.60304	4	GTGTGTCTGAGGAGATAGCG;ACCTGGTCAGAGAGTGTAAG;AAGCCCACTTCAGACAAACC;GCATCATCACTCCCTTAGGT	-0.16;-0.02;0.67;0.67	41945;52263;76182;76191	1.21E+00;6.81E-01;5.39E-01;2.83E-02	1251;1260;25179;35497	2.81E+00;1.36E+00;1.21E+00;1.03E+00
KDSR	0.290284	1.50807	4	CACCATGAAGGAGCGCCGGG;GCATCCAAGTTTGCCATAAG;GACATGCTGGTAAATTGTGC;GCTATCGAGTGCTATAAACA	-0.25;0.01;0.51;0.89	34385;55071;74559;77081	8.77E-01;5.97E-01;5.15E-01;8.09E-03	361;2883;22371;43057	2.11E+00;1.74E+00;1.16E+00;1.02E+00
INTS10	0.289546	1.57889	4	TCTTAAACAACCTCTCCCAA;TGGCAGGTAATCGAACATCA;GATAGATGATCATATCAGTG;CCTTTAGTAACATTTCACAC	-0.18;0.23;0.43;0.68	40473;66835;72994;76230	1.08E+00;7.16E-01;6.43E-01;2.74E-02	1212;4448;10607;36969	2.05E+00;1.75E+00;1.28E+00;1.22E+00
CHTOP	0.289112	1.60992	4	CCAAGATGTCTCTAAATGAG;ACGGTTAGGCCGACCCATAG;GCCCAGAGGAGGACTACGTG;AGGGGCGGGATGTCACTCCG	0.04;0.05;0.38;0.69	57203;57622;71837;76272	1.28E+00;6.62E-01;6.36E-01;2.64E-02	1170;5605;19820;20239	2.33E+00;1.57E+00;1.30E+00;1.24E+00
SOCS4	0.288748	1.67345	4	CTAAAGGCTAAATCTGATCG;AAGTGTTAGAATTTCATCAT;ACAGAAAAGACGGTTATGTG;TTGTCGGTGGTTATGACACA	-0.48;-0.19;0.86;0.97	17665;39484;76985;77217	1.64E+00;4.26E-01;3.77E-01;5.03E-03	225;457;37958;59777	3.69E+00;1.94E+00;6.20E-01;4.50E-01
ANKRD19P	0.288229	0.970836	1	ACGCCCGCGACAGAAAAGAC	0.29	69160	0.0491	8282	0.971
GCKR	0.287412	1.68098	4	TCTGACCACCATGGTACAGG;TCTCACGGAAATCGATACTG;GCCAGCCAACCAGGTACACG;TGTGCTCAATCCTGCCATCG	-0.73;-0.1;0.74;1.24	6328;46309;76564;77398	1.36E+00;5.97E-01;4.60E-01;9.65E-04	44;878;31133;71114	3.12E+00;2.64E+00;8.09E-01;1.48E-01
SYNE2	0.287242	1.53643	4	TGATATAAGATTTGACACCA;TAAGATGCAACACTTAATAG;GGATAAGTTACTACCCACAG;CTGGTGAAGGTTTAGTACGG	-0.39;-0.09;0.64;0.99	23796;47398;75969;77239	1.14E+00;4.71E-01;3.89E-01;4.54E-03	203;1473;30044;53646	2.68E+00;1.98E+00;8.45E-01;6.38E-01
FZR1	0.286713	1.44013	4	GGCACTCCACAGGTACACGC;TGTCTCCCGTCAGCAACAAG;CCGCTCAGACCAGCCCACGG;GAGGGCCACACGGCACGCGT	-0.39;0.11;0.19;1.24	23752;61245;65298;77394	7.85E-01;4.25E-01;3.88E-01;1.05E-03	48;12144;16197;53690	2.61E+00;1.54E+00;9.79E-01;6.36E-01
INACTIVE_4T_29	0.28667	0.967753	1	GATTTTAGCTTAGGTCTTAC	0.29	69101	0.0495	8341	0.968
RRP1	0.286186	1.62345	4	TGTTCAAAACCAAGGAACTG;TTTGAAACAGTTTGACTACG;GGCAGACCATGAATCGCGAG;GCTGACCAAAGTGGGCGCCG	-0.09;0.2;0.48;0.55	47085;65842;74026;75073	1.01E+00;8.34E-01;8.12E-01;5.39E-02	2369;3416;11600;30357	1.97E+00;1.94E+00;1.63E+00;9.53E-01
AP3S1	0.285137	1.60496	4	TTGTCATTTAGATTAATTGG;TGTTGTGTATCTTCACTCTG;TCAACAACCACGGGAAGCCG;CTTGCAGAAATGGTGATGGG	-0.27;0.23;0.55;0.62	33350;67149;74983;75825	1.10E+00;9.38E-01;4.98E-01;3.66E-02	1617;2459;10293;44092	2.25E+00;2.09E+00;1.11E+00;9.78E-01
COIL	0.285007	1.74699	4	AGGCGTTCTGGCTCAAATGG;GAAACCCGCAGCACACTCCG;GGCAGTCGTTGTCTCTCACA;ATCACAAGATTCAGACTCCG	0.03;0.32;0.33;0.45	56603;70194;70666;73541	1.36E+00;1.24E+00;5.75E-01;8.98E-02	3901;6776;7248;20839	2.53E+00;2.28E+00;1.42E+00;7.63E-01
TTC9	0.284273	1.67944	4	CCCGACCTGGCCCCTCGCTG;GTTGTAACAGTCGATCTCGA;AGCCATAGGCAAATACCACC;GCACGAGTTCAAAAGCCAAG	0.07;0.1;0.45;0.51	58919;60728;73519;74537	1.38E+00;7.65E-01;7.61E-01;6.64E-02	2905;3923;16714;18523	2.49E+00;1.86E+00;1.50E+00;8.74E-01
FOXK2	0.283967	1.5498	4	AGCTGCGCGTAGGAGTAAGG;GGGGCGTGAAGATCTCGAGG;TCTGGAATGTTGATGGTCAG;TCATCAGATACTCGAACTCG	-0.22;0.25;0.38;0.73	36482;67858;71908;76518	1.15E+00;6.41E-01;5.55E-01;2.08E-02	924;5534;9584;40960	2.18E+00;1.58E+00;1.34E+00;1.11E+00
MPC1	0.283838	1.45678	4	GCGGCGCTCGTCACCTCATG;AGTCTCCAGAGATTATCAGT;AGCAATGGGAAGACCCCAGT;TGTCAAAGAATAGCAACAGA	-0.19;-0.03;0.42;0.93	39466;52005;72895;77153	7.08E-01;6.19E-01;5.35E-01;6.47E-03	289;4547;25437;37976	1.83E+00;1.74E+00;1.24E+00;1.02E+00
RPS11	0.283152	1.7098	4	GGGCTTCAAGACACCCAAGG;GTAATGTGTCCATTCGAGGG;CCGATGTTCTTGTAGTACCG;GGATGTAGTGCAGATAGTCT	-0.23;0.41;0.46;0.5	35830;72537;73692;74300	1.68E+00;7.78E-01;5.42E-01;7.19E-02	3142;3750;4905;41612	3.02E+00;1.89E+00;1.08E+00;8.44E-01
GSE1	0.282031	1.62221	4	AGGTCGGGAACGCCTCATTG;TGGCTGGTACTTGTCCAGAG;GAGGACGTGTCCAGTTTGAG;GCTGATCCAGCGCACCAATG	-0.1;0.3;0.34;0.58	46607;69536;70941;75448	1.30E+00;8.18E-01;5.88E-01;4.53E-02	1994;6501;7906;30835	2.42E+00;1.60E+00;1.45E+00;1.02E+00
PKDREJ	0.281975	1.62898	4	ACCTCAAGCGGATCTAAAGG;ACAGATCCCAGAAACTACGG;TCAGTTACTCAGTTTCACCG;AGAATGTAGTAAGGGCTAGG	-0.05;0.27;0.34;0.57	50421;68564;70737;75276	1.21E+00;9.56E-01;5.79E-01;4.93E-02	2166;6705;8878;27021	2.27E+00;1.83E+00;1.43E+00;9.88E-01
LOXL4	0.281685	1.48498	4	AGCAAAGTTGTCATCACACA;AGATGAGGGACCCTAAGTCT;TGCAGTCACTCAGAAGACGT;AGGTGCAATGTCCCTAACAT	-0.24;-0.11;0.55;0.92	35454;45636;75052;77145	9.50E-01;5.35E-01;4.54E-01;6.65E-03	297;2390;31806;41988	2.27E+00;1.82E+00;1.06E+00;7.87E-01
PIGM	0.281343	1.57081	4	GAAGACGCCATAGAAAACCA;AAGTGTACCGGAATTGACGG;CAATAGAGTCCGCATTACCG;CCGCGCGCTTCGTCACGGAG	-0.02;0.2;0.24;0.71	52310;65631;67310;76428	1.03E+00;9.99E-01;4.64E-01;2.29E-02	1014;10132;11811;25132	1.96E+00;1.92E+00;1.30E+00;1.11E+00
FGR	0.2807	1.54754	4	GTGACCGAGTTCATGTGTCA;AGCTTGGATTGAGTCAACAG;AGGGGACTTCAGAAGCTACG;CGAGTTGAACTGAACCCGTG	-0.11;0.24;0.27;0.72	46005;67226;68471;76490	1.10E+00;7.99E-01;4.94E-01;2.15E-02	952;8971;10216;31437	2.10E+00;1.57E+00;1.32E+00;1.20E+00
HK2	0.279594	1.52713	4	TCAGATCTATGCCATCCCTG;GCGGACTTCCTCGAGTACAT;GTCCGGGGTAGCACACACGT;GTCTACATAAGACCGTGCGG	-0.25;0.16;0.49;0.71	34761;63996;74165;76445	9.08E-01;8.28E-01;5.22E-01;2.25E-02	997;3277;13446;42681	2.01E+00;1.76E+00;1.31E+00;1.03E+00
AKAP3	0.279175	1.39619	4	CATGACCTATGCTAACAGTG;GTGAGCACATTATCAAAGAG;GGAATCTCCACAGCGTCACA;TGGCTATGACTAGATTCGTG	-0.29;-0.04;0.27;1.17	31683;51125;68511;77378	5.20E-01;4.96E-01;4.72E-01;1.41E-03	64;8931;26317;45759	2.48E+00;1.20E+00;9.85E-01;9.14E-01
COX17	0.277952	1.74571	4	CGCTTGCCCGGAGACCAAGA;GTCTCCGGGCAAGCGCAGCA;CCAAGAAGGCGCGCGATGCG;CTTCTCCTGAGACTCAGGCG	0.09;0.29;0.3;0.44	59892;69351;69401;73175	1.44E+00;1.28E+00;5.24E-01;9.84E-02	4267;8041;8091;17550	2.58E+00;2.39E+00;1.28E+00;7.31E-01
MSTO2P	0.277887	1.1883	2	CCGTACGATACAGGACGTCG;CATGTCAGCCAGATGAACCA	-0.3;0.86	30273;77001	3.22E-01;4.95E-03	441;47169	1.95E+00;4.31E-01
CYP26A1	0.277641	1.5113	4	GGGAAGCCCATAGTCCCGGG;CGTAGCATTCGAGTGCCTCG;ACAAGACGCATCTGTTCGGG;CAGGTAAGTGATCAGAGATG	-0.25;-0.14;0.63;0.88	34433;42964;75864;77044	1.12E+00;5.16E-01;4.36E-01;8.93E-03	398;1578;34478;43009	2.62E+00;1.69E+00;1.02E+00;7.08E-01
CD8A	0.277147	1.72993	4	GCAGGAAGACCGGCACGAAG;AGGTTCCAGGTCCGATCCAG;CGAGCAGCCCGACGTCGGGT;CTCAAACTCACGGAGCAGCA	-0.28;0.45;0.46;0.48	32088;73489;73665;73952	1.85E+00;7.75E-01;4.78E-01;8.01E-02	3490;3777;3953;45354	3.30E+00;1.89E+00;9.29E-01;8.04E-01
TSR3	0.276987	1.66579	4	AGGGCCGGCCATAGTTCACG;CACCGTTTGGGAAGATGCGA;CTCACCTACGATGCAGAAGG;CGCGTCCCCCGCAGACAGGT	-0.49;0.33;0.57;0.69	17509;70667;75252;76336	1.42E+00;9.84E-01;3.78E-01;2.50E-02	1106;2190;6775;59933	2.61E+00;2.34E+00;1.26E+00;4.45E-01
INACTIVE_4T_35	0.276443	0.948853	1	GGTTTTATAAGGGTGGGCCT	0.28	68730	0.0518	8712	0.949
PNLIPRP3	0.276195	1.51279	4	CAGAGTTGGTAGGTTTACCC;AATCAAGTGCACTTTAGAAG;TGTGGAAAAATGGCCCAGCT;AAAGATGTGTAGGATCTACA	-0.04;0.02;0.4;0.72	50987;55801;72426;76495	9.79E-01;6.74E-01;6.14E-01;2.14E-02	947;5016;21641;26455	1.87E+00;1.66E+00;1.33E+00;1.20E+00
MTO1	0.275952	1.57728	4	AGCGTCATAGATAACCCCTG;CCTCACCGATCGTGTCCACG;TGGGAAATGCCGTGTCAGTG;AGCCGAACAGAAGGTTACAT	-0.04;0.03;0.54;0.58	51013;56086;74865;75432	9.80E-01;9.20E-01;6.21E-01;4.57E-02	2010;2577;21356;26429	2.21E+00;1.87E+00;1.22E+00;1.02E+00
NELFA	0.275661	1.52305	4	GAGAAGGAAGACTCTCGGTG;CGTGGAGGGAAGGTAGCTCG;TGAGCTTCACTGCCGACGAG;TAACTGAAAATGCTTCACCG	-0.55;0.21;0.35;1.09	13999;66329;71146;77339	1.04E+00;5.98E-01;4.01E-01;2.29E-03	103;6296;11113;63443	2.28E+00;1.99E+00;1.48E+00;3.46E-01
SLC16A4	0.275556	1.49055	4	CAAGGACAGTACTACGCAGA;GTGACTATGGGACTTCTACC;TCACAAATAATAGCAACCAG;TGAAGTATGCTAACTGACTG	-0.43;0.14;0.48;0.92	21075;62674;73920;77142	8.45E-01;8.01E-01;3.77E-01;6.72E-03	300;3522;14768;56367	1.95E+00;1.81E+00;1.65E+00;5.52E-01
KIFBP	0.274942	1.44369	4	AGAATAACCTGGGTATCTTG;CAAGTCCAAATACAGCGCCC;ATTGATGTAAAACTGTGACA;CCGTCGCCCAGCGAGCGGTG	-0.29;-0.27;0.15;1.51	31753;32688;63054;77436	4.73E-01;4.47E-01;3.97E-01;1.12E-04	6;14388;44754;45689	3.51E+00;9.17E-01;8.62E-01;4.87E-01
PPP6R1	0.274905	1.48684	4	GGAGCCGCTACAGATGACAT;CCCAGGGCATCATTGATCTG;GCTCACGCATCCCTCTACTT;CTTAAGCAACATGTTCGAGG	-0.05;0.09;0.17;0.88	50548;60380;64569;77045	9.61E-01;7.52E-01;4.14E-01;8.91E-03	397;12873;17062;26894	1.84E+00;1.69E+00;1.48E+00;9.38E-01
RPL5P22	0.274792	0.945922	1	GACTGGTGATGAATACAATG	0.27	68671	0.0522	8771	0.946
RPL5P18	0.274792	0.945922	1	GACTGGTGATGAATACAATG	0.27	68671	0.0522	8771	0.946
SMG7	0.274694	1.81655	4	GGATTGCTGATAATCAGCCA;CCTTACCACTAATACTTGAG;GGGGGGATAACATATGTTGG;TACTCAGGTACACATGACCG	-0.86;0.31;0.64;1.0	3142;69932;75984;77257	1.34E+00;1.15E+00;8.44E-01;4.13E-03	185;1458;7510;74300	2.69E+00;2.48E+00;2.02E+00;7.19E-02
HHATL	0.274053	1.4493	4	AGTGCGGTGATGCACTTGGG;AAAGATGATGACGTTGCGAA;CAAGAGGTGCTGTTTCATGG;AGGTCGCACAGACTCCCGGA	-0.32;0.14;0.37;0.9	29327;62745;71743;77102	8.48E-01;6.31E-01;4.40E-01;7.62E-03	340;5699;14697;48115	1.76E+00;1.65E+00;1.55E+00;8.27E-01
DRICH1	0.2736	1.60832	4	TCAGTATCAGATTCATAACA;GTGGTAGGCATACTAAACTC;TACATACCCTGGACACGTGA;AAAATTTCTGCCATCAAGTG	-0.02;0.23;0.35;0.53	52577;66909;71258;74794	1.08E+00;1.05E+00;6.04E-01;6.04E-02	2648;6184;10533;24865	2.06E+00;1.97E+00;1.49E+00;9.09E-01
CMTM5	0.273503	1.65885	4	GAAGAACTCCAGTAGCGCCG;TCGCCGGGACCGGCACCCTG;AGAGCTCCAGGGCTTCGCGG;GGTAGTACTGGGTGGCATAG	0.01;0.25;0.37;0.46	54680;67908;71683;73695	1.16E+00;1.14E+00;6.27E-01;8.61E-02	3747;5759;9534;22762	2.18E+00;2.13E+00;1.55E+00;7.78E-01
NO_SITE_190	0.273202	1.55864	4	TACGAAACATCATGGGTTCC;TACGCTTGCGTTTAGCGTCC;TACGTAAGTGACGACAGGAA;TACGGATCACCAAATCTTAG	-0.14;-0.13;0.68;0.69	43083;44280;76209;76290	1.22E+00;7.11E-01;4.44E-01;2.60E-02	1152;1233;33162;34359	2.83E+00;1.41E+00;1.24E+00;7.46E-01
USP38	0.272176	1.59228	4	TCTCTATGAACCTATTCTGG;GCTGATTATGAGCTGTCCGT;CTCACCGTCACTTGTACGAG;GAAGCCTCAAAGAATATCCG	0.0;0.01;0.52;0.55	54107;55098;74714;75081	1.12E+00;8.98E-01;5.97E-01;5.38E-02	2361;2728;22344;23249	2.16E+00;2.09E+00;1.17E+00;9.54E-01
UBE2G2	0.271627	1.56284	4	TTAACACTGAATCCTCCGGA;AAATGCAGACTCTCCCATCA;GTTGGGATGAAACATCTCAC;GACTTAACGGGTAATCAAGT	0.02;0.1;0.33;0.63	55937;60828;70461;75893	1.21E+00;7.69E-01;5.66E-01;3.51E-02	1549;6981;16614;21505	2.23E+00;1.51E+00;1.39E+00;1.12E+00
DEFB1	0.271028	1.42212	4	ACAGGTGGTAACTTTCTCAC;CATTACAATTGCGTCAGCAG;AATTGTAATGATCAGATCTG;CAGGTACCAGAGCTTACCTG	-0.18;0.09;0.24;0.93	40056;60270;67546;77150	7.48E-01;6.33E-01;4.70E-01;6.54E-03	292;9896;17172;37386	1.83E+00;1.47E+00;1.27E+00;1.13E+00
RAB7B	0.270474	1.5449	4	GATCGATCTGGCAGACCGGA;ATCACCCCGCCAGATATCCA;ATGGTGTCCACGTTCTACAA;GGAATACCAGACCACACTGG	0.0;0.11;0.33;0.64	54485;60984;70520;75981	1.13E+00;7.75E-01;5.69E-01;3.31E-02	1461;6922;16458;22957	2.11E+00;1.52E+00;1.40E+00;1.15E+00
TADA2B	0.27033	1.59465	4	CATGACATGAACTGGTACAG;TCCGCACGTACATGTCCACG;ATCTCGTAATCATCCCGCAG;ACAGACCACACCTGTCCCAG	0.06;0.07;0.38;0.57	58412;58837;71841;75321	1.35E+00;6.99E-01;6.37E-01;4.82E-02	2121;5601;18605;19030	2.44E+00;1.57E+00;1.38E+00;9.97E-01
TLE1	0.27022	1.73066	4	AGACCCCCTCGTTAACCAAG;GTAGGTACTCTCATGTGAGG;GAGCACTAGACAGCGCAAGA;CTGGTCCCAGACAGTCTAAG	0.13;0.22;0.32;0.41	62312;66564;70372;72527	1.62E+00;1.06E+00;5.62E-01;1.14E-01	4915;7070;10878;15130	2.84E+00;2.02E+00;1.38E+00;6.81E-01
TMEM191A	0.27009	1.51867	4	ATAACCGAGATGGTCGCCAG;CTAGCTCTTCTACTACGGAG;TCCTCACCAAGTCCTCCTTG;TTGCAGAAGGATAACCGAGA	-0.0;0.1;0.27;0.71	53896;60809;68518;76419	1.11E+00;7.68E-01;4.96E-01;2.31E-02	1023;8924;16633;23546	2.07E+00;1.51E+00;1.29E+00;1.21E+00
MTA3	0.269853	1.60852	4	AGTGTCTTAGTACCACTCGG;CAATCTGTCGATCCGTAAGT;AAAACACTATTAGCTGACAA;TTAGACTGCAAGTGGCAACG	-0.21;0.3;0.48;0.5	38079;69668;73995;74392	1.31E+00;8.09E-01;5.88E-01;6.98E-02	3050;3447;7774;39363	2.44E+00;1.96E+00;1.18E+00;8.55E-01
AATF	0.269614	1.85481	4	GAATATGATGAGGACGACCT;AGAAACTTTGACACTAGAGA;AGGCACTTAAAGCATTGTTG;AAACCACCTCTAGAAAAGCA	0.22;0.25;0.3;0.31	66657;67700;69513;69872	2.03E+00;1.14E+00;5.28E-01;1.79E-01	7570;7929;9742;10785	3.42E+00;2.16E+00;1.30E+00;5.42E-01
HNRNPCL3	0.269327	2.78902	9	CCAGGTTAATATCTACAACC;AAAGTGAACCGAGGAAACGC;TGAGATTCCCAATGAACACA;AATTCTAAGAGTGGAAAGCG;TGCAACGGGATTATTATGGT;AGGTGTTTCCTGATATGCGC;CGATCAGCAGCAGAGATGTA;ACTACAGCCAGAGCAATGGG;TATCAGGAAACACCTCACGA	-0.02;0.14;0.17;0.26;0.26;0.28;0.37;0.37;0.6	52320;62741;64260;68036;68264;68874;71543;71716;75620	3.68E+00;3.13E+00;2.93E+00;2.70E+00;1.88E+00;1.25E+00;9.21E-01;4.44E-01;9.30E-02	1822;5726;5899;8568;9178;9406;13182;14701;25122	4.91E+00;4.40E+00;3.99E+00;3.74E+00;2.75E+00;1.98E+00;1.64E+00;9.39E-01;7.57E-01
ZNF215	0.268842	1.6763	4	TCTGGAGAAGAATCATCCCA;TGAGACAATTTACACTGAGG;TGTGGTTGTGGAATTCAGCA;AACCTGAATTCATTGCGTAA	0.09;0.18;0.36;0.44	60180;64995;71354;73282	1.46E+00;9.62E-01;6.09E-01;9.59E-02	4160;6088;12447;17262	2.61E+00;1.86E+00;1.50E+00;7.40E-01
SCP2	0.268776	1.39699	4	TGGGTCATAAATCCTAGTGG;CAAACATCTGAGGAGCAACT;TGGCCTGCAATCCAAAGCTG;ACAGATCCCTTATTCAGCAG	-0.19;-0.03;-0.02;1.32	39617;51680;52276;77411	6.23E-01;5.29E-01;3.98E-01;6.73E-04	31;25166;25762;37825	2.80E+00;1.24E+00;1.01E+00;5.40E-01
ZFX	0.267902	1.55332	4	TGTAATCCAAGATGTTATTG;GCTGGCAAAATAGAACACGA;TCTATACATGTGTCTGACGT;CATTTGCTGCTCGTGCACGG	-0.31;0.34;0.35;0.7	29970;70773;71058;76349	1.43E+00;5.94E-01;4.48E-01;2.47E-02	1093;6384;6669;47472	2.63E+00;1.46E+00;1.27E+00;8.50E-01
CCDC150	0.267859	1.44782	4	AACAGTGAAGTGTCGTAATG;GCTTCTCACAGTAAGATGCA;CTGCGAGGCAATCTTCAGAG;AAAGGAATTAGCTAAAAACA	-0.26;-0.05;0.56;0.83	33791;50286;75110;76889	9.59E-01;5.07E-01;5.05E-01;1.24E-02	553;2332;27156;43651	2.29E+00;1.55E+00;9.96E-01;9.51E-01
APOBEC4	0.267824	1.52326	4	ATTGGACTCAAAACAACCCG;AGTGGTTAGCTTCATTACAA;TCACCTGTTCGAATATGGTA;TCTGGTAGCCTGGTGCAAAA	-0.18;0.16;0.49;0.6	39921;64088;74174;75610	9.13E-01;8.29E-01;6.30E-01;4.16E-02	1832;3268;13354;37521	2.01E+00;1.77E+00;1.26E+00;1.06E+00
ZSCAN25	0.267679	1.63826	4	TGGAGGTCAAGCCTGAATGG;GAGACCAAGAGATGGCAGCT;ACTGACATCAGAGAGGTTTG;ATCCAGGCGTAGAACTCGCG	0.09;0.14;0.36;0.49	59797;62606;71462;74132	1.44E+00;8.42E-01;6.15E-01;7.59E-02	3310;5980;14836;17645	2.57E+00;1.64E+00;1.52E+00;8.24E-01
HSPA14	0.267545	1.60951	4	CAACAACAGCTGGAGTAACT;AGAAGCTAGATACTGTGCTA;AAGTGTATAGAAGCAATCAG;ACAAGCTCAGAAATACATCG	-0.4;0.3;0.56;0.6	23425;69588;75215;75615	1.30E+00;9.77E-01;3.87E-01;4.15E-02	1827;2227;7854;54017	2.43E+00;2.33E+00;1.06E+00;6.26E-01
CEP250	0.267425	1.63357	4	GCCAACAACTGGAACGACTG;CCTCCCGCCATAGACTGAGA;GGTGATCAAGGATATAACCC;AGAGCGTCTAACTGATACTG	-0.31;0.39;0.44;0.55	29869;72210;73280;74989	1.62E+00;7.40E-01;4.47E-01;5.59E-02	2453;4162;5232;47573	2.94E+00;1.81E+00;9.39E-01;8.46E-01
KAT14	0.267326	1.45792	4	TTCTGAAAGCAAGCTAGGTG;CCTGTAAAATTCATAAGCCG;GCACCTGAACGGAAGTACAT;AGTCCCTCAACAGTAATGAT	-0.52;-0.32;0.46;1.45	15683;28883;73684;77427	7.77E-01;4.84E-01;3.86E-01;3.14E-04	15;3758;48559;61759	3.11E+00;1.89E+00;4.34E-01;3.93E-01
ABCA6	0.267032	1.41489	4	AACCAATCACCCTGTGATGG;CAGACAGCTGTGAGTGACAT;GGCACCAAATAAAACACACA;TTGTATATGAGTCTCCTGAA	-0.35;0.05;0.44;0.94	26451;57333;73213;77167	7.34E-01;6.54E-01;4.09E-01;6.16E-03	275;4229;20109;50991	1.85E+00;1.80E+00;1.29E+00;7.26E-01
PCGF1	0.266366	1.43633	4	CCAGTCCCGAGGTTTGGACC;CCTTGCACCTCGTTCCGTAG;GCTCATCATAGCGATAGTAG;CCACGAAGTAGCCGGCGCAT	-0.06;0.01;0.19;0.92	49751;54904;65502;77140	9.30E-01;5.93E-01;4.28E-01;6.77E-03	302;11940;22538;27691	1.81E+00;1.79E+00;1.16E+00;9.91E-01
LMBR1	0.265395	1.57612	4	TATATACTAACCATGAATCA;GTAGGAAACAACGTAGAGAA;TCACTGTGAACATACGAGAA;ATACGAAATCCTGTTGACGA	-0.03;0.15;0.45;0.49	51708;63358;73507;74179	1.01E+00;8.77E-01;7.60E-01;7.48E-02	3263;3935;14084;25734	1.91E+00;1.86E+00;1.71E+00;8.29E-01
LRRC3B	0.265326	1.55713	4	TGAGAACTCTCAGTTGATGG;GGTGACATTTAAACCCCCAG;GGGAATAGATGTGATCTGAT;CCAGAATTGCCAACAACCCC	0.07;0.11;0.17;0.72	58715;61070;64151;76481	1.37E+00;7.78E-01;4.09E-01;2.17E-02	961;13291;16372;18727	2.47E+00;1.53E+00;1.32E+00;9.16E-01
FLYWCH2	0.265128	1.76213	4	CGAGGCCCAGCGGGCCATTG;ACAGTGCACACCCTTGCGCT;TGCACTGTGTCATGTCCCTG;GCCAGGCACAGAAGTCATCC	0.18;0.19;0.32;0.37	65020;65093;70381;71530	1.86E+00;9.67E-01;5.63E-01;1.38E-01	5912;7061;12349;12422	3.18E+00;1.87E+00;1.39E+00;6.19E-01
CCNP	0.265088	1.47736	4	GCAGGCGATGTAGACGCACG;TGGCTGGTCCAGGTGCACGT;GGAAGAGTGCGTGCTTCCCG;GGGAGAACGCGAGTACGCCG	-0.34;0.19;0.45;0.76	27366;65324;73521;76657	9.81E-01;7.61E-01;4.18E-01;1.77E-02	785;3921;12118;50076	1.89E+00;1.86E+00;1.41E+00;7.57E-01
LRAT	0.264788	1.4615	4	GAAACCAGCTCTTTCCACCG;CCACTTTGACAATAACGCCC;TGGCCCTGACAGACGACATG;AAAGGCACTGCTCAACGAGG	-0.23;0.05;0.52;0.72	36388;57509;74607;76482	8.83E-01;6.59E-01;5.53E-01;2.16E-02	960;2835;19933;41054	2.13E+00;1.32E+00;1.30E+00;1.10E+00
C1orf210	0.264618	1.37738	4	GGTAGCTGGCATGGTATCGG;CAAGTGCAATGAGGAGCGAG;GGGCCACAGCAGACGCTGTG;AGCACAAATCCTACCAGCAC	-0.34;-0.14;0.37;1.18	27176;42960;71537;77384	6.19E-01;4.36E-01;4.16E-01;1.28E-03	58;5905;34482;50266	2.52E+00;1.53E+00;7.51E-01;7.08E-01
CCDC65	0.264249	1.67359	4	GAATTACACTGATGCCACAG;ACTTAAGGCCCAAAGAACTC;GGAAAGTAATGCCACCCTCA;GTGGAATGATCTCAAAAACA	0.12;0.22;0.23;0.49	61775;66486;66759;74225	1.58E+00;1.05E+00;4.52E-01;7.37E-02	3217;10683;10956;15667	2.78E+00;2.01E+00;1.07E+00;8.35E-01
GPR141	0.263935	1.42792	4	CCATACCGGGAGACAACCAG;ACATCCAAGTCTTCTTGATG;CCACATAGAATAGGAACGTG;CAAGTTAATGACCGCCATGG	-0.12;0.05;0.34;0.79	45133;57524;70728;76772	7.71E-01;6.60E-01;5.78E-01;1.51E-02	670;6714;19918;32309	1.52E+00;1.47E+00;1.42E+00;1.30E+00
SLC16A9	0.263876	1.60734	4	TGCAGGATCACGTTAGCCAA;GTCAAAATACTGGCACGTAA;CAGTTATATAAAAACTACTG;CAAGCCAACTCCACTTGCCA	-0.06;0.3;0.34;0.48	49350;69459;70994;73965	1.29E+00;9.15E-01;5.91E-01;7.98E-02	3477;6448;7983;28092	2.41E+00;1.76E+00;1.46E+00;8.06E-01
MMADHC	0.263784	1.40679	4	CTGTATTGCACACTCTACTC;TAACTAAAGAGCAAAATCCT;TTTCACTTACATATATCTGG;TGAAAGACATGAGTTTGTGA	-0.26;0.03;0.43;0.85	33469;56693;73152;76958	7.29E-01;6.37E-01;5.00E-01;1.09E-02	484;4290;20749;43973	1.78E+00;1.61E+00;1.25E+00;9.83E-01
MRGPRG-AS1	0.263748	0.926933	1	CCCCACCGCGAACCACAGGA	0.26	68279	0.0547	9163	0.927
ATP5ME	0.263604	1.62039	4	CGAGGAACAGGGCGGAGTAG;GTAGGCCACACCGAGGAACA;CGGTCACTCACTGTAGCGCG;AACAGATTACCTAAAACCTC	0.09;0.14;0.3;0.52	60275;62849;69733;74617	1.47E+00;8.53E-01;5.37E-01;6.45E-02	2825;7709;14593;17167	2.62E+00;1.66E+00;1.32E+00;8.84E-01
LOC107984670	0.263412	0.926318	1	TACCGAAGTCAATGTCGAGG	0.26	68266	0.0548	9176	0.926
NOP16	0.263353	1.51498	4	GCGCCGCGGATCGAATGGTG;TCTGCCGTACCGATTTAGCG;GTCTGAACCGGAATGCTCGA;TGTAGCGTACATAGTCAATG	-0.1;0.23;0.3;0.63	46417;67027;69451;75830	1.09E+00;8.12E-01;5.26E-01;3.65E-02	1612;7991;10415;31025	2.07E+00;1.59E+00;1.29E+00;1.11E+00
CTPS1	0.263017	1.51989	4	TTGACCTGGGTAACTATGAG;ACTTCGTGTATTTGCCCACA;GAAATAGCCAAGTTCAACAG;GGTAGATGGATGAGACATCG	-0.1;-0.09;0.61;0.63	46325;47323;75678;75905	1.07E+00;8.09E-01;4.70E-01;3.48E-02	1537;1764;30119;31117	2.53E+00;1.58E+00;1.13E+00;8.42E-01
FGA	0.262961	1.55753	4	GGTTGATATGAAACGACTGG;ACAGTCAGAACCATCTTCGG;GGAAATGAGATTACTCGAGG;TAAGTGTTGCCTATCTCTAG	-0.0;0.17;0.34;0.55	53842;64231;70875;74997	1.10E+00;9.20E-01;5.85E-01;5.57E-02	2445;6567;13211;23600	2.06E+00;1.78E+00;1.44E+00;9.40E-01
RAB43P1	0.262928	0.925514	1	GGCGCCTTCTCGGAGCGCCA	0.26	68249	0.0549	9193	0.926
PTMA	0.262405	1.65076	4	CAGCTCCGAAATCACCACCA;TCACAGCATTCCCGTTAGCA;CGAGGAGAATGAGGAAAATG;CCTTTGATTCTCTCCAGGTG	-0.68;0.05;0.8;0.87	8053;57765;76817;77037	1.50E+00;6.67E-01;5.24E-01;9.09E-03	405;625;19677;69389	3.42E+00;1.69E+00;1.31E+00;1.91E-01
COL5A3	0.261963	1.59681	4	TGGGACCTCTAGGTGAAAGG;GGACGCCCTGGACCTAAGGT;ATTGAGTCCAGTAGTCACAG;GGGGACACTGGACCTAAGGT	0.08;0.13;0.31;0.53	59310;62446;69787;74814	1.41E+00;8.35E-01;5.39E-01;6.00E-02	2628;7655;14996;18132	2.52E+00;1.63E+00;1.32E+00;9.12E-01
WDR4	0.261866	1.53507	4	GGTGTGGCCGTCTAGAGCTG;TCTCGTCCCGGTCGGCAGTG;TGAACAGAAGCAGCTACCTG;GTTTGTGAGCCGTATCTCCG	-0.0;0.04;0.45;0.56	53810;57176;73405;75161	1.10E+00;7.51E-01;6.50E-01;5.19E-02	2281;4037;20266;23632	2.06E+00;1.83E+00;1.28E+00;9.68E-01
DCUN1D1	0.261862	1.63337	4	ACAGCAGTTCTGTGATGACC;TAAAAATCCTTAAATCGTCC;GTGTAAAAGGATCATTGGAC;TTAGTGTGTTGATTATTGCG	0.1;0.16;0.29;0.49	60832;63785;69391;74205	1.51E+00;8.98E-01;5.24E-01;7.42E-02	3237;8051;13657;16610	2.67E+00;1.74E+00;1.28E+00;8.32E-01
KLF17	0.261764	1.59987	4	CCCGACTGTGCCTTCCACTG;GATGAAGACATGTTCAAGAT;AGTATGCCACTGCCTGAGCG;GGGCCCCAACTAATGCCCGT	0.05;0.13;0.38;0.48	57818;62131;72012;74058	1.31E+00;8.21E-01;6.47E-01;7.76E-02	3384;5430;15311;19624	2.38E+00;1.61E+00;1.59E+00;8.16E-01
IMPG2	0.261752	1.57143	4	ATGCAAAGGAAACTGTAAGC;CATTAGCCTTCACTCCAACA;GTAGACACTAAATCACCCAA;AAAGAGTTAATATTTGACGG	-0.55;0.33;0.43;0.84	13971;70662;72968;76921	1.42E+00;7.14E-01;4.01E-01;1.17E-02	521;4474;6780;63471	2.61E+00;1.75E+00;1.58E+00;3.46E-01
SIDT1	0.261337	1.45584	4	AGTTTGTACTGAGCACCCAG;TCTGCTGGCGAACCACAACA;TTTCGATCATGTCTACAGCG;CAGCGCGTAAAACACAGCAA	-0.1;-0.02;0.47;0.69	46320;52821;73835;76319	8.09E-01;7.92E-01;5.50E-01;2.54E-02	1123;3607;24621;31122	1.93E+00;1.58E+00;1.26E+00;1.06E+00
POTENTIALLY_ACTIVE_94	0.261165	0.922595	1	GTTTCGAAACTTGAAGTAAG	0.26	68187	0.0553	9255	0.923
LOC728554	0.260619	1.3752	3	TGGGCGTTGATGGACTGCAC;ACGGGCGTCGCCTAGCCTCG;GTCAAAGAAAACAATTATCG	0.02;0.32;0.44	55797;70189;73298	7.73E-01;6.37E-01;7.16E-02	4144;7253;21645	1.66E+00;1.62E+00;8.42E-01
CHMP7	0.260282	1.47027	4	CGCTTTCAAGAGGAGTCGCG;CAGATTGTGAAGTTTGCCCG;TGGACTCTTTCTAACATGCT;ACGGACAGAGAAGCGCATCG	-0.27;0.25;0.33;0.73	33342;67874;70412;76513	1.15E+00;5.64E-01;4.98E-01;2.09E-02	929;7030;9568;44100	2.18E+00;1.39E+00;1.33E+00;9.78E-01
ESCO1	0.260108	1.54544	4	TCTCTTCTAGTAGTCTTCTG;AGCTTAACCGGAGATCACAA;TCGTAATAAGCCTAATTTAG;TGGAAACACGCATGAGTACA	0.0;0.16;0.32;0.56	54089;63835;70281;75156	1.12E+00;9.00E-01;5.58E-01;5.20E-02	2286;7161;13607;23211	2.09E+00;1.75E+00;1.37E+00;9.67E-01
COX4I1	0.259884	1.48224	4	ATGAGCTCGTACACACACAG;GAGTGGAAGACGGTTGTGGG;GAACTTAATGCGATACACTG;CACGCCGATCCATATAAGCT	-0.34;0.28;0.33;0.76	27829;68954;70675;76662	1.24E+00;5.76E-01;4.23E-01;1.76E-02	780;6767;8488;49613	2.33E+00;1.42E+00;1.41E+00;7.74E-01
BCOR	0.259876	1.51272	4	ACAAACTCTGGACGGCCGGT;GCTGCCACAAGCACTCTAGG;AAAGAGAATCGCCAACTCAG;CCCACGTGCTGAATAACGGA	-0.2;0.23;0.43;0.57	38908;67095;73000;75337	1.09E+00;7.16E-01;6.06E-01;4.79E-02	2105;4442;10347;38534	2.08E+00;1.76E+00;1.21E+00;1.00E+00
CLPX	0.259611	1.54577	4	CAGCTGCGCTGTCCTAAATG;GGCCAACAACATACTTGTCG;AGTTATTTACCTGACCCAGT;GTTTCTGTAAAGGATCTAAG	-0.41;0.31;0.46;0.67	22718;70003;73588;76198	1.34E+00;7.68E-01;3.83E-01;2.81E-02	1244;3854;7439;54724	2.49E+00;1.87E+00;1.21E+00;6.03E-01
RPL19	0.259329	1.47529	4	GAATGCCAGAGAAGGTCACA;TGTACCCTTCCGCTTACCTG;GCTTCCGGATCTGCTGACCT;AGACCTTCTTCTTGCCACAG	-0.55;0.16;0.45;0.98	13875;64092;73401;77225	9.13E-01;7.50E-01;4.02E-01;4.85E-03	217;4041;13350;63567	1.95E+00;1.83E+00;1.77E+00;3.43E-01
XPO5	0.259155	1.60206	4	TCTTCAACTCAGATGACTTG;AAGTAAAGATACTCACTGTG;AGAGACATTAGTAAGGACGC;AAGGCCAAAATGTCTGACGA	0.06;0.2;0.26;0.52	58018;65912;68102;74625	1.33E+00;1.02E+00;4.84E-01;6.43E-02	2817;9340;11530;19424	2.40E+00;1.95E+00;1.17E+00;8.85E-01
CCIN	0.259037	1.50729	4	CTTCTGGACTACTTCTATAG;AGGCGGCCAAAGATAACAGG;CAATTGGGTGTACTTCCGGA;GATTCCGTGGTCATCCTCGG	-0.09;0.24;0.26;0.62	46962;67413;68274;75815	1.12E+00;8.30E-01;4.89E-01;3.69E-02	1627;9168;10029;30480	2.12E+00;1.62E+00;1.18E+00;1.10E+00
ROM1	0.258912	1.40533	4	CCAGGAGGTGCCCACTACAG;AAGGCCTATACCTGACTGAT;CAAACCAATCCTTGTACCCG;GCAAAGCCAGGGCTAGCCCG	-0.07;-0.01;0.28;0.83	48893;53148;68905;76919	8.98E-01;5.56E-01;5.08E-01;1.17E-02	523;8537;24294;28549	1.73E+00;1.58E+00;1.24E+00;1.07E+00
ZFPM2	0.258897	1.38066	4	GCTTCTGGTCAATAAGTCTG;AAGGGCTGTAAATGACGGGA;GGAGACAGCAGAATCAGATG;GTCACATCCAGCAACCACTT	-0.42;0.05;0.34;1.08	21564;57337;70746;77331	6.54E-01;5.79E-01;3.78E-01;2.47E-03	111;6696;20105;55878	2.24E+00;1.43E+00;1.29E+00;5.67E-01
LOC101928034	0.258836	1.13711	2	TTCCTGGAAGGTGCACACGA;TGCACCTTCCAGGAATACGC	-0.3;0.82	30310;76882	3.22E-01;6.29E-03	560;47132	1.84E+00;4.31E-01
CEACAM16	0.258217	1.52606	4	GCCTGCCCAGCCGAGCGAAG;AGGTATGACACGCTGAGTGT;TGTGTGGACCTTCAACGGGC;GGCCGGCGCCTATCAGTGTG	-0.15;0.24;0.41;0.53	42797;67386;72535;74824	1.12E+00;7.04E-01;6.81E-01;5.97E-02	2618;4907;10056;34645	2.12E+00;1.68E+00;1.40E+00;9.14E-01
DDRGK1	0.257502	1.57825	4	CCAGCGTCGAGCCCAGCGGG;AAATTGGAGCTAAGAAACTG;CTCTTCCTGACTCGCAGCCG;GGAGTACCTGAAACTGAAGG	-0.06;0.28;0.32;0.48	49750;69017;70268;74056	1.25E+00;9.30E-01;5.58E-01;7.76E-02	3386;7174;8425;27692	2.34E+00;1.79E+00;1.37E+00;8.15E-01
DSC1	0.257106	1.48197	4	AAAATGTGAACTTACCGGAT;CTGGACCCGGAAATATCCAG;TTGTATACAGCCTTTGAGTG;ATAATGGAAGTGCGAGACAT	-0.37;0.28;0.37;0.75	25325;68948;71612;76599	1.24E+00;6.23E-01;3.99E-01;1.90E-02	843;5830;8494;52117	2.33E+00;1.54E+00;1.38E+00;6.88E-01
TAF7L	0.257098	1.35818	4	GGATATCAAAAATCCTGGGA;CGAGGACACTCAAACGGATG;GACTATATTAGGATCAGTAG;GGAAAAAAGCAGCTTTACTG	-0.3;0.06;0.15;1.13	30333;57978;63367;77359	6.73E-01;4.53E-01;4.00E-01;1.84E-03	83;14075;19464;47109	2.37E+00;1.32E+00;8.77E-01;8.63E-01
ZBTB16	0.25693	1.55965	4	GGAGCTACACTATGGGCGAG;GTGGACAGTTTGATGACCAT;GGTCGAGCTTCCTGATAACG;CATCTCGAAGCATTCCAGCG	-0.45;0.36;0.4;0.72	19511;71399;72445;76474	1.51E+00;6.75E-01;3.75E-01;2.18E-02	968;4997;6043;57931	2.76E+00;1.66E+00;1.32E+00;5.04E-01
GNL2	0.256805	1.54924	4	AGAGCCCGACTTGCAGACTG;CCTGCAATATCAATCAACGG;TTCTAAGAAAGTTTGCAACG;GATATCCTACATCTTACATG	0.0;0.2;0.28;0.55	54283;65535;69041;74988	1.13E+00;9.93E-01;5.12E-01;5.59E-02	2454;8401;11907;23159	2.10E+00;1.91E+00;1.25E+00;9.39E-01
YARS2	0.256732	1.77622	4	TAACCCCTGAGCGCCCGAGT;GGACCCTGCATCCATAACGC;CATGAAGCGAGTCTGCCGTG;GGGCCACAACGTGATCGCGC	0.19;0.24;0.27;0.32	65203;67468;68584;70342	1.88E+00;1.12E+00;4.98E-01;1.67E-01	7100;8858;9974;12239	3.21E+00;2.13E+00;1.21E+00;5.61E-01
NEIL2	0.256368	1.72697	4	CTGTCTGAGAAGTTCCATCG;TTGATCTAGATGAAGAAATG;AGACCGTGAGGATCCATCAA;CCACACCATTACCTCGGGGA	-0.65;0.37;0.64;0.66	9104;71713;75982;76089	1.55E+00;1.15E+00;4.91E-01;3.06E-02	1353;1460;5729;68338	2.82E+00;2.69E+00;1.18E+00;2.17E-01
PEG3	0.255726	1.52274	4	CATCGGAAGATTCATGCTAG;ATGAGGCAAAATCATATGAG;GCCTACCCAAGCACCAGTCG;CATTCATAGAGCATCCCTCG	-0.46;0.08;0.68;0.72	19438;59461;76257;76451	1.23E+00;7.20E-01;3.75E-01;2.24E-02	991;1185;17981;58004	2.87E+00;1.42E+00;1.31E+00;5.02E-01
ZBTB2	0.255559	1.50403	4	CTTGACGTGGGCTATTGTGA;ATGTGAAAGGTACTCCTGTG;GACCCGGTTCGATTAGAACA;GTATGTCAGTTGGTTTCAAG	-0.09;0.17;0.4;0.54	47534;64229;72359;74954	9.20E-01;8.50E-01;6.69E-01;5.67E-02	2488;5083;13213;29908	1.78E+00;1.65E+00;1.65E+00;9.34E-01
LOC112268131	0.255559	0.912483	1	AGGAGCCGTCTACATCTGCA	0.26	67969	0.0567	9473	0.912
TLCD1	0.255223	1.38835	4	ATGGACAAGGTATTCCCAAG;GTCAGGAGTCTGCCATACAC;GGGTGTCTTAACACTACTGG;GTATTTCATCCACGATACGG	-0.49;0.02;0.39;1.11	17287;55663;72028;77350	6.48E-01;6.11E-01;3.78E-01;2.04E-03	92;5414;21779;60155	2.32E+00;1.60E+00;1.19E+00;4.39E-01
NPAT	0.25494	1.5254	4	GGCTGTAACTGAGATTCACT;TGTAAGTCAGTCTAATGTAG;GCCAAATTTCAGATCCATCG;TGTGAACTTTCAACAGACAC	-0.01;0.19;0.27;0.57	53366;65208;68398;75340	1.08E+00;9.74E-01;4.92E-01;4.78E-02	2102;9044;12234;24076	2.03E+00;1.88E+00;1.19E+00;1.00E+00
RPL28	0.254912	1.60891	4	GGTGAATCAGTCCGTTGTAG;CACCACGACACCTTTGCCGT;GTGTCGTGGTGGTCATTAAG;GGCCCCACTTACAGTGCTGT	0.08;0.16;0.33;0.45	59299;63860;70521;73550	1.40E+00;9.01E-01;5.69E-01;8.96E-02	3892;6921;13582;18143	2.52E+00;1.75E+00;1.40E+00;7.64E-01
NPVF	0.25491	1.51102	4	CATTTCTAATTATAGCCTAG;ACTTGCCATTGAGATTTGGG;TGATGTTAACAAGCTTGAAG;GAGATCTGGAAGAAATATGG	-0.4;-0.26;0.71;0.97	23292;33598;76434;77205	1.30E+00;4.41E-01;3.86E-01;5.30E-03	237;1008;43844;54150	3.00E+00;1.92E+00;6.22E-01;5.02E-01
TMPO	0.254838	1.60856	4	TAGACTGAGTGAGAAGTCAG;AGTTCGGTACTGCCCAAAGG;CTGATTGCCTGGGCAAGTGG;TATGTCTTTATAGTAACCAG	-0.23;0.37;0.43;0.44	35958;71705;73133;73360	1.55E+00;7.27E-01;5.44E-01;9.40E-02	4082;4309;5737;41484	2.82E+00;1.78E+00;1.08E+00;7.47E-01
CLPSL2	0.254616	1.65693	4	GACCCCCGCCACGAGCGCCA;TGCGGAAGCGCGCTCCAGAG;CACCGGAGTCCAAGTCCATG;AGCCACTGTAGCACTCAGAG	-0.44;0.44;0.48;0.54	20462;73171;73983;74962	1.79E+00;8.08E-01;3.76E-01;5.65E-02	2480;3459;4271;56980	3.20E+00;1.96E+00;9.35E-01;5.33E-01
MYO7B	0.254433	1.60578	4	TGCTTGGTAGTACACCTCGC;CATCTACTTTAACCCCAGCG;GATGACGTTCCATATGACCA;AGAGAGCCTAACCGTCCCCG	0.0;0.24;0.36;0.41	54441;67343;71406;72690	1.13E+00;1.11E+00;6.12E-01;1.10E-01	4752;6036;10099;23001	2.11E+00;2.11E+00;1.51E+00;6.93E-01
ACTBP2	0.253516	0.908786	1	GGATTCCTATGTGGGCGACG	0.25	67888	0.0572	9554	0.909
KRTAP10-11	0.252989	1.7407	5	GCTGGACACACAGCTCACTG;CACGCAGCAGGCCTGCTGGT;CAGGTGGACACACAGCACAC;TGGGGTGCAGACCAGGCTCA;CAGACAGGCACACAGCACAC	-0.22;0.2;0.34;0.41;0.53	37101;65899;70929;72538;74778	1.62E+00;1.26E+00;7.54E-01;6.13E-01;7.60E-02	2664;4904;6513;11543;40341	2.68E+00;2.30E+00;1.48E+00;1.42E+00;8.25E-01
KIAA1210	0.252819	1.43621	4	AATGACTGAACCACACTGGA;AGGAACTTAGGCCTCTCCGA;GCTGACTAGCATGATGTGAG;TGGTTGTGGATCACTAACCA	-0.06;0.04;0.36;0.68	49416;56842;71395;76201	9.17E-01;6.41E-01;6.11E-01;2.80E-02	1241;6047;20600;28026	1.77E+00;1.51E+00;1.26E+00;1.21E+00
TADA3	0.252592	1.48663	4	TCTTATCCTGCCAGTCGGTG;ATGACCCTATCGACGTGCCA;TCAGTAACTCCTCAAGTGTG;GGATGATGGCATCGGCATCG	0.03;0.03;0.31;0.65	56136;56256;69801;76010	1.22E+00;6.25E-01;5.39E-01;3.24E-02	1432;7641;21186;21306	2.24E+00;1.32E+00;1.23E+00;1.16E+00
LOC107985049	0.252293	0.906293	1	GCAATCCTCGCAAAGTTAGG	0.25	67833	0.0575	9609	0.906
RSL24D1P9	0.252293	0.906293	1	GCAATCCTCGCAAAGTTAGG	0.25	67833	0.0575	9609	0.906
TRPV3	0.252283	1.5288	4	GATGTCGTTCTCTTCAGCAA;CACGGGTCCGTACGCCCAGT;TGTACGACATGATCCTACTG;AACCCCAAGTACCAACACGA	-0.53;-0.24;0.73;1.05	15066;35434;76525;77294	1.34E+00;4.32E-01;3.91E-01;3.30E-03	148;917;42008;62376	3.09E+00;2.12E+00;5.34E-01;3.76E-01
CDK18	0.251572	1.4884	4	AAAGACTTACTCCAATGAGG;GGGTGAGGGACCGATCTGTG;CATGAGCATGCACAACGTCA;AGCCTCTTGCTGACGTCCTG	-0.48;0.31;0.33;0.85	17828;70057;70415;76954	1.35E+00;5.64E-01;3.77E-01;1.10E-02	488;7027;7385;59614	2.50E+00;1.61E+00;1.39E+00;4.55E-01
CPE	0.251445	1.3927	4	GGGAAGGCATGATGTGAATG;CATCAGCAGGATTTACACGG;GTGGGTCGAAGCAATGCCCA;TCATCATTCTTGCGACATGG	-0.38;0.12;0.42;0.85	24249;61770;72838;76962	8.06E-01;7.04E-01;3.92E-01;1.08E-02	480;4604;15672;53193	1.73E+00;1.61E+00;1.58E+00;6.52E-01
HSD3B2	0.251367	1.41432	4	AAGACCCACATATATCTATG;CTTCAGACCAGAATTGAGAG;GGCAGGTACCCAGCTACTGT;CCTTCTCTTCCACCAACAGG	-0.2;0.08;0.45;0.69	38355;59219;73398;76268	7.50E-01;7.12E-01;5.94E-01;2.65E-02	1174;4044;18223;39087	1.83E+00;1.40E+00;1.24E+00;1.19E+00
FABP6	0.25128	1.52289	4	TTTCACCGGCAAGTTCGAGA;CCGCAACTTCAAGATCGTCA;AAAGCAACATACAGACAATG;CTCCAGCGATGTAATCGAAA	0.04;0.11;0.29;0.57	56856;61274;69230;75236	1.26E+00;7.86E-01;5.19E-01;5.02E-02	2206;8212;16168;20586	2.30E+00;1.54E+00;1.27E+00;9.81E-01
USP50	0.251277	1.59682	4	CCTATCTGATGACAGACATG;GTGAGAAAGTATTCCACCAG;ATGATCTTCTCCGGGAGTAG;AGGGAGCATTCATATTTGGA	-0.01;0.26;0.34;0.41	53128;68326;70918;72622	1.19E+00;1.07E+00;5.87E-01;1.12E-01	4820;6524;9116;24314	2.24E+00;2.01E+00;1.45E+00;6.88E-01
RNF138	0.251106	1.43976	4	GTCACATTTCCACGACATAG;TCACACGTGCTGACAGGCCG;CACAGGGGACACTTAAAAGT;AGATCTCTCAAGATTCAGTA	-0.37;0.22;0.4;0.75	25133;66629;72414;76635	1.06E+00;6.73E-01;3.98E-01;1.82E-02	807;5028;10813;52309	2.03E+00;1.66E+00;1.39E+00;6.82E-01
FBXL4	0.250841	1.47265	4	TGTTTCGAACTTATGGGACA;TTGGTCAGAGAGACCTACGA;TGGACTACCTCTGCATTGAG;GTTTAGCAGTGCTGTCCTCG	-0.52;0.07;0.6;0.85	15460;59052;75602;76973	1.05E+00;7.06E-01;3.88E-01;1.05E-02	469;1840;18390;61982	2.49E+00;1.62E+00;1.39E+00;3.87E-01
ZNF879	0.250803	1.46099	4	TCACCGAGATGTGCGCCTTG;AAACCGAGAATAGTTTCCAG;CTGGTGTCCAATAAGAGATG;AAGCCTTCACTTCAATATCG	-0.58;0.12;0.5;0.96	12505;61703;74414;77192	8.58E-01;8.03E-01;4.19E-01;5.59E-03	250;3028;15739;64937	2.07E+00;1.89E+00;1.57E+00;3.06E-01
TMEM204	0.25077	1.6056	4	CCAGGTACTTACTCGCCAGT;GTTGAGGATGAGTGAGACCA;GGTGGACGCACATGACTGTG;CATCATGTCGAACTGCACTG	-0.02;0.3;0.32;0.41	52469;69460;70225;72549	1.29E+00;1.04E+00;5.56E-01;1.13E-01	4893;7217;7982;24973	2.41E+00;1.97E+00;1.37E+00;6.82E-01
MRPL33	0.250407	1.53658	4	TGAGAATGGTGAGCGAAGCT;ACACCAAGAGAAACCGACTG;TAGAAACATTCTGGTGAGAA;GCCCCACTTACAGAAGACCG	-0.29;0.29;0.48;0.51	31727;69207;74089;74558	1.27E+00;8.19E-01;4.72E-01;6.59E-02	2884;3353;8235;45715	2.37E+00;1.99E+00;9.16E-01;8.76E-01
NR2C2	0.249626	1.44668	4	TCTTTGTCTGCCACAAACGT;CCAGTCGACACCCATCATTG;GAACGTCACCTTAGAATCCG;CCCCAGTAAACGCTCCACAG	-0.37;0.12;0.54;0.7	25211;61823;74963;76386	9.35E-01;8.08E-01;3.98E-01;2.38E-02	1056;2479;15619;52231	2.24E+00;1.58E+00;1.28E+00;6.84E-01
SFXN5	0.249406	1.46877	4	GAAAGGAGGTGCATCGCTCG;TCAGTGACAAAGAGTGTGCG;TGCAAACCGCAATGCGACCA;CAGTGCCAATATCTGCAATG	-0.13;0.2;0.35;0.58	44297;65567;71167;75389	9.95E-01;7.46E-01;5.99E-01;4.67E-02	2053;6275;11875;33145	1.91E+00;1.48E+00;1.47E+00;1.01E+00
ARSL	0.249101	1.40569	4	GAGACTGACCTGATCGCACA;CAAAATAGGAGCTTGCGAGG;GCTGTATGGGGACAACGTAG;GGTTCCCTAGAGAATCAACT	-0.24;-0.11;0.56;0.78	35689;45507;75170;76742	9.69E-01;5.39E-01;4.53E-01;1.58E-02	700;2272;31935;41753	2.31E+00;1.45E+00;1.07E+00;7.83E-01
NDUFB1	0.249005	0.901439	1	ATCCAATGACAAATCCCATA	0.25	67725	0.0582	9717	0.901
PEX12	0.248754	1.44096	4	GGCCATGTTCACAAATGGGT;GAGACCCGCTCTTCAGCATG;GCTTAAAGAGAATTGTAATG;TCTGGAGCACAAACCAGCTA	-0.19;-0.06;0.59;0.66	39168;49741;75479;76072	1.03E+00;6.12E-01;4.99E-01;3.10E-02	1370;1963;27701;38274	2.44E+00;1.22E+00;1.17E+00;9.30E-01
SLC15A1	0.248696	1.54709	4	TCTTGTACATCCCACTGCCA;GGGCCCACACTAGAAGCGTG;TTGTCCAATTGTGTAGACAA;CCACCAAACGCAGACACACA	0.02;0.19;0.28;0.5	55808;65169;68995;74378	1.20E+00;9.72E-01;5.11E-01;7.01E-02	3064;8447;12273;21634	2.22E+00;1.87E+00;1.25E+00;8.53E-01
SHANK3	0.248271	1.40295	4	TGGCGTTCAAACAATGACTG;GCCCGCTGCCGTATCCCGAG;GGGATGGCAGATCCGCGCCG;AGAACGACCTCACCTCGATG	-0.3;0.13;0.44;0.73	30435;62108;73184;76547	8.20E-01;7.31E-01;4.54E-01;2.02E-02	895;4258;15334;47007	1.79E+00;1.60E+00;1.35E+00;8.67E-01
C10orf82	0.248175	1.57627	4	AGAAACCTGCCAATCACACC;GTTGACAGGTTTCAGTTTCG;GCGCTATAAAGAACAGCTGC;CTGCAGATTGTACTGGTGCA	0.05;0.11;0.41;0.42	57855;61195;72516;72923	1.32E+00;7.83E-01;6.80E-01;1.04E-01	4519;4926;16247;19587	2.39E+00;1.67E+00;1.53E+00;7.10E-01
CCDC138	0.248173	1.58036	4	GAGAATCAAATGCCTGAGCC;TCATAAACTTGCCCATTAAG;AATTTATATATTGGTCCCTA;AAGGTTGATAAAAATCTCAA	-0.48;0.38;0.46;0.64	17970;71828;73650;75908	1.57E+00;7.74E-01;3.76E-01;3.47E-02	1534;3792;5614;59472	2.85E+00;1.89E+00;1.13E+00;4.59E-01
GIMAP7	0.247874	1.45064	4	CTGGAGTGTCTACAACAAGA;AGAACTAGGACAATAGCATG;GAAAACCGTTGCATTGATCA;CCATGACTTCATAGCAGATG	-0.28;-0.14;0.66;0.75	32462;43119;76101;76620	1.18E+00;4.83E-01;4.37E-01;1.85E-02	822;1341;34323;44980	2.76E+00;1.39E+00;9.44E-01;7.12E-01
EIF4E	0.247804	1.57734	4	AAAGCTTACCTGTTCTGTAG;TTCTCCTCTTCTGTAGTCGG;AAACTTGGCAAGCAAACCTG;GAAGATGAGAAAAACAAACG	-0.32;0.39;0.42;0.51	28944;72124;72788;74429	1.61E+00;7.00E-01;4.35E-01;6.89E-02	3013;4654;5318;48498	2.92E+00;1.72E+00;8.60E-01;8.13E-01
MRPL42	0.247507	1.41976	4	AAATTTCACTTACTTTGGAC;TATGCACAGGATCTGGCCGA;CAATTATAGTCATCTGGTAG;ATGGAATGTCCACAGAAGGG	-0.31;-0.02;0.59;0.73	29755;52837;75493;76517	1.03E+00;5.50E-01;4.45E-01;2.09E-02	925;1949;24605;47687	2.44E+00;1.34E+00;1.06E+00;8.42E-01
ZNF14	0.247358	1.46601	4	AAAGCAGTGGTGATAACTGA;AAGATGACCACAGAAACCAG;ACATGTAATAATACACACTG;GATGTGGCAAATCATTCAGT	-0.01;0.02;0.4;0.59	53101;55580;72311;75465	1.07E+00;6.66E-01;6.09E-01;4.49E-02	1977;5131;21862;24341	2.01E+00;1.64E+00;1.19E+00;1.02E+00
RAB5C	0.247299	1.37784	4	CGAGTGCAATGACGATGTTG;GAAACTGTCCCTTGACAAAG;ATTTGCACGGGCCAAGAACT;TGGCCCCCATGTACTATCGG	-0.05;-0.02;0.14;0.93	49998;52217;62899;77148	9.40E-01;5.38E-01;3.95E-01;6.59E-03	294;14543;25225;27444	1.82E+00;1.80E+00;1.03E+00;8.55E-01
RPL32P15	0.246859	0.897125	1	CTTCCAGCTCCTTGACGTTG	0.25	67628	0.0588	9814	0.897
RPL32P21	0.246859	0.897125	1	CTTCCAGCTCCTTGACGTTG	0.25	67628	0.0588	9814	0.897
RPL32P16	0.246859	0.897125	1	CTTCCAGCTCCTTGACGTTG	0.25	67628	0.0588	9814	0.897
PELI2	0.246706	1.50342	4	TCCACGAGGGGGCTTCACCG;TTTGGAAGAGTCAAATCCGG;TGTACACCTTGCGAGAAACC;GGGCGTGGATATCACATGGA	-0.02;0.19;0.28;0.54	52259;65513;68862;74863	1.03E+00;9.92E-01;5.06E-01;5.88E-02	2579;8580;11929;25183	1.95E+00;1.91E+00;1.23E+00;9.20E-01
FGF6	0.246274	1.4123	4	CACCACGCCTCGCTCCACAG;GTCTTCCTAGGCATCCTAGT;GCTAGCTGGAGAGATTGCCG;TCCCGCTGATCCGGCCGTCG	-0.45;0.21;0.34;0.89	19560;66051;70808;77089	1.02E+00;5.82E-01;3.75E-01;7.91E-03	353;6634;11391;57882	1.96E+00;1.75E+00;1.43E+00;5.06E-01
CAPN10	0.245857	1.43035	4	GAGATCCAGGCTGCACGCGG;TCCGCGAGGACATCACGTGG;AGCGGCGGGTCAATCTGCCT;CGTTGGCTACCCGGTCACGG	-0.1;0.12;0.35;0.62	46468;61632;71150;75746	8.14E-01;8.00E-01;5.99E-01;3.84E-02	1696;6292;15810;30974	1.59E+00;1.57E+00;1.48E+00;1.09E+00
MARCHF9	0.245644	1.52139	4	TGGAAGCAGATCCGGCACTG;GCGACGAGGAGGAGTACTAC;TTCAGCCAAGTGGCAACGAC;AGCGCACTGAGCCGTCGCAG	-0.22;0.28;0.46;0.47	36593;68691;73721;73739	1.22E+00;7.80E-01;5.57E-01;8.51E-02	3703;3721;8751;40849	2.29E+00;1.90E+00;1.11E+00;7.82E-01
ATP6V1FNB	0.245595	1.47754	4	CCGACTGAAAAGGCGCCTCT;GTACCGCCCCTGGAAGTCGT;TCACCATCGACCCATACTTG;AGCAGGGCTCGGGTGATAGG	-0.04;0.16;0.32;0.55	51057;63750;70089;75032	9.82E-01;8.96E-01;5.50E-01;5.49E-02	2410;7353;13692;26385	1.87E+00;1.74E+00;1.35E+00;9.46E-01
ZNF676	0.245431	1.55421	4	TGGTGGAAGAACCCCCAGGT;CACGTTACACTCATCCACAT;CAACTCGTCCTCAAAGCTCA;GAGAAACCCTACAAATGTGA	0.05;0.18;0.26;0.49	57542;64952;68128;74200	1.30E+00;9.59E-01;4.85E-01;7.43E-02	3242;9314;12490;19900	2.36E+00;1.85E+00;1.17E+00;8.32E-01
GREB1L	0.245357	1.67251	4	TTAGCTGCGGTTGATAAATG;GTCGCGGAGTGACGCCATGG;AGCTTGAGTCAATTAACCGG;ACTCCCATGTGGAACTAACG	-0.53;0.44;0.52;0.56	14741;73219;74688;75111	1.80E+00;8.94E-01;3.93E-01;5.31E-02	2331;2754;4223;62701	3.21E+00;2.15E+00;9.59E-01;3.67E-01
MBNL2	0.24458	1.3733	4	TCCCGCGATAGGGACAAATA;TCTCAGGACTGACAAACTGG;TCCGGGAACAATAACAGGCG;CTCAACTAGAAATTAATGGA	-0.07;0.0;0.25;0.8	49113;54208;67594;76811	9.06E-01;5.77E-01;4.71E-01;1.42E-02	631;9848;23318;28329	1.75E+00;1.50E+00;1.13E+00;1.12E+00
GATD3A	0.244369	1.5668	4	GAGTCTGCGAGGATCGCCCG;CTGGATGCGGAGTCTACGAT;CGGTAGGAGCACGTTTGCCG;CACGGCTGTACACACCCGAT	-0.15;0.34;0.36;0.43	42834;70928;71271;72985	1.45E+00;7.05E-01;6.05E-01;1.03E-01	4457;6171;6514;34608	2.66E+00;1.49E+00;1.40E+00;7.15E-01
GATD3B	0.244369	1.5668	4	GAGTCTGCGAGGATCGCCCG;CTGGATGCGGAGTCTACGAT;CGGTAGGAGCACGTTTGCCG;CACGGCTGTACACACCCGAT	-0.15;0.34;0.36;0.43	42834;70928;71271;72985	1.45E+00;7.05E-01;6.05E-01;1.03E-01	4457;6171;6514;34608	2.66E+00;1.49E+00;1.40E+00;7.15E-01
ZNF337	0.24431	1.45464	4	GCTTACCTAGTGAGACCAGG;TGTGATCTGATGTTTCACAA;TATATGCAGAACATGTCCTG;GTGCACAAGAGAATACACTC	-0.06;0.19;0.21;0.64	49673;65114;66217;75933	9.69E-01;9.27E-01;4.41E-01;3.42E-02	1509;11225;12328;27769	1.87E+00;1.78E+00;1.13E+00;1.04E+00
HTATSF1	0.244281	1.36747	4	GACGGACACTCCCTACGAGT;AATGCTCCTGAGGCCAACAG;ACCTCCACAAGAAAAAGCCC;ACTTCGAACACTCTACTCGA	-0.41;-0.19;0.48;1.1	22487;39428;73951;77345	8.04E-01;4.26E-01;3.82E-01;2.15E-03	97;3491;38014;54955	2.30E+00;1.95E+00;6.18E-01;5.96E-01
LGALS7	0.244278	1.78604	7	CCGGGGGTTGAAATGCAGCG;CCGCGCTGGAAAGGAACGCC;CCGGGCGTTCCTTTCCAGCG;CCATGTAAACCTGCTGTGCG;CACAAGTCCTCACTGCCCGA;GCGATGATGAGCACCTCGAA;GAATTCTCAGCACCGTGCCA	-0.29;-0.06;-0.01;0.16;0.39;0.6;0.92	31522;49708;53222;63843;72196;75622;77130	1.29E+00;1.17E+00;1.06E+00;9.64E-01;9.07E-01;8.46E-01;1.22E-02	312;1820;5246;13599;24220;27734;45920	2.09E+00;2.02E+00;1.99E+00;1.73E+00;1.59E+00;1.56E+00;1.53E+00
NUP153	0.243601	1.43517	4	ACACAAGCGAGGTTCCACGC;GCGAGCCCTTACATTGACAG;GGAAAAGTTCAAGAAACCCG;CCTGGAAAAACAACATACGG	-0.13;0.11;0.43;0.57	44515;61019;72959;75255	7.76E-01;7.53E-01;7.13E-01;4.97E-02	2187;4483;16423;32927	1.75E+00;1.52E+00;1.49E+00;9.84E-01
OR14A16	0.243573	1.45715	4	CAAGAAATAGCTAATAACTG;ACTGTGTCTTGGCTGTATGG;ATGATGACATCATAGTGCAG;TCTTCAAGAAGAAATACACG	-0.09;0.2;0.28;0.58	47301;65769;68996;75382	1.01E+00;8.42E-01;5.11E-01;4.68E-02	2060;8446;11673;30141	1.93E+00;1.64E+00;1.25E+00;1.01E+00
ATP5MG	0.243312	1.69745	5	ATAGTCAATAGTGCTCAGAC;AGCTCTAGGGATCTCAGCAG;TACCAAAATGTGGCCAATCG;CTCACCGTTCACCAGCGCCG;GTACTACGCCAAGGTTGAGC	0.03;0.06;0.18;0.37;0.57	56475;58510;64719;71718;75302	1.71E+00;1.08E+00;8.03E-01;5.66E-01;6.08E-02	2140;5724;12723;18932;20967	2.84E+00;1.87E+00;1.51E+00;1.36E+00;9.08E-01
PDAP1	0.243291	1.37409	4	CATCGAGAACCCCAACCGGG;AAAAGCGCAAAGGCGTTGAA;GAGGCAGTATACAAGCCCTG;ACTGGATCTGGACGGGCCAA	-0.16;0.12;0.26;0.75	42087;61860;68065;76612	8.10E-01;6.84E-01;4.83E-01;1.87E-02	830;9377;15582;35355	1.58E+00;1.38E+00;1.36E+00;1.17E+00
FUT4	0.24329	1.43718	4	CCAACCCCGTCGCGACCGGT;TCTGCGCGTGTTGGACTACG;CGACCGCGCGTCCTACGGAG;GACGTCCGAGTCCGCCCGGT	-0.39;0.07;0.59;0.7	23661;58779;75535;76390	1.04E+00;6.97E-01;3.88E-01;2.37E-02	1052;1907;18663;53781	2.46E+00;1.37E+00;1.28E+00;6.33E-01
CSTL1	0.243053	1.49306	4	TTGGCTGGACCAAATGCAAG;CCTACTTATATCGAGTCCAG;GCTGGGTCACTTCCAAAGGT;GATTCTCGGCAGCTGACGAC	0.03;0.11;0.28;0.55	56063;61228;68998;75068	1.22E+00;7.84E-01;5.11E-01;5.41E-02	2374;8444;16214;21379	2.24E+00;1.54E+00;1.25E+00;9.52E-01
SBDS	0.242982	1.37489	4	CAACAAGAGTACAAAACAGC;ACTGAAATCTGTAAGCAGGT;GGGTCTGCAGAACTTCATCG;GGCACGCTTCATCCGTACCA	-0.3;0.02;0.49;0.76	30352;55911;74189;76676	8.31E-01;6.17E-01;4.53E-01;1.72E-02	766;3253;21531;47090	2.01E+00;1.42E+00;1.21E+00;8.64E-01
GAMT	0.242921	1.48407	4	GGCCAGCGCGTGCATATAGG;CACCTTGTGTGTCTGCCGTG;ATCAAAGTGACCGTCAGGCA;CGACACGTACCCACTCTCGG	-0.05;0.14;0.39;0.49	50385;62685;72258;74176	9.55E-01;8.45E-01;6.63E-01;7.48E-02	3266;5184;14757;27057	1.83E+00;1.65E+00;1.63E+00;8.29E-01
NSUN7	0.242747	1.4956	4	TTCCTTAAAGATCACTCTCA;AGTTAGGAAACAGGAACTAA;TAATGGTCAATACAGGCTCA;GGGTATTCGAATCGAAAAGT	-0.23;0.31;0.37;0.53	35838;69796;71626;74763	1.32E+00;6.24E-01;5.42E-01;6.11E-02	2679;5816;7646;41604	2.46E+00;1.54E+00;1.08E+00;9.05E-01
DISC1	0.242681	1.39882	4	CCTCGGCTCCATTCTCAGTG;ACTGCCTGCTGAGAAACCGG;AGGACCCGCGATGTCTCTCT;GACCTCTGTGAGAGGAACCT	-0.2;-0.1;0.55;0.72	38448;46129;75060;76497	9.51E-01;5.96E-01;4.58E-01;2.13E-02	945;2382;31313;38994	2.27E+00;1.33E+00;1.19E+00;8.03E-01
GTPBP3	0.242467	1.40818	4	CAGTGCCCGTACTTCGATGT;TCCTCACCGGTGAAACTCTG;GGCCTATATCGATTTCGGCG;AAATCCGGCCAGGTCGACTG	-0.05;0.0;0.35;0.67	50636;54395;71062;76140	9.65E-01;5.94E-01;5.81E-01;2.94E-02	1302;6380;23047;26806	1.84E+00;1.46E+00;1.19E+00;1.13E+00
SYCP1	0.242408	1.63845	4	GCAAGCTGAGAATTCCAGAC;GTATTCAAAACTGTATAAGG;TAGATTACATAAATGCCTTG;TGAATAATACTGTTCACTTG	0.1;0.22;0.28;0.37	60815;66691;68769;71535	1.51E+00;1.07E+00;5.04E-01;1.38E-01	5907;8673;10751;16627	2.67E+00;2.04E+00;1.23E+00;6.19E-01
SERPINA11	0.242076	1.40063	4	AAGCCAAATCCTGGTCATAG;CAGATTCTGTTACAACTGGG;GGGTCTGGTAGCGACTGAAA;CCCAAACTCGAACTAAAAGT	-0.07;0.12;0.12;0.8	48680;61717;61867;76812	8.90E-01;8.04E-01;3.87E-01;1.42E-02	630;15575;15725;28762	1.72E+00;1.57E+00;1.50E+00;8.10E-01
RBP7	0.241364	1.5126	4	CCTGGACAACAGAAAATGCA;TCCACACGAACAGCAGCCTA;GAAAGTGATTGAGCAGAATG;GAATTTGATGAAGATAACAG	0.07;0.13;0.14;0.63	58670;62396;62774;75852	1.36E+00;8.33E-01;3.94E-01;3.60E-02	1590;14668;15046;18772	2.46E+00;1.63E+00;1.11E+00;8.49E-01
STOML2	0.240835	1.31403	4	ATCGGATCCGGTCTAACACA;TCAGGCAAGCTACGGTGTGG;TATCCTTGATCTCATAACGG;GTCTGAGGGGACCCGAGAGT	-0.2;-0.02;0.3;0.88	38708;52588;69630;77049	6.02E-01;5.45E-01;5.33E-01;8.82E-03	393;7812;24854;38734	1.70E+00;1.31E+00;1.20E+00;1.05E+00
MBD1	0.240442	1.4976	4	ACGTTGTGCAAAGACTGTCG;GCTCAGACACCTATTACCAG;GGCCACAGTCCATCCGCCGT;TGCCCCATGATGTGGCATCG	0.06;0.08;0.27;0.56	58112;59687;68344;75109	1.33E+00;7.27E-01;4.91E-01;5.31E-02	2333;9098;17755;19330	2.41E+00;1.43E+00;1.19E+00;9.59E-01
JCAD	0.240376	1.41671	4	GCTTGGTCGTTACCAGTCGG;GGCGGAGGCACGTACACTGG;ACTGTCCCCTTGCCACACAG;AGTTTAAAATGTCGTAACCG	-0.11;0.19;0.24;0.65	45620;65057;67165;76027	9.65E-01;7.87E-01;4.61E-01;3.20E-02	1415;10277;12385;31822	1.86E+00;1.55E+00;1.16E+00;1.10E+00
DNMT1	0.240177	1.38111	4	GATTTCTGATGAAAAAGACG;GCTCTACTGGAGCGACGAGG;GAGGCAAAAAGAAATCCCCA;TCACCCAAAAAAATGCACCA	-0.06;-0.0;0.31;0.71	49614;53924;70077;76399	9.25E-01;5.71E-01;5.50E-01;2.35E-02	1043;7365;23518;27828	1.78E+00;1.35E+00;1.29E+00;1.11E+00
FBXW9	0.239796	1.3785	4	CCATCTACGACCCCAGAGGT;GAGATCGCAACGTCAACTTG;TAAGCGAAATAGTACCCATG;CGTACGCGCGCCCTACCCAG	-0.33;0.16;0.4;0.74	28030;63623;72293;76585	8.90E-01;6.65E-01;4.25E-01;1.93E-02	857;5149;13819;49412	1.73E+00;1.64E+00;1.37E+00;7.81E-01
PKHD1	0.23973	1.39105	4	GATACATTGTCTAACCCTCG;TGACATTGTGAACTTAACGG;CCACGCACTGAAGAACGGTG;ACACTTGCTACGAACACGTG	-0.28;0.14;0.43;0.66	32403;62991;73018;76121	8.59E-01;7.18E-01;4.82E-01;2.99E-02	1321;4424;14451;45039	1.76E+00;1.67E+00;1.19E+00;9.42E-01
NPL	0.239527	1.52388	4	TTCCTCAAGCCATGGACCAA;GGAGTGGGTGACAAAAGGGA;GTGAATGGCACAACAGGAGA;CTTACTCTTTACCCCTGTCA	-0.2;0.33;0.37;0.46	38330;70502;71767;73605	1.40E+00;6.32E-01;5.93E-01;8.83E-02	3837;5675;6940;39112	2.58E+00;1.56E+00;1.19E+00;7.69E-01
BRD8	0.239477	1.52313	4	GATATTGCTGTGTCTTACAC;TGGGACACAGACTCTACAGG;AGGAGGTGATTATCCACTTG;CAGGAGTCAGGACTTAGATG	0.02;0.13;0.37;0.44	55649;62246;71603;73285	1.19E+00;8.26E-01;6.23E-01;9.58E-02	4157;5839;15196;21793	2.20E+00;1.61E+00;1.54E+00;7.40E-01
COQ3	0.239353	1.42902	4	TCCCAAACCACTGTCGACAG;GGACTCTACAGATTAAACCA;AGCCAGGAAAACCTTTGTTG;AGTTATTGGAATCGACCCTG	0.0;0.07;0.08;0.81	54573;58611;59506;76836	1.14E+00;6.92E-01;3.76E-01;1.36E-02	606;17936;18831;22869	2.12E+00;1.51E+00;1.36E+00;7.21E-01
LOC105376753	0.239146	0.882719	1	CACCAGTCAATGGCATCGCG	0.24	67297	0.061	10145	0.883
LOC105371098	0.239146	0.882719	1	CACCAGTCAATGGCATCGCG	0.24	67297	0.061	10145	0.883
TMEM161A	0.238622	1.49217	4	GAGGCCTACTACTACATGCT;CCGATACAAGCACCCGTCTG;CCGGGACGCACTGACCATGT;TGGGACTGGGCTATTACCCA	-0.14;0.28;0.34;0.48	43534;68679;70849;73968	1.22E+00;7.24E-01;5.84E-01;7.97E-02	3474;6593;8763;33908	2.29E+00;1.44E+00;1.43E+00;8.06E-01
KRT20	0.238165	1.38318	4	GAGAGGAATACGTCTAACAG;CCAGCACCCCCATAAACGCT;AACTATGGGAGCGATCTCAC;GTAGTCGCGACCAGCCCTCG	-0.08;-0.06;0.41;0.68	48323;49301;72631;76246	8.77E-01;6.88E-01;4.93E-01;2.70E-02	1196;4811;28141;29119	1.70E+00;1.69E+00;1.23E+00;9.13E-01
EIF2A	0.237721	1.30551	4	AATACTAATATATGTCCATG;CCATTATTAACCCGTAACCT;CAGATAAAGTTACAATGCTG;CTCACCCAAAAATACTGTCC	-0.28;-0.03;0.37;0.89	32316;51623;71573;77091	6.21E-01;5.28E-01;4.81E-01;7.87E-03	351;5869;25819;45126	1.75E+00;1.53E+00;1.01E+00;9.38E-01
SRPRB	0.237573	1.45832	4	TCAGACCCATACTGTCAATG;GGAAGTTAATCCGGAGCAGA;ATGGCCGGGAAGGTCAATCA;AGCCCTACCTAGACACCTTG	0.01;0.07;0.31;0.56	55037;58794;69935;75166	1.16E+00;6.98E-01;5.44E-01;5.18E-02	2276;7507;18648;22405	2.15E+00;1.37E+00;1.34E+00;9.69E-01
PIAS2	0.237448	1.46793	4	CAAACACTTACCTAAACTCG;CTAAAGATGTAATATTCAAG;GTATAATCTCTCCTACCACC;GATGTGTACAAGTCACTGCA	-0.0;0.16;0.22;0.57	53772;64055;66441;75314	1.10E+00;9.11E-01;4.45E-01;4.84E-02	2128;11001;13387;23670	2.06E+00;1.77E+00;1.05E+00;9.95E-01
RPS10P26	0.237418	1.10489	2	GTGGCAGGCACAATCTCCGG;TGGACGGCTACGGCGTAGGG	0.11;0.36	61414;71393	4.84E-01;7.06E-02	6049;16028	1.37E+00;8.42E-01
LINC01189	0.237297	1.04172	2	GGACTCCTCCTTCATCAGCC;TGGAGGTTGGAGCCTGAAGA	-0.04;0.52	50841;74632	3.46E-01;3.21E-02	2810;26601	1.16E+00;9.28E-01
IBA57	0.237295	1.51497	4	ACCCGCGAACAGCACGCATG;TCGCGCTATACAGGATCCGG;TGGCGACCCAACGGCCGGAG;TCTATGACGTCATCTTGTAC	0.01;0.13;0.37;0.44	55270;62338;71598;73176	1.17E+00;8.30E-01;6.22E-01;9.84E-02	4266;5844;15104;22172	2.17E+00;1.62E+00;1.53E+00;7.31E-01
SGSH	0.237168	1.37166	4	GTTTGACTTTGCGTACACGG;TCGGCCGCATGGACCAAGGT;TCACAGAAGGTTCCGTACTG;TCCGGGGATGACACCAGTAA	-0.06;0.04;0.09;0.87	49918;56771;60404;77034	9.36E-01;6.39E-01;3.79E-01;9.15E-03	408;17038;20671;27524	1.80E+00;1.68E+00;1.25E+00;7.53E-01
MYOC	0.236533	1.36296	4	CCATCTGGCTATCTCAGGAG;TAAGTTATGGATGACTGACA;TGAGGTCATACTCAAAAACC;CCAGAACTGACTTGTCTCGG	-0.04;-0.03;0.11;0.9	51339;51782;61142;77109	9.93E-01;5.31E-01;3.83E-01;7.46E-03	333;16300;25660;26103	1.89E+00;1.77E+00;1.01E+00;7.81E-01
CAVIN4	0.23619	1.34558	4	CAGGCTTAGGAAGTCAGGCA;ATCCGAAGACAGATCTACTG;TTACCTGGAATATTACCACG;TAGAACTAGAATAGTGACCC	-0.3;-0.07;0.51;0.8	31005;48446;74534;76824	8.73E-01;4.83E-01;4.62E-01;1.39E-02	618;2908;28996;46437	2.11E+00;1.51E+00;8.88E-01;8.82E-01
PCDHGB6	0.236021	1.40736	4	TTTCGACCAGACGTCCTACG;AAGCGATAGTCGTGTACCAG;AGATGTAGAAAGGTACACCA;AGGTACCATATCGAAGAACG	-0.13;0.16;0.31;0.6	44138;64010;70071;75580	9.09E-01;7.42E-01;5.50E-01;4.23E-02	1862;7371;13432;33304	1.76E+00;1.47E+00;1.35E+00;1.05E+00
ZC3H7B	0.235767	1.34911	4	TCTGCTCAGTAACGGCACTG;CTGATACCCGTGTTCCCCGG;TGAACTGGGACGCCACAAGG;TCTGCTTTGACAGTAAACCC	-0.19;-0.07;0.47;0.73	39669;48822;73730;76548	7.81E-01;6.24E-01;4.87E-01;2.01E-02	894;3712;28620;37773	1.90E+00;1.35E+00;1.25E+00;8.95E-01
RPL38	0.235376	1.31024	4	GTTGCAGCCTCGGAAAATTG;CCTGCTCACAGCCCGACGAA;CCTTTCGTCGGGCTGTGAGC;CAGCAGATACCTTTACACCC	-0.14;-0.02;0.23;0.87	43560;52644;66970;77021	7.25E-01;5.46E-01;4.56E-01;9.45E-03	421;10472;24798;33882	1.67E+00;1.44E+00;1.09E+00;1.05E+00
HNRNPCL4	0.235358	2.65618	10	ACTTGGACTATAACCTGCAA;CCAGGTTAATATCTACAACC;AAAGTGAACCGAGGAAACGC;TGAGATTCCCAATGAACACA;AATTCTAAGAGTGGAAAGCG;TGCAACGGGATTATTATGGT;AGGTGTTTCCTGATATGCGC;CGATCAGCAGCAGAGATGTA;ACTACAGCCAGAGCAATGGG;TATCAGGAAACACCTCACGA	-0.07;-0.02;0.14;0.17;0.26;0.26;0.28;0.37;0.37;0.6	48788;52320;62741;64260;68036;68264;68874;71543;71716;75620	3.25E+00;3.09E+00;2.62E+00;2.60E+00;2.46E+00;1.71E+00;1.15E+00;8.59E-01;4.31E-01;1.03E-01	1822;5726;5899;8568;9178;9406;13182;14701;25122;28654	4.32E+00;4.30E+00;3.57E+00;3.55E+00;3.40E+00;2.50E+00;1.81E+00;1.52E+00;8.76E-01;7.21E-01
UTP23	0.235051	1.49287	4	ATAAACATGAGAGGAACTCC;ATTGGGAAAGGACTTATATG;CGCAGCTGTGCACCACAAGG;GTTGCCACAAAATAATGATG	-0.31;0.32;0.42;0.52	29584;70269;72756;74606	1.37E+00;6.97E-01;4.43E-01;6.48E-02	2836;4686;7173;47858	2.54E+00;1.71E+00;8.83E-01;8.36E-01
MMP3	0.23487	1.35369	4	TCTGGAGGGACAGGTTCCGT;TGATGATGAACAATGGACAA;TACCTGAACAAGGTTCATGC;CTGTGAGTGAGTGATAGAGT	-0.24;0.08;0.42;0.69	35264;59239;72792;76275	7.12E-01;7.00E-01;5.31E-01;2.64E-02	1167;4650;18203;42178	1.72E+00;1.40E+00;1.24E+00;1.06E+00
POTENTIALLY_ACTIVE_7	0.234869	0.876513	1	AGAAGGCACCACCATAAATG	0.23	67151	0.0619	10291	0.877
KLHL31	0.234792	1.44136	4	CGGATTGAACATAATTGACC;AGGCGAACAAGAATCCGAGG;AGACCCGTCAATTCAGAGGG;CTTCAACACCTGGATACACC	-0.28;0.21;0.48;0.54	31931;65970;73996;74876	1.02E+00;8.09E-01;4.75E-01;5.85E-02	2566;3446;11472;45511	1.96E+00;1.96E+00;9.23E-01;9.22E-01
RDH8	0.234716	1.33289	4	CCTCAAACTCGGTGACCACG;GCTTTCGAAGAATCCCTCCA;CAGTGTCTCAGCTGTATCCA;CCGGAGATCAACACAGTCCG	-0.14;0.07;0.18;0.82	43682;59036;64881;76879	7.28E-01;7.06E-01;4.18E-01;1.27E-02	563;12561;18406;33760	1.55E+00;1.44E+00;1.39E+00;9.55E-01
STIM1	0.234363	1.5089	4	CACAGTATACAATTGGACCG;GAGCCGCCAAAAATATGCTG;TATCCAGAACCGTTACTCCA;GTGGCTGCAGCTGACACATG	0.06;0.16;0.17;0.55	58276;63718;64138;75098	1.34E+00;8.94E-01;4.09E-01;5.34E-02	2344;13304;13724;19166	2.43E+00;1.74E+00;9.57E-01;9.16E-01
PEAK1	0.234133	1.43888	4	GCGCCATCACTGGTTCACAG;GTGCAAGCCATATACTGTCG;ATGACGAGCCAACTTATGCT;GAAGTGATTAGTAATGAAGG	-0.02;0.16;0.16;0.63	52390;64003;64019;75892	1.04E+00;9.09E-01;4.07E-01;3.51E-02	1550;13423;13439;25052	1.96E+00;1.76E+00;1.12E+00;9.09E-01
ZNF554	0.234055	1.39555	4	AGAACCAATGTACTGATGTG;TTGCAGGAGGAACCAGCCAG;AGTCACTTTATTCAACACGG;GCTTCCCTGTGATAAAACAA	-0.28;0.2;0.39;0.63	32247;65743;72063;75858	1.01E+00;6.50E-01;4.80E-01;3.59E-02	1584;5379;11699;45195	1.93E+00;1.60E+00;1.11E+00;9.36E-01
ARFGEF3	0.233985	1.44849	4	TCTAGGGTGTGTGAATACGT;CGACGTGTCAGACATTGGGT;ACCGAAGCATGCATCAAGGG;TGACTTTACAGTTACGACAG	-0.14;0.21;0.37;0.49	43180;66284;71750;74201	1.04E+00;7.14E-01;6.31E-01;7.42E-02	3241;5692;11158;34262	1.99E+00;1.56E+00;1.42E+00;8.32E-01
POTENTIALLY_ACTIVE_39	0.233814	0.874787	1	CCTGAGGTGTCCAAACATCG	0.23	67110	0.0622	10332	0.875
DOCK3	0.233705	1.30522	4	CAGGACACATACTCGCCCTA;GGATCATGGATGTACTAGGG;AGTACCTATTCGGATCACAT;TTACAAATCTGAGATTAACA	-0.12;-0.11;0.11;1.05	44770;45975;61300;77300	7.60E-01;4.57E-01;3.83E-01;3.17E-03	142;16142;31467;32672	2.14E+00;1.50E+00;7.98E-01;7.87E-01
TKT	0.232423	1.53307	4	GAAACAAGCTTTCACCGACG;CCTGCCCAGCTACAAAGTTG;ACAGCCTCGTACATACCCGA;TTACCTTGGAGAGCACAAAG	0.06;0.16;0.29;0.43	58288;63704;69094;72967	1.34E+00;8.94E-01;5.14E-01;1.03E-01	4475;8348;13738;19154	2.43E+00;1.74E+00;1.26E+00;7.14E-01
PACSIN2	0.232112	1.40875	4	GAAGTCATCGTTCATCAGTG;ACTACAAGCGGACTGTGAAG;GCACCTAGACCTGTCCAATG;TCCCTGAAGGAACTCGACCA	-0.33;0.26;0.34;0.65	28564;68198;71013;76006	1.18E+00;5.92E-01;4.31E-01;3.25E-02	1436;6429;9244;48878	2.22E+00;1.46E+00;1.15E+00;7.99E-01
RGP1	0.231968	1.32949	4	GGGACCTTAAACTTAGGGGA;TGATAGGGGAGTTGACACGC;GCCCCTCTCTAACCTCGGTG;ACAATATCAGTGATGGCCGA	-0.55;0.09;0.12;1.27	13671;60231;61776;77404	7.47E-01;4.04E-01;3.86E-01;8.30E-04	38;15666;17211;63771	2.71E+00;1.47E+00;8.06E-01;3.37E-01
INACTIVE_5T_18	0.231804	0.871145	1	CGACTAACCGGAAACTTTTT	0.23	67023	0.0627	10419	0.871
SPATA32	0.231113	1.49775	4	CATCAGATCCCCGCTCCGGG;AAACTGCCGGAGTTTCACGG;CCCAGAACTGGAGATCGGAC;AGTCCGTCCACTCCAACATG	-0.39;0.3;0.49;0.51	24158;69667;74234;74574	1.31E+00;8.36E-01;3.91E-01;6.55E-02	2868;3208;7775;53284	2.44E+00;2.02E+00;8.78E-01;6.50E-01
CEBPB	0.230285	1.51623	4	CCTCTTCTCCGACGACTACG;TGAAGTCGATGGCGCGCTCG;TGCTGCGTACGGCGGCAAGG;TCGAGCCCGCGGACTGCAAG	0.07;0.07;0.35;0.43	58930;59081;71071;73071	1.38E+00;7.07E-01;5.95E-01;1.01E-01	4371;6371;18361;18512	2.49E+00;1.47E+00;1.39E+00;7.22E-01
IER5	0.229929	1.34239	4	GCGCGGCACGAGATACCTCG;GTCCCCGACTCCAGTCACCG;ACGGGTCGCTCAGGTAGACT;TACAACTCGCGGGTCCAGCG	-0.2;0.15;0.27;0.7	38506;63195;68476;76387	8.69E-01;5.97E-01;4.95E-01;2.38E-02	1055;8966;14247;38936	1.69E+00;1.28E+00;1.20E+00;1.19E+00
SMARCC1	0.229546	1.60093	4	TATTCTTCCTCACAAGACGA;TGTTAAAGGAGGAACTGTAG;GGATGATTGGAACAAAGTGT;ATCTCGAATGGATCGTAATG	0.05;0.26;0.29;0.32	57450;68229;69268;70142	1.29E+00;1.18E+00;5.20E-01;1.72E-01	7300;8174;9213;19992	2.35E+00;2.23E+00;1.27E+00;5.53E-01
CLPSL1	0.228948	1.32242	4	CAGTCTGTGTCAAACGCAGG;CAATTGCGAGTCGCACTGCG;CGCAATTGTCTGGAGCACGT;AGCTCAAGGAGTCTTGCATC	-0.21;0.05;0.36;0.71	37970;57764;71493;76404	6.66E-01;6.17E-01;5.86E-01;2.34E-02	1038;5949;19678;39472	1.52E+00;1.31E+00;1.29E+00;1.17E+00
MRPL58	0.228417	1.39978	4	CCAGATTCCGGAACTGATAG;GGGGGGCAGAATGTGAACAA;TGTCCGAGCCCTGAGATTCG;GGAGCAGCCAGACTCCGGCT	0.01;0.02;0.21;0.67	55214;55668;66158;76172	1.17E+00;6.11E-01;4.40E-01;2.87E-02	1270;11284;21774;22228	2.17E+00;1.20E+00;1.19E+00;1.03E+00
ZNF644	0.227991	1.4858	4	TCTGAAAACGCCTTAAGTGG;CAAGATAACTCGTTATACCG;GCCATCGAGGCATTGCACAT;GTGACATTCAGAATTCAGTA	0.02;0.18;0.23;0.49	55621;64943;66748;74109	1.19E+00;9.59E-01;4.51E-01;7.64E-02	3333;10694;12499;21821	2.20E+00;1.85E+00;1.07E+00;8.21E-01
OXCT2P1	0.227987	1.17211	2	GCTCATGAGCCAGCCCCGAG;CGTAGGAACAGACGATGCGA	0.22;0.24	66574;67183	6.17E-01;1.23E-01	10259;10868	1.71E+00;6.39E-01
CLEC4F	0.227748	1.54959	4	TTCTGGGAGACAACATTACT;GAACGAGCCTCGGTATCTTG;GATGTTAAGGAGTTCCCTGG;TTTGGAAACGGCAAATACCC	-0.56;0.33;0.54;0.6	13221;70565;74896;75644	1.41E+00;9.25E-01;4.10E-01;4.08E-02	1798;2546;6877;64221	2.59E+00;2.22E+00;1.06E+00;3.25E-01
SOCS3	0.227629	1.33666	4	GCGGATCAGAAAGGTGCCGG;TCAGCGTCAAGACCCAGTCT;TTGAGCACGCAGTCGAAGCG;ACCTACTGAACCCTCCTCCG	-0.18;0.03;0.41;0.65	40376;56162;72609;76022	6.87E-01;6.41E-01;6.23E-01;3.21E-02	1420;4833;21280;37066	1.69E+00;1.28E+00;1.22E+00;1.16E+00
SLC2A1	0.226954	1.4103	4	TGGCTCCGGTATCGTCAACA;GACATGGGTCCACCGCTATG;TTCATCATCGGTGTGTACTG;CCTGCTCATCAACCGCAACG	-0.04;0.01;0.42;0.52	51157;54838;72796;74676	9.86E-01;7.00E-01;5.91E-01;6.32E-02	2766;4646;22604;26285	1.88E+00;1.72E+00;1.15E+00;8.92E-01
LY6D	0.226344	1.26474	4	TTCTGCAAGACCACGAACAC;CAGCAACTGCAAGCATTCTG;ACACCCAGCTACACCCTGCA;GGTCTTGCAGAAGCGAGAGC	-0.29;-0.26;0.21;1.24	31730;33802;66294;77393	4.72E-01;4.42E-01;4.40E-01;1.08E-03	49;11148;43640;45712	2.60E+00;1.04E+00;9.16E-01;5.05E-01
LOC107986642	0.22631	0.861825	1	CCAGACCGGGGAAATCGACG	0.23	66797	0.0642	10645	0.862
POTENTIALLY_ACTIVE_29	0.226207	0.861458	1	CAGACGCCCAGTCACAGGCG	0.23	66788	0.0643	10654	0.861
TIMM21	0.225864	1.52974	4	TGAAGCCCACATCTCAAACT;GAGCCCCCGAAAAGCAAAGG;AAAATGCAGATCACATCCTG;TCTGTGCACAGGAGTCAGAG	0.09;0.12;0.31;0.39	59794;61546;69819;72271	1.44E+00;7.97E-01;5.40E-01;1.20E-01	5171;7623;15896;17648	2.57E+00;1.56E+00;1.33E+00;6.63E-01
PZP	0.225773	1.30997	4	TCTTAATTGTGACAAGCAGG;TTATGAATGAAGAAAGGACG;AGATGAACATTCGTGCAATG;CTTACCTCAAGGTATATCAG	-0.35;-0.03;0.49;0.8	26673;51586;74133;76821	8.24E-01;5.28E-01;4.11E-01;1.40E-02	621;3309;25856;50769	2.00E+00;1.50E+00;1.00E+00;7.34E-01
ITGA2	0.225728	1.24963	4	AAAGGCACCAATAGACACAT;GACATCAGTCTGGAAAACCC;TGGGAATCAGTATTACACAA;GCAACCATGACAATATACTG	-0.32;-0.09;0.21;1.1	28910;47651;66292;77343	4.73E-01;4.42E-01;4.35E-01;2.20E-03	99;11150;29791;48532	2.29E+00;1.04E+00;8.54E-01;8.12E-01
POLR1E	0.225625	1.3781	4	AGAGACTATCATTGATACGA;ATGAGCTCGAAATTTGATGA;AAGAGCTTCATACTCCGCAG;TTGGCTGCATCATCATAGCA	-0.23;0.19;0.37;0.57	35992;65357;71590;75346	9.83E-01;6.22E-01;5.45E-01;4.76E-02	2096;5852;12085;41450	1.89E+00;1.53E+00;1.09E+00;1.00E+00
KBTBD12	0.225275	1.43948	4	CATCACAGCAGAAAGTGTGT;ATCAAGACATAGGAGCTATG;TTTATATCAGCACTTTGCCG;AATGACCTTTATGTTATAGG	-0.01;0.12;0.33;0.47	52960;61542;70616;73769	1.06E+00;7.97E-01;5.73E-01;8.44E-02	3673;6826;15900;24482	2.00E+00;1.56E+00;1.41E+00;7.85E-01
ADGRG3	0.225257	1.39396	4	TGAGAGAAGACGATCTCCAG;GTCTGTGGTTGTAGGTTCCG;GCGTGTGAGGATATGCACCG;CAGATACTGGCTAAACTACG	-0.05;0.14;0.24;0.58	50084;62630;67441;75356	9.43E-01;8.43E-01;4.67E-01;4.74E-02	2086;10001;14812;27358	1.81E+00;1.65E+00;1.12E+00;1.00E+00
REEP1	0.22517	1.29251	4	CCTTGTAGGAATAATACGCA;GTACAAACTTCCTGTACAGG;CCTGGAGTACTTACCAACAA;GCACAAGGGCATCGTAACTT	-0.44;-0.09;0.43;1.0	20387;47292;73066;77260	7.22E-01;4.70E-01;3.76E-01;4.07E-03	182;4376;30150;57055	2.03E+00;1.77E+00;8.41E-01;5.31E-01
PRKCH	0.224967	1.42037	4	CAACAAACCCACGTACAACG;TATTCGATGTCAAGCGAACG;AGATCGACCCTAAGACGACA;GCTACTCACCCAACCCTCGA	-0.19;0.23;0.37;0.49	39399;67139;71624;74101	1.10E+00;6.24E-01;6.18E-01;7.66E-02	3341;5818;10303;38043	2.09E+00;1.54E+00;1.23E+00;8.20E-01
COQ6	0.224756	1.36721	4	TCGGCCATAGGAAATGGACA;GTCATACACGGTGTCTGTTG;GGTGCAGATGGTCACAACTC;AGATGACATGGGCTATATCG	-0.33;-0.21;0.61;0.83	27946;37795;75707;76908	1.08E+00;4.26E-01;4.24E-01;1.20E-02	534;1735;39647;49496	2.54E+00;1.57E+00;7.78E-01;5.82E-01
MAGEB2	0.224695	1.48526	4	AAGGCCCGAGATGAGACCCG;CAAGGCCAAAGACAACACTG;CAAGCGAAGATCCTCTAACC;GCAGGGATTCCTCATCAGTG	-0.29;0.35;0.36;0.47	31603;71244;71456;73818	1.49E+00;6.15E-01;4.70E-01;8.32E-02	3624;5986;6198;45839	2.72E+00;1.52E+00;9.11E-01;7.90E-01
GAB1	0.224643	1.52881	4	GCTTGTAAAGAGCTGCCAGG;GGGATACTACACGTTTCCAC;TATGACATTCCTCCAACACC;AAACTGCTGGAATGTTGTCG	-0.66;0.36;0.41;0.8	8572;71290;72581;76807	1.49E+00;6.85E-01;5.07E-01;1.43E-02	635;4861;6152;68870	2.73E+00;1.68E+00;1.49E+00;2.04E-01
KNL1	0.224297	1.29379	4	AGCCATAATATAGTCTACTG;AGTGATATGTACTCCTACTG;ACAGAAACCTAAATTTCCAA;TACCAGAAGTCATATTATGG	-0.36;-0.09;0.48;0.87	26319;46936;73924;77028	8.01E-01;4.66E-01;4.08E-01;9.29E-03	414;3518;30506;51123	1.95E+00;1.68E+00;8.29E-01;7.21E-01
LOC107985040	0.224279	0.858412	1	GGTTAATCCGTATTCTGCGG	0.22	66713	0.0648	10729	0.858
PDCD2	0.223486	1.3994	4	AGGCTTGTGCACAACCAGGT;CAAAGCATATTACTGCAGCA;TCGCTGCGCAGTCGCCACGC;GATGAGCACCAGACTTAAGC	-0.28;0.25;0.36;0.55	32539;67909;71434;75080	1.16E+00;6.13E-01;4.85E-01;5.38E-02	2362;6008;9533;44903	2.18E+00;1.51E+00;9.54E-01;9.47E-01
HSPE1P4	0.223278	1.02355	2	GCTGCTGAAACTGTAACCAA;CAACCAGTTAGCGTGAAAGT	0.0;0.45	54061;73391	3.75E-01;4.67E-02	4051;23296	1.04E+00;1.00E+00
HSPE1P5	0.223278	1.02124	2	ACCAATACTCGGTCAAAGAG;CAACCAGTTAGCGTGAAAGT	0.0;0.45	54161;73391	3.76E-01;4.67E-02	4051;23420	1.04E+00;1.00E+00
KAT8	0.223272	1.35901	4	TATGTGGACAAGATCCACAT;TAAGACACTGTACTTTGACG;CCATACTTACAGTTAACCGG;TTTGCCATCAACTTCGTACA	-0.09;-0.03;0.43;0.58	47477;51986;72996;75395	8.48E-01;7.16E-01;5.34E-01;4.65E-02	2047;4446;25456;29965	1.76E+00;1.65E+00;1.02E+00;1.01E+00
KRTAP12-2	0.223123	1.41105	4	GCAGCTCACGGGCAGGCACA;GCAGCCCACAGGCACACAGC;GAAGCTCACGGGCACACACA;ACAGCTGACTTGAAGCTCAT	-0.13;0.17;0.37;0.47	44479;64534;71769;73822	9.37E-01;7.52E-01;6.32E-01;8.31E-02	3620;5673;12908;32963	1.81E+00;1.56E+00;1.48E+00;7.91E-01
MUC1	0.222826	1.3632	4	GCATTCTTCTCAGTAGAGCT;GATCGTCAGGTTATATCGAG;AGAACCCGTAACAACTGTTG;TGAACTGTGTCTCCACGTCG	-0.39;0.15;0.47;0.66	23774;63595;73743;76104	8.88E-01;7.83E-01;3.89E-01;3.03E-02	1338;3699;13847;53668	1.91E+00;1.73E+00;1.18E+00;6.37E-01
DDX54	0.222728	1.52865	4	GAGGCATCGCTGGAGCTACG;AGGTGCCAACACCCATCCAG;CCACGCCGAGTACCTCACTG;CAGGTAGGGGATTTCATCAG	0.01;0.23;0.3;0.35	54686;67069;69669;71116	1.14E+00;1.09E+00;5.34E-01;1.48E-01	6326;7773;10373;22756	2.13E+00;2.08E+00;1.31E+00;5.97E-01
FES	0.222472	1.40522	4	GACTGGATGATGAAGTGCCG;CATCGAACGTGACACAGGGT;GGCAGACAAGGACCGTGACA;TGAGATCACCAGCCAAACTG	-0.46;0.01;0.66;0.68	19408;54705;76071;76255	1.17E+00;5.88E-01;3.75E-01;2.68E-02	1187;1371;22737;58034	2.74E+00;1.23E+00;1.15E+00;5.01E-01
THAP3	0.222459	1.28818	4	AAGGAATGGGTGCTGAACAT;GTCCTGAAAGGCGAACACCG;CATTGTGCTTTAGGTTCTTG;CCCCGCCTCTTACCGGTGGA	-0.24;0.06;0.32;0.75	35561;58384;70128;76608	6.85E-01;5.52E-01;5.37E-01;1.88E-02	834;7314;19058;41881	1.38E+00;1.36E+00;1.35E+00;1.07E+00
ATF6B	0.222289	1.61776	4	CTCCACAGAGCCATCCAGCG;ATGTTCTTCCGTCAACTCTG;CTCTCCTCGGATGAACAAGG;GATCGGCAGGAGTTCCCATG	0.15;0.17;0.27;0.31	63289;64289;68356;69779	1.70E+00;9.23E-01;4.91E-01;1.81E-01	7663;9086;13153;14153	2.95E+00;1.79E+00;1.19E+00;5.38E-01
ISM1	0.222272	1.24228	4	CTTGGCCAGGGCAAACAGCG;CGTGCACTGCAACAGAATCG;GTCACCATAGAGGTGGTCGA;CTGCACATCACCGTGCTGCG	-0.32;-0.01;0.22;1.0	29315;53589;66380;77249	5.65E-01;4.44E-01;4.40E-01;4.31E-03	193;11062;23853;48127	2.00E+00;1.09E+00;1.05E+00;8.26E-01
TIMM13	0.222157	1.41093	4	CACCTGCTCGGAGTTGTCCA;GAAGTGTATAGGGAAACCTG;GGCTTCGGCTCCGATTTCGG;GGTGAAAGTGCAGATCGCCG	-0.02;-0.01;0.42;0.49	52861;53360;72883;74217	1.06E+00;7.07E-01;5.60E-01;7.39E-02	3225;4559;24082;24581	1.99E+00;1.73E+00;1.08E+00;8.34E-01
TRIM65	0.221972	1.36941	4	TGCACACGCTGCACACACAG;TACAGCACACGACAGCACTG;TGGGATGAAGACCAACAGCT;TGGGGTCAGTCTTACCCACG	-0.06;0.11;0.25;0.59	49559;61131;67727;75499	9.23E-01;7.80E-01;4.74E-01;4.41E-02	1943;9715;16311;27883	1.77E+00;1.53E+00;1.14E+00;1.03E+00
MRPL2	0.221515	1.45222	4	TCATTCGATAACGTTGCTTG;GGGCCACAGAAGTAAGAACT;TTGTTGATGAGGGTCCCCAC;ATCTTGAACTCTAACCACAT	-0.04;0.22;0.25;0.45	50978;66688;67853;73479	1.07E+00;9.79E-01;4.77E-01;9.12E-02	3963;9589;10754;26464	2.04E+00;1.87E+00;1.15E+00;7.57E-01
IGF2BP1	0.221057	1.38823	4	CAAGATCATCTTACAAGCGG;ATTCGGTGCCCAAAAAACAA;TTACCCTTTACAACCCTGAG;CTCGTCCGGGCAGTCCACGA	-0.58;0.22;0.38;0.86	12503;66602;71994;76981	1.06E+00;6.46E-01;4.19E-01;1.03E-02	461;5448;10840;64939	2.03E+00;1.63E+00;1.59E+00;3.06E-01
ADAT2	0.220704	1.38848	4	GGAGACCGAAAAGTGGATGG;CACTTTGACGACACCAATCG;TGACAGCCATATACAACCAG;GCAGCTGCACACATAATGCA	-0.06;0.08;0.37;0.5	49403;59362;71572;74346	9.17E-01;7.16E-01;6.21E-01;7.09E-02	3096;5870;18080;28039	1.76E+00;1.53E+00;1.41E+00;8.49E-01
ALPG	0.220695	1.33608	4	TCGCACATCAATGTCCATGT;CGGCATCCGAGTACCAGTTG;TGGCTCACTCACCGTCACCC;TTGTCTACACTGTATGTCTG	-0.29;0.11;0.44;0.62	31400;60959;73321;75826	7.74E-01;7.43E-01;4.67E-01;3.66E-02	1616;4121;16483;46042	1.82E+00;1.52E+00;1.11E+00;9.03E-01
APOBEC1	0.220683	1.49705	4	ATGGATCAACAAAATCGGCA;TAGAAGACGTCAAACTCCCA;GAGTTTCTGAGTCGGCACCC;CAAAAACACCACCAATCACG	-0.14;0.31;0.36;0.36	43115;69855;71285;71412	1.33E+00;7.12E-01;6.06E-01;1.41E-01	6030;6157;7587;34327	2.47E+00;1.49E+00;1.41E+00;6.12E-01
HDAC3	0.220663	1.63336	4	TGGGTCAATGCCAGGCGATG;TCATCAATGCCATCCCGCAG;GTCAGCCCCACCAATATGCA;ACCTGGAGCACAATGCACGT	0.13;0.23;0.24;0.28	62382;66897;67504;68812	1.63E+00;1.08E+00;4.69E-01;2.05E-01	8630;9938;10545;15060	2.84E+00;2.06E+00;1.12E+00;5.05E-01
NO_SITE_66	0.220366	1.45742	4	CACTTACACATGAGGCGGTA;CACGGCCTAACTTGCTGATA;CACTGCAGTATTCGTGGCCT;CACGCTTCTGCCATCACCGG	0.07;0.1;0.1;0.61	59071;60609;60638;75702	1.39E+00;7.60E-01;3.80E-01;3.95E-02	1740;16804;16833;18371	2.50E+00;1.49E+00;1.08E+00;7.61E-01
GSTP1	0.220211	1.43259	4	CATGGTGAATGACGGCGTGG;TCAAAAGGCTTCAGTTGCCC;GGCATGGTCACTTACGCAGG;AATACCATCCTGCGTCACCT	-0.18;0.26;0.37;0.44	39803;68032;71678;73179	1.17E+00;6.27E-01;6.27E-01;9.83E-02	4263;5764;9410;37639	2.20E+00;1.55E+00;1.25E+00;7.31E-01
RAB24	0.220139	1.33212	4	AGACCGGAGGCGTCGACGTG;GAAGGAACTGCGCAGCCTAG;GTCTCCGACCGACATCACCT;ATGAGTAGAATCTACTATCG	-0.37;-0.12;0.58;0.79	25370;44645;75388;76791	1.01E+00;4.47E-01;4.00E-01;1.46E-02	651;2054;32797;52072	2.40E+00;1.48E+00;7.57E-01;6.89E-01
UBA3	0.219558	1.26615	4	ATAGATGCAATGGTGCACAT;ATGATCCTGAACATATACAA;CATTCCAGGCAGAATCACCC;GTTACGTATAGGCTCACTCA	-0.36;-0.0;0.41;0.83	26358;53793;72539;76903	6.82E-01;5.69E-01;4.08E-01;1.21E-02	539;4903;23649;51084	1.68E+00;1.56E+00;1.10E+00;7.23E-01
EDC4	0.219507	1.38818	4	AGAACCGAGAGTTAAAGATG;GCAGCTCCACGATTCGTCGG;TGTGGTAAAAGGTCATAGCA;TCAGCGTCAGCACTTCGGAG	-0.61;0.12;0.48;0.88	10762;61920;74072;77068	8.17E-01;8.12E-01;4.50E-01;8.39E-03	374;3370;15522;66680	1.98E+00;1.72E+00;1.59E+00;2.60E-01
GPR61	0.219442	1.50654	4	CACCACAAAAAGCTGGCAGT;CTACTGCAGCATGTTCCGAG;ACACGCTCAGAAACAAGTAG;AGTCCACCCCATGCGCTACG	-0.04;0.26;0.31;0.35	51400;68119;69830;71064	1.17E+00;9.96E-01;5.40E-01;1.49E-01	6378;7612;9323;26042	2.21E+00;1.89E+00;1.33E+00;5.94E-01
ALX4	0.219421	1.40899	4	CCCACAGTGTCAGAGTCAGG;GTTCGGCACAACTTTCCTGT;CCTCGCTGCAAGTAAAGATG;ACTACCCAGACGTGTATGCG	-0.33;0.22;0.47;0.51	28084;66722;73892;74542	1.07E+00;7.98E-01;4.25E-01;6.63E-02	2900;3550;10720;49358	2.04E+00;1.94E+00;8.74E-01;7.82E-01
SCML4	0.219302	1.34839	4	TGAAGAGGTCATCGCACAGG;GGCTCTGGGGTACTCCGCGG;CCCCACAGGCTCTCACAGGT;GGGCATGAACCGCTACAGCG	-0.1;0.08;0.33;0.57	46587;59422;70430;75295	8.18E-01;7.18E-01;5.65E-01;4.88E-02	2147;7012;18020;30855	1.60E+00;1.41E+00;1.39E+00;9.92E-01
B2M	0.218806	1.31537	4	AAGTCAACTTCAATGTCGGA;CTGAATCTTTGGAGTACCTG;ACCCAGACACATAGCAATTC;GAGTAGCGCGAGCACAGCTA	-0.27;0.14;0.34;0.66	33356;62842;70879;76086	8.53E-01;5.85E-01;4.98E-01;3.07E-02	1356;6563;14600;44086	1.66E+00;1.44E+00;1.18E+00;9.79E-01
FCGR1CP	0.218734	1.60175	5	ATGGGCAGCAAGACCCTGCG;GCCATTGAGAAACCACTGTG;TGTGACATCCCCACTCCTGG;TCCAGCAGAGTCTTCACGGA;TGGAACACGCTGACCCATGG	-0.05;-0.01;0.32;0.37;0.46	50590;53069;70305;71552;73711	1.33E+00;1.20E+00;8.35E-01;5.57E-01;1.07E-01	3731;5890;7137;24373;26852	2.30E+00;2.19E+00;1.47E+00;1.34E+00;7.04E-01
GTPBP1	0.218326	1.27437	4	AACAAGCCTGACAGCCACGG;GGACCAGGTAATCACGCACG;GCCACTTACCGGGACGGAGT;CAGCCTACTTCGGCAGATGT	-0.61;-0.2;0.23;1.45	10764;38788;67070;77428	4.58E-01;4.50E-01;4.26E-01;2.92E-04	14;10372;38654;66678	3.14E+00;1.09E+00;6.04E-01;2.60E-01
GRIK4	0.21824	1.32029	4	TGTTGACACGATCATCCACA;GCATCAACCGCGCTCCTGAG;GGAAGGCAATGACCGCTACG;TCAGATCGGCCAGTGGCACG	-0.16;0.14;0.24;0.66	41639;62831;67270;76067	8.52E-01;6.73E-01;4.63E-01;3.11E-02	1375;10172;14611;35803	1.66E+00;1.34E+00;1.17E+00;1.11E+00
PREPL	0.218198	1.35835	4	TTATCCAGAAGCGAATACAT;ACTCTGATACAATCAATGAA;GATATACGTCATGACAGCGA;TAGCAAGAAACATCCCAAGT	-0.22;0.19;0.36;0.55	36831;65092;71383;75000	9.67E-01;6.11E-01;5.62E-01;5.56E-02	2442;6059;12350;40611	1.87E+00;1.51E+00;1.12E+00;9.41E-01
LINC02868	0.218101	1.31046	4	GCTCATGGAGTATCCAAATG;TTTGTTGGCCACATCTACGG;ACTGCCTCAGGAAACCAACC;TTTCCTGAGGCAGTGAGCCA	-0.35;0.02;0.49;0.71	26774;55474;74195;76448	8.31E-01;6.06E-01;4.12E-01;2.24E-02	994;3247;21968;50668	2.01E+00;1.31E+00;1.18E+00;7.37E-01
ZFHX4	0.218015	1.44089	4	GAAAAGCGCTCCATAAACCG;ACAAACTTCACACCGCCAGG;CATACAACAATAACCCGGGT;ATTTGCTCGTCAATACAGGG	-0.28;0.32;0.35;0.48	32474;70306;71030;74022	1.38E+00;5.93E-01;4.84E-01;7.84E-02	3420;6412;7136;44968	2.55E+00;1.46E+00;9.44E-01;8.12E-01
BCAN	0.218003	1.29409	4	GGTACGCAGGCAGTGCCACG;GTAGAGAAAGACGACCCCTG;CACCATAGTTCCGGACCCCG;CTTACCTAGGAGCGTCCTAG	-0.25;-0.05;0.47;0.71	34534;50085;73789;76411	7.87E-01;5.18E-01;5.04E-01;2.33E-02	1031;3653;27357;42908	1.92E+00;1.29E+00;1.03E+00;9.43E-01
MAN2B2	0.217956	1.34406	4	CACCACTGAGGTGTAGACAT;CCTGGAGTACCACGTCAACG;TCCAGGGAAACCAACAGTCA;CCATGTTCACACGCTACCTG	-0.16;0.12;0.36;0.55	41703;61786;71341;75078	8.07E-01;6.74E-01;6.08E-01;5.38E-02	2364;6101;15656;35739	1.58E+00;1.50E+00;1.34E+00;9.54E-01
EIF2B4	0.217868	1.4249	4	GTATCTGCAGCCCAATGTCA;ATAAACTAAAACCCTACATG;AGAAGTAGGTCATCAACCTG;CTGCAGGCCGAGTCGCACCA	-0.15;0.25;0.33;0.44	42341;67946;70451;73318	1.16E+00;6.91E-01;5.66E-01;9.50E-02	4124;6991;9496;35101	2.19E+00;1.39E+00;1.37E+00;7.43E-01
TMEM9B	0.217758	1.24295	4	AAGAGGCGCCTCTTCAGTAT;GCATGGGCTCCACAACATGA;CGGAAAGCGCCAGGCACGAC;GCAGCTGTCAGACGCCGCCA	-0.31;-0.08;0.35;0.92	29669;48241;71037;77129	5.93E-01;4.80E-01;4.44E-01;7.01E-03	313;6405;29201;47773	1.80E+00;1.46E+00;8.74E-01;8.39E-01
ATG101	0.217727	1.25343	4	CACCTACTCCATTGGCACCG;AGTGGAACTTGCCTGTGCTG;CTCCCCAACAACCTTGCGCA;TGACCGTCCACACTTCCCAT	-0.2;0.01;0.11;0.96	38670;54654;61099;77190	6.01E-01;5.87E-01;3.82E-01;5.64E-03	252;16343;22788;38772	1.89E+00;1.20E+00;1.14E+00;7.79E-01
HSPD1P4	0.217496	0.993302	2	ACTGGCACGCTCTATAGCCA;TCTTCAGCGATTATGACCAA	-0.13;0.56	44432;75178	3.11E-01;2.58E-02	2264;33010	1.25E+00;7.41E-01
AVPR2	0.217425	1.40988	4	GGCGTACCGCCATGGAAGTG;ATACTTCACGGCCCGACACA;CAGGCGGCGATACCCAGGGT;TGGCCAATGAAGACGTGTAT	-0.14;0.25;0.27;0.48	43569;67849;68646;74011	1.15E+00;7.25E-01;5.00E-01;7.87E-02	3431;8796;9593;33873	2.18E+00;1.44E+00;1.22E+00;8.11E-01
NEK2	0.217383	1.38231	4	ACTATGATCGGATTATTGAC;GTGGTCATACCGTATTGCAT;AATTGAATGAAATTATTACG;GCCGCTGCCAGAAGATCCGG	-0.43;0.2;0.47;0.62	21250;65887;73809;75819	1.01E+00;7.89E-01;3.77E-01;3.68E-02	1623;3633;11555;56192	1.95E+00;1.92E+00;1.10E+00;5.57E-01
SLC35C1	0.217028	1.38598	4	CAACGCCATCTACACCACGA;CTCACCGATGATGATACCGC;AGGCCACACCGACGTACTTG;TGGGGAAGTCCACGGCACCA	-0.19;0.24;0.3;0.51	39501;67453;69619;74529	1.12E+00;6.20E-01;5.32E-01;6.66E-02	2913;7823;9989;37941	2.13E+00;1.31E+00;1.24E+00;8.73E-01
VPS18	0.216653	1.52649	4	CCAAAGAGTATTGTCGAGAG;GGCAAATGAGCCCAACCACG;TAACAAAGCTACGCCCATCA;GTAGATGCCTGGATTGAGAT	0.04;0.22;0.27;0.34	56823;66472;68636;70797	1.26E+00;1.05E+00;4.99E-01;1.56E-01	6645;8806;10970;20619	2.30E+00;2.01E+00;1.22E+00;5.81E-01
MYADML2	0.216599	1.51256	4	TGGCCACGTAGCGCCCGTAG;ATCCGCTGTACTTTGCCCGG;CTTGAGGAGCCCCGACACCG;TTCAGCCTGGTGGCCCACCG	0.03;0.18;0.32;0.34	56365;64879;70205;70749	1.23E+00;9.55E-01;5.55E-01;1.57E-01	6693;7237;12563;21077	2.26E+00;1.84E+00;1.37E+00;5.79E-01
NDN	0.216071	1.27634	4	AGAAGGCGCACGAGCTCATG;GGAGGCCTGTCATGGGCATG;CCCCAGGCCCCGAACGACGA;GACATGGTGAAAGATGTCAT	-0.19;-0.04;0.39;0.71	38932;51116;72158;76414	6.56E-01;6.07E-01;5.20E-01;2.32E-02	1028;5284;26326;38510	1.62E+00;1.29E+00;1.21E+00;9.84E-01
EPHX2	0.215733	1.24663	4	AATGATGCTTTCCAGAAAGG;CCAATTACCTCACTCTCTCG;AATCCAAGTGACATGAGCCA;TCATGTCCATAGCTAGGACC	-0.19;-0.0;0.12;0.93	39560;53684;61817;77159	6.21E-01;5.66E-01;3.87E-01;6.34E-03	283;15625;23758;37882	1.84E+00;1.24E+00;1.10E+00;8.08E-01
DYNC1H1	0.21527	1.26559	4	GCTTTATATTGACAACATCG;TCAGCGGAGAATGGTCTCCG;CCAGGCGACGAAACGAGACA;AAATGCGCCCCGAGACACCG	-0.16;-0.01;0.29;0.74	41774;53514;69244;76562	6.76E-01;5.63E-01;5.19E-01;1.98E-02	880;8198;23928;35668	1.36E+00;1.35E+00;1.27E+00;1.09E+00
POLR1D	0.21518	1.39978	4	GTAACGTAGAGAATTTCCTA;TTGAAGACCTCAATGGCTGA;TGTGACATTTGTATTGCACG;AATTTACGCATTCAGACTCG	-0.04;0.16;0.25;0.49	51186;63776;67857;74153	9.87E-01;8.97E-01;4.77E-01;7.54E-02	3289;9585;13666;26256	1.88E+00;1.74E+00;1.15E+00;8.26E-01
BLOC1S1	0.21502	1.30835	4	GGCCAAGCAGAATGAACGCA;GCGGGACAGCATGGTCACGT;GAGGTCCATACCCCACATTG;CCAGAGAAAGCTGGACCATG	-0.12;0.1;0.22;0.67	44929;60464;66376;76149	7.65E-01;7.55E-01;4.44E-01;2.92E-02	1293;11066;16978;32513	1.51E+00;1.48E+00;1.20E+00;1.05E+00
MTHFD2L	0.214873	1.24848	4	GCTTTCGGAGCAGCGGTGTG;ACTAAAATTATACTGAGGTG;GCTGGAAGATCCAAGAACGT;GATGAGCGAACAATATGCAA	-0.22;0.05;0.21;0.82	36518;57723;66339;76864	6.65E-01;5.55E-01;4.43E-01;1.30E-02	578;11103;19719;40924	1.53E+00;1.31E+00;1.11E+00;1.04E+00
OR6C4	0.214516	1.28974	4	TGAGAGTCACAACGGCCAAG;ACCAATCATCCTGATGACCC;ATAACGATCATAAGACATGG;GGATACTTAGCATGTAGGTG	-0.27;0.16;0.21;0.75	33252;64071;66135;76619	9.12E-01;4.96E-01;4.39E-01;1.85E-02	823;11307;13371;44190	1.77E+00;1.39E+00;1.03E+00;9.75E-01
USP34	0.214347	1.35004	4	TTGTATCTTTGGGTGCACCA;TTACAAACGCATGGAACCAG;TCATATACCACGATTAACAG;GTCTTGTATCACACGAACTG	-0.0;0.0;0.23;0.62	54016;54434;67045;75800	1.11E+00;5.82E-01;4.58E-01;3.72E-02	1642;10397;23008;23426	2.08E+00;1.13E+00;1.10E+00;1.09E+00
NAIPP4	0.214347	1.05454	2	CTGTTACTGAAATGTGCGTG;AGATATCAAGCAAAGACATG	-0.35;0.78	26910;76728	3.43E-01;8.03E-03	714;50532	1.74E+00;3.71E-01
NO_SITE_36	0.214152	1.4997	4	AGGCCACAAATTGTATACAG;AGGCTTAAATGGCGAGATTG;AGGATGGATTGAGCAGCGGT;AGGCGCCAACATTGACCGTA	-0.02;0.27;0.27;0.34	52359;68334;68645;70843	1.19E+00;1.04E+00;5.00E-01;1.55E-01	6599;8797;9108;25083	2.24E+00;1.96E+00;1.22E+00;5.83E-01
NOP9	0.214061	1.37241	4	GTCTACTGTGGAGACACACA;ATTGGCTACCTGAGTACTCG;CCAGGGCAATGACTACCCCT;GCGCTCTAACTTGCGCACTG	-0.06;0.05;0.38;0.48	49776;57664;71955;74025	9.31E-01;6.64E-01;6.43E-01;7.84E-02	3417;5487;19778;27666	1.79E+00;1.59E+00;1.30E+00;8.12E-01
ZNF700	0.213956	1.46723	4	TCACAGCTTCGAGTGCACGG;AGACATGAAAGAAGTCACAT;GTATGAATGTAAGCAATATG;TTCAAGCATTCGAAGACACA	0.05;0.14;0.25;0.41	57404;63016;67893;72644	1.29E+00;8.61E-01;4.78E-01;1.11E-01	4798;9549;14426;20038	2.35E+00;1.68E+00;1.15E+00;6.89E-01
SMCO4	0.213908	1.27155	4	AGCACGACCACGGCCAGCGT;GCCCAAGAAGGAGACCTCCA;CCTCCAAGGACAAGAAGGAG;CCGGCAGCAGATCACTACAG	-0.22;-0.18;0.44;0.82	36648;40005;73187;76884	7.32E-01;5.58E-01;4.27E-01;1.25E-02	558;4255;37437;40794	1.79E+00;1.55E+00;1.11E+00;6.32E-01
B3GNT6	0.213338	1.31423	4	GAGGCGTTCGCCACGCACGG;CCGGGGTGCCCAATAGAAAG;GGCGCCAAGGTCCCCGCGGG;CTGCAGGAAGCGGACTACGT	-0.31;-0.18;0.56;0.78	29772;39739;75217;76749	9.78E-01;4.45E-01;4.27E-01;1.56E-02	693;2225;37703;47670	2.33E+00;1.46E+00;8.43E-01;6.25E-01
RPL19P9	0.212881	1.21209	2	GAATGCCAGAGAAGGTCACA;AGACCTTCTTCTTGCCACAG	-0.55;0.98	13875;77225	5.31E-01;2.43E-03	217;63567	2.25E+00;1.71E-01
CCNQ	0.212696	1.45712	4	GCGGTTCAGCCAGTTCTGGA;AGCCAAATGCCATTACCTGT;TGTCCCGGAGTTCCCAGAAG;AGGGTCATAGGCGTCCAGGT	0.08;0.1;0.19;0.48	59496;60666;65341;74004	1.42E+00;7.63E-01;4.25E-01;7.89E-02	3438;12101;16776;17946	2.54E+00;1.50E+00;9.82E-01;8.10E-01
LSM12	0.212442	1.26147	4	GACACCAGCACTGATTGCAT;ACATTGAGTGAAGCTAGGGG;CCAGAATGTCCCTCTTCCAG;CCTAGCTTGCCAGCAAAGCA	-0.37;-0.01;0.45;0.78	25330;53023;73399;76750	7.50E-01;5.53E-01;3.99E-01;1.56E-02	692;4043;24419;52112	1.83E+00;1.46E+00;1.07E+00;6.88E-01
SNX12	0.212257	1.30695	4	CCACCTATGAGGTTCGCATG;TAAAGGAGTCCTGCGTACGG;GCGGCTTCGAGTTAAGGCGC;ACTTGGCGGCCCGTAAGCGT	-0.36;0.05;0.49;0.67	26040;57685;74204;76138	8.32E-01;6.64E-01;4.05E-01;2.95E-02	1304;3238;19757;51402	2.02E+00;1.31E+00;1.19E+00;7.12E-01
ZNF337-AS1	0.211873	0.838785	1	TATATGCAGAACATGTCCTG	0.21	66217	0.068	11225	0.839
HS6ST2	0.211678	1.30697	4	CCGCGGGTGAAATTGTAGCG;AGGGAAGAAGACGCCTTTCG;CACGTATTGGAGGACGATCA;GCTGGATGTTACGCACCAAG	-0.13;-0.08;0.44;0.62	44448;48138;73161;75757	7.51E-01;7.30E-01;4.79E-01;3.82E-02	1685;4281;29304;32994	1.79E+00;1.48E+00;1.09E+00;8.71E-01
FOXB2	0.211393	1.33608	4	AAATAGTGTACCATGTGCGG;CGACCATACTCACTTGCACG;GCTTCATCAAGATTCCGCGG;GGGGTGCTTGAAGCCTGACG	-0.06;0.01;0.35;0.54	49283;55264;71171;74961	9.12E-01;6.01E-01;6.00E-01;5.65E-02	2481;6271;22178;28159	1.76E+00;1.48E+00;1.17E+00;9.35E-01
GTF2I	0.210923	1.24793	4	TGTCCCTTCAGAAACAAGTG;AACACTCAGAAAAACAGTTG;CAACATGAGACTGGAAAAGA;AGGTCAATACTATCTCCAGG	-0.21;-0.08;-0.01;1.15	37806;47723;53016;77368	5.82E-01;4.74E-01;3.93E-01;1.64E-03	74;24426;29719;39636	2.42E+00;1.16E+00;8.56E-01;5.53E-01
LRRCC1	0.210782	1.33872	4	TTGGTCTAGCTGTTCAACAA;AAGGGAACTAACTCATCGAT;CAATCTAGGATTCTAAGCTG;TCAGATAAGACTGATCCAAG	-0.44;0.02;0.57;0.69	20527;55900;75326;76277	9.98E-01;6.16E-01;3.76E-01;2.63E-02	1165;2116;21542;56915	2.37E+00;1.24E+00;1.21E+00;5.35E-01
POTENTIALLY_ACTIVE_105	0.210653	0.836931	1	TCACGGACAAGACGAGCAGG	0.21	66169	0.0683	11273	0.837
NO_SITE_15	0.210401	1.363	4	ACCACTAATGAGATTCTTGT;ACATACCCCCCTGGTTCAGA;ACATAGTCGACGGCTCGATT;ACAGGTTCTTATTCATTGAC	-0.12;0.07;0.44;0.45	44939;58675;73339;73482	7.65E-01;7.45E-01;6.94E-01;9.12E-02	3960;4103;18767;32503	1.82E+00;1.51E+00;1.37E+00;7.58E-01
LOC102724020	0.210225	0.835816	1	GTAATCCATGTCCTAAGATG	0.21	66140	0.0685	11302	0.836
C16orf82	0.210146	1.35055	4	TGCATGGCGTGGCCACGCAG;TCTCCCTCGAGAAAAATGGG;CCTGAGCAGCGGGTACGCAG;CGCTGCTCTGGGTGTCACTG	-0.5;0.0;0.6;0.74	16683;54135;75635;76568	1.06E+00;5.76E-01;3.81E-01;1.97E-02	874;1807;23389;60759	2.51E+00;1.36E+00;1.11E+00;4.21E-01
MARF1	0.210113	1.29859	4	TGTCGACGCCGAAAAACTCG;AGACTACAGATTATCCCGGA;AGAGCGCGCTCAGAAGCGAA;GAGCCCTTTAAACAAACCGG	-0.07;-0.02;0.31;0.62	48526;52868;69757;75820	8.84E-01;5.50E-01;5.37E-01;3.67E-02	1622;7685;24574;28916	1.71E+00;1.32E+00;1.10E+00;1.06E+00
KCTD12	0.20981	1.22289	4	CATGCGCCAGAGCAGCGAGT;CGCTCGGGCTACATCACCAT;ACCGCTCTTCCCCGACATCG;TCGGGCTCCGAGTAGCCAAG	-0.39;-0.03;0.33;0.92	23894;51810;70687;77144	5.76E-01;5.31E-01;3.89E-01;6.68E-03	298;6755;25632;53548	1.82E+00;1.42E+00;1.01E+00;6.41E-01
FAM24B-CUZD1	0.209799	1.44567	4	TATAAGCAAATCCTACCTAG;TTGTGTGTGGCACATACAAG;AATGGGACATAATTCTACAG;AGCTGCACAGTCAGTCTAGG	-0.4;0.35;0.39;0.5	22938;71119;72206;74357	1.47E+00;6.59E-01;3.84E-01;7.06E-02	3085;5236;6323;54504	2.70E+00;1.62E+00;8.51E-01;6.10E-01
CUZD1	0.209799	1.44567	4	TATAAGCAAATCCTACCTAG;TTGTGTGTGGCACATACAAG;AATGGGACATAATTCTACAG;AGCTGCACAGTCAGTCTAGG	-0.4;0.35;0.39;0.5	22938;71119;72206;74357	1.47E+00;6.59E-01;3.84E-01;7.06E-02	3085;5236;6323;54504	2.70E+00;1.62E+00;8.51E-01;6.10E-01
INACTIVE_4T_38	0.20956	0.834588	1	GTGAGATGCACCTTTTGGCC	0.21	66108	0.0687	11334	0.835
RAP2C	0.209549	1.30889	4	TTTGATGTAGAGATCTCTCA;CTACCGCAAAGAGATCGAAG;GATTAACCAGGCTATAAACC;AGTGACAAACTGCACAGTAA	-0.36;0.14;0.42;0.64	26121;62863;72845;75913	8.54E-01;7.04E-01;4.06E-01;3.46E-02	1529;4597;14579;51321	1.73E+00;1.66E+00;1.13E+00;7.15E-01
ACLY	0.209394	1.2717	4	GCCAGCGGGAGCACATCGGT;GACCAGCTGATCAAACGTCG;CGGTCACCTGTACACGACAG;AGAGCAATTCGAGATTACCA	-0.47;-0.18;0.47;1.02	18702;39930;73735;77277	7.82E-01;4.27E-01;3.75E-01;3.68E-03	165;3707;37512;58740	2.07E+00;1.90E+00;6.30E-01;4.80E-01
RAET1E	0.209206	1.28407	4	TCTGGGGTTTGATGTCACAA;TCATGTTCATTGCGTCAAAG;TGTTGTCACTGTTGTACTGA;AAGACCTGCGCTTCACACCA	-0.29;-0.07;0.51;0.69	31615;48563;74500;76284	8.69E-01;4.84E-01;4.71E-01;2.62E-02	1158;2942;28879;45827	2.10E+00;1.24E+00;9.11E-01;8.86E-01
FAM71F2	0.208933	1.25638	4	GTGACCTGGAAATCAGCCTC;GTCTGCCACCGTGATCCTCG;ACCCTGGGGCCAGGTAACAT;TGGAGCTACGAATCTACGAC	-0.08;-0.07;0.15;0.84	47805;48587;63440;76934	8.59E-01;4.84E-01;4.01E-01;1.14E-02	508;14002;28855;29637	1.67E+00;1.59E+00;8.87E-01;8.81E-01
CD86	0.208847	1.25054	4	ACAGTTCAGAATTCATCTGG;TTGACCTGCTCATCTATACA;TGTCCGAATCAAAACTTGTG;AAAATACTACTAGCTCACTC	-0.48;-0.08;0.43;0.96	18192;48401;73052;77191	7.21E-01;4.82E-01;3.76E-01;5.62E-03	251;4390;29041;59250	1.89E+00;1.77E+00;8.80E-01;4.65E-01
LOC105373456	0.208745	0.981397	2	GTCAATGGTCTAGAATATCC;GAATATAAATACGTATTGTG	-0.04;0.45	51382;73518	3.50E-01;4.52E-02	3924;26060	1.02E+00;9.46E-01
KCNH2	0.208736	1.48217	4	GTTCATCCTCAATTTCGAGG;CCGATGCGTGAGTCCATGTG;CTCGTCGGCCGACGACATCG;GCATCGACATGAACGCGGTG	-0.52;0.31;0.52;0.52	15525;70005;74680;74704	1.34E+00;8.93E-01;3.87E-01;6.25E-02	2738;2762;7437;61917	2.49E+00;2.15E+00;8.96E-01;3.89E-01
NT5M	0.208254	1.25994	4	TTGCGTCCAGTATGCCTGGG;CCGACACCCAGAAGCCGCGC;AGTACTTGAACATCTTGATG;GCTGGTCGGGAAAGCGCGCG	-0.13;-0.01;0.02;0.95	43867;53652;55495;77188	7.34E-01;5.66E-01;3.80E-01;5.68E-03	254;21947;23790;33575	1.89E+00;1.45E+00;1.10E+00;6.06E-01
NUDT1	0.208181	1.47557	4	TCTGCACAGACAGCATCCAG;CATGAAAAAGCGAGGCTTCG;GCAAGAAGGAGAGACCATCG;CAGATCGTGTTTGAGTTCGT	0.08;0.15;0.16;0.44	59786;63168;64090;73180	1.44E+00;8.68E-01;4.08E-01;9.83E-02	4262;13352;14274;17656	2.57E+00;1.69E+00;9.13E-01;7.31E-01
ITGAE	0.208139	1.46811	4	GCCCCATGATGTTTGTACCG;TCCAGAACATCACTCAAGTG;GTATATCTACAATGGACACT;TAAGAGTGCTAGGACTGCGA	-0.56;0.34;0.45;0.61	13121;70844;73363;75714	1.44E+00;7.47E-01;4.11E-01;3.92E-02	1728;4079;6598;64321	2.65E+00;1.83E+00;1.08E+00;3.22E-01
PSMD10P2	0.208092	0.83218	1	CAGCAGAACTGCATTGCACT	0.21	66045	0.0691	11397	0.832
IVL	0.207384	1.49626	4	AGTACCTGGAACAGCAGGAG;GGAGGTCCCATCAAAGCAAG;GAAGCTCTTAGACCAGCAAC;ACAGCACTGGGAACAGCATG	0.06;0.14;0.3;0.32	58577;62931;69598;70279	1.36E+00;8.57E-01;5.32E-01;1.69E-01	7163;7844;14511;18865	2.45E+00;1.67E+00;1.30E+00;5.58E-01
ACSBG2	0.20689	1.49645	4	GGGACCACAGGCATACCCAA;AAATTCAGGGATGGTCATCG;TCCATGAAATCATCCCACTG;ACACGAGAGTCTTAGCCATG	-0.02;0.26;0.29;0.3	52798;68139;69078;69495	1.17E+00;1.06E+00;5.13E-01;1.88E-01	7947;8364;9303;24644	2.21E+00;1.99E+00;1.25E+00;5.28E-01
ISL1	0.206731	1.59716	4	CGGAGAAGACCACCCGCGTG;TGCGGCATGTTTGAAATGTG;GAAGCGCAAATTCGTCCCCA;ACACTCGATGTGATACACCT	-0.61;0.45;0.48;0.51	10735;73537;73923;74504	1.86E+00;8.01E-01;4.51E-01;6.72E-02	2938;3519;3905;66707	3.31E+00;1.95E+00;8.69E-01;2.59E-01
PDE2A	0.206646	1.34896	4	TGCAGGGGAACTCTACGACC;ATGGTTCAGCAAGTTCGACG;GCCGCGGTAGAAAAGCGGAT;CATGCCGCTAGCGGACAAGG	0.0;0.04;0.19;0.6	54519;56802;65318;75564	1.14E+00;6.40E-01;4.25E-01;4.26E-02	1878;12124;20640;22923	2.11E+00;1.26E+00;1.05E+00;9.80E-01
DYNC2I1	0.206137	1.32673	4	CTTCACACCGTCAAAAGAGT;AATGGTGAACACAGAAATCG;CGCTAAGGAGAGTCCTCGTG;CTTCTCGGGTAAGTCGTGAA	-0.03;0.08;0.13;0.65	51646;59516;62244;76000	1.01E+00;7.22E-01;3.90E-01;3.26E-02	1442;15198;17926;25796	1.91E+00;1.42E+00;1.15E+00;8.26E-01
GFOD2	0.206085	1.43464	4	CTGATTTCGGAACACTATGT;GGCTGCTCAAGACATTCGTG;CACCATGGGGACCTACATTG;CACCCGGCAGATATCCGTGA	0.03;0.13;0.27;0.4	56170;62470;68366;72358	1.22E+00;8.36E-01;4.91E-01;1.18E-01	5084;9076;14972;21272	2.24E+00;1.63E+00;1.19E+00;6.69E-01
WEE1	0.206029	1.29297	4	CCATGAAGAGAGAACTACCC;TCTACGACGACACTGTCCTG;CCAGGAGATGCGTCGCCGCG;TCATCAACAGAGCCCGCCAA	-0.08;0.07;0.09;0.75	48022;58818;60023;76603	8.67E-01;6.99E-01;3.78E-01;1.89E-02	839;17419;18624;29420	1.68E+00;1.38E+00;1.37E+00;7.39E-01
HES5	0.205775	1.47034	4	TGCTGGAGCAGGAGTTCGCG;ACTACAGCGAAGGCTACTCG;AGCTACCTGAAGCACAGCAA;CGGCGCATCTTCTCCACCAC	-0.75;0.27;0.47;0.84	5661;68405;73800;76922	1.20E+00;7.88E-01;6.33E-01;1.17E-02	520;3642;9037;71781	2.25E+00;1.92E+00;1.58E+00;1.32E-01
HIF1A	0.205768	1.60825	4	TTGTCCTTTAGTAAACACTA;GGGTCAGCACTACTTCGAAG;AAGTGTACCCTAACTAGCCG;TATGTGTGAATTACGTTGTG	0.16;0.19;0.2;0.27	64076;65327;65555;68580	1.77E+00;9.81E-01;4.29E-01;2.11E-01	8862;11887;12115;13366	3.05E+00;1.89E+00;9.94E-01;4.98E-01
CFAP94	0.205684	1.30696	4	CAAGTGTGACCTCTATAGGT;TGTAGAAAAAGCAATCAGCA;AAATGTTACTCTGTATGTGT;TCTGGGTGGAGTATACCACT	-0.75;-0.1;0.37;1.3	5687;46303;71664;77407	6.31E-01;6.26E-01;4.60E-01;7.63E-04	35;5778;31139;71755	2.74E+00;1.54E+00;8.08E-01;1.32E-01
DMXL2	0.205668	1.27845	4	CTAGGTGGTAGTATCAAGCA;CATGGGGCTCACACTAGGAG;TTCCGATCAAGCAGAACCGT;CCCAATAGGCAAGACTACGC	-0.25;-0.12;0.51;0.69	34323;44679;74474;76304	8.65E-01;5.14E-01;4.47E-01;2.57E-02	1138;2968;32763;43119	2.09E+00;1.25E+00;1.02E+00;7.58E-01
SPA17	0.205631	1.30498	4	AGAGTCTCAGATATCTGGGA;ACCCACTACCGAATTCCACA;ATGCATGATTGTTATAGAAG;CCAACTTTGATCCAGCAGAA	-0.25;0.13;0.39;0.55	34492;62266;72283;75026	8.27E-01;6.64E-01;5.17E-01;5.50E-02	2416;5159;15176;42950	1.63E+00;1.62E+00;1.02E+00;9.45E-01
IFNG	0.205504	1.53102	4	TTCTCTTGGCTGTTACTGCC;CCAGAGCATCCAAAAGAGTG;TGAAGTAAAAGGAGACAATT;TGCAGGTCATTCAGATGTAG	0.11;0.16;0.24;0.31	61120;64012;67322;69945	1.53E+00;9.09E-01;4.64E-01;1.77E-01	7497;10120;13430;16322	2.70E+00;1.76E+00;1.11E+00;5.45E-01
C11orf40	0.205254	1.31344	4	TATCTGGAACGTGTTTCCAG;GGGTGATAACGGCCACACCT;CCATTAAGTCACATAGAAGC;CACTAGACGGCACTGTTAGT	-0.08;0.02;0.33;0.54	48363;55912;70643;74932	8.79E-01;6.17E-01;5.74E-01;5.72E-02	2510;6799;21530;29079	1.70E+00;1.41E+00;1.21E+00;9.30E-01
NKX2-8	0.205238	1.30302	4	AGGACGCGCAACACCTGCCG;GCTTCGCCTCACGCCCACGC;GCCCGCCAGACTCGTCGCAG;GCGCTCCGAATCCAGCCAGG	-0.18;-0.05;0.49;0.55	40236;50626;74214;75088	8.34E-01;6.37E-01;5.12E-01;5.36E-02	2354;3228;26816;37206	2.02E+00;1.27E+00;9.64E-01;9.55E-01
ARHGEF15	0.20522	1.46635	4	GAGTGTGTGGTGATCACGGG;AGAGCCTCCCTAAGTGTGAG;GGTGCATCATTGGAGTTTCG;CCGAGAAAGGCCCCACAGCG	0.02;0.2;0.23;0.37	56045;65707;66917;71568	1.21E+00;1.00E+00;4.55E-01;1.37E-01	5874;10525;11735;21397	2.23E+00;1.93E+00;1.08E+00;6.21E-01
PNPLA8	0.205187	1.26963	4	TATGCCCTTGGATGAATGTG;TGTTACTCTCCAAGCAACCA;TGTCTTTGTAGATTATCGCA;AAAGCTTGTACACCTTCCGT	-0.09;0.02;0.13;0.75	47304;56040;62439;76629	8.42E-01;6.20E-01;3.91E-01;1.83E-02	813;15003;21402;30138	1.64E+00;1.39E+00;1.21E+00;8.34E-01
KCNMB2	0.204844	1.35482	4	AAGTCAGGTTAACGTACACC;CCAGTCCCAGGAGAATAGCT;TCCTGCGCTCATACATGCAG;TGCTCCTATATACCTAAATG	-0.22;0.23;0.35;0.47	36485;66872;71093;73792	1.08E+00;5.96E-01;5.55E-01;8.38E-02	3650;6349;10570;40957	2.06E+00;1.47E+00;1.11E+00;7.88E-01
RAB31	0.204843	1.27445	4	ATGACCAAAACTGTGCCTTG;CATCGTGTGTCGATTTGTCC;CATCTTACCTAATATCTGAG;TACCTTGAAGAAATGGGTCA	-0.15;0.02;0.34;0.61	42355;55634;71012;75681	6.92E-01;6.10E-01;5.92E-01;3.99E-02	1761;6430;21808;35087	1.46E+00;1.38E+00;1.19E+00;1.07E+00
SNX18	0.204696	1.46344	4	AGGACTTCATCTCTAAGCGC;CACCTTCGTCAAGTCCGGCG;CCGCCGAAGACGAGCCGTCG;TCGCCTCAGCAGCTCTACGG	-0.32;0.37;0.38;0.39	28995;71641;71887;72149	1.54E+00;6.39E-01;4.36E-01;1.23E-01	5293;5555;5801;48447	2.81E+00;1.58E+00;8.15E-01;6.55E-01
MT1JP	0.204623	1.06607	2	GCTTCTCTTACCAGTGGTGC;GGTGGCTCCTGCACGTGCGC	-0.41;0.82	22468;76871	3.85E-01;6.42E-03	571;54974	1.83E+00;2.98E-01
WAPL	0.204598	1.43197	4	TCTACTCAGTATATACATGA;CCTACAGTACGTCCTACAGT;ACCCAATGCAGAAACTACAG;GTGCTTTACTTACCCGTTTG	0.05;0.08;0.28;0.4	57888;59683;68828;72447	1.32E+00;7.27E-01;5.05E-01;1.16E-01	4995;8614;17759;19554	2.39E+00;1.43E+00;1.23E+00;6.75E-01
PRXL2A	0.204495	1.2683	4	ACCATGGGGATGTGGTCCAT;ACCAAGGACTTTCAAAGCAA;GAGCTGTGATTATGGCCGTG;GGGCGTCCCCCTCTATGCAG	-0.31;-0.12;0.51;0.74	29495;44917;74555;76575	8.76E-01;4.48E-01;4.42E-01;1.95E-02	867;2887;32525;47947	2.11E+00;1.36E+00;8.33E-01;7.65E-01
TFB1M	0.204387	1.32417	4	AAATGCTTATGTTTACGAAG;GGTACTGAGCCATAACAGAG;CTTACAACGAAGGTGGACGT;TCAAGCCACTTGATAATCAG	-0.29;0.22;0.33;0.55	31642;66577;70563;75093	1.06E+00;5.71E-01;4.71E-01;5.35E-02	2349;6879;10865;45800	2.02E+00;1.41E+00;9.56E-01;9.12E-01
AKAP1	0.203696	1.30433	4	GTCCGGCAACTCTTCACTGG;TGCAACCTTGCCAACCGTGG;GCTTCTCTGCGGGGACTACG;ACAGACATGAGATTGCGACC	-0.06;0.08;0.19;0.62	49231;59233;65239;75748	9.10E-01;7.12E-01;4.24E-01;3.84E-02	1694;12203;18209;28211	1.75E+00;1.40E+00;1.09E+00;9.76E-01
SLC35G1	0.203566	1.31578	4	ACTGCTAAACGTGATAACTG;TCGGAACCAAACAAAAATGG;ACGGTGAAAAGAGCATCCCA;GCATCATGGCGGTAGAACCA	-0.37;0.25;0.29;0.64	25428;67724;69192;75979	1.14E+00;5.17E-01;4.00E-01;3.31E-02	1463;8250;9718;52014	2.16E+00;1.26E+00;1.15E+00;6.91E-01
RAD51D	0.203418	1.49732	4	GAAGAGGTAGCTCAGAAATG;CACAAACCTGCCAATGCCAG;AGAGATCAGCGCCATTCACG;TCTCTGTATGGCAGCAAATG	-0.52;0.38;0.46;0.49	15424;71991;73613;74256	1.59E+00;7.70E-01;3.88E-01;7.30E-02	3186;3829;5451;62018	2.89E+00;1.88E+00;8.38E-01;3.86E-01
CHUK	0.203192	1.21097	4	TATACAGCTGCGTAAAGTGT;AGGCCTTTACAACATTGGCA;AAAGCTCCAATAATCAACAG;TCCATCTAGAACACATTGAG	-0.32;-0.18;0.34;0.97	29139;39919;70891;77223	5.86E-01;4.37E-01;4.27E-01;4.90E-03	219;6551;37523;48303	1.95E+00;1.44E+00;8.20E-01;6.30E-01
VHLL	0.203114	1.34617	4	AGATGGCAGCCAGAGCAGCA;CCAGGAAGAGTTGGGCGCCG;ACACAGGCAGCACGATTCGT;CCTGTGTGGCTCAACTACTA	-0.64;0.11;0.48;0.85	9699;61275;74087;76974	8.19E-01;7.86E-01;4.75E-01;1.05E-02	468;3355;16167;67743	1.99E+00;1.62E+00;1.54E+00;2.32E-01
C1QBP	0.202286	1.22468	4	GCGTGCGCGCAGGTTCCGAG;ATTAGTGCGGAAAGTTGCCG;GGCCCGCTAAACCTCACCGT;ATAATGACAGTCCAACACAA	-0.26;0.09;0.2;0.79	33393;60082;65677;76753	7.41E-01;4.98E-01;4.31E-01;1.55E-02	689;11765;17360;44049	1.46E+00;1.46E+00;1.00E+00;9.80E-01
LARS2	0.201894	1.37426	4	CCAGCCACAGACTCCTACAT;TGGGCTGGCCTATCAAAAGG;CACACAGTCCCCAATCCAGT;CCATCAGCGACACCATAGCA	-0.06;0.16;0.28;0.42	49817;63919;69026;72813	9.33E-01;9.04E-01;5.12E-01;1.07E-01	4629;8416;13523;27625	1.79E+00;1.76E+00;1.25E+00;7.02E-01
ELOVL3	0.201886	1.47467	4	GTCCCATTTCAGTATCCTGG;AACTACATGAAGGAACGCAA;GGGACTGTGCTACTTACCGG;CCAGGACCAGAATTTGACTG	-0.61;0.38;0.4;0.64	10943;71793;72382;75962	1.56E+00;6.71E-01;4.46E-01;3.35E-02	1480;5060;5649;66499	2.84E+00;1.65E+00;1.14E+00;2.65E-01
BAG6	0.201701	1.32239	4	GCACCTCGACATACTCCGCA;CTCAGCTGAGGACTCGACAT;GACCTTACTATCCCGGATGG;GAACTGAAGATCAGCCATGG	-0.33;0.1;0.51;0.52	28638;60894;74433;74708	8.60E-01;7.71E-01;4.32E-01;6.24E-02	2734;3009;16548;48804	2.08E+00;1.51E+00;8.97E-01;8.02E-01
LZTS3	0.201497	1.41413	4	CGTTGCCACAGACATCGGTG;CCGGATAGAGGAAACTAAGT;GGAGGCCCGTCCACTATCGG;AGAACCACTAGTTCGGCCGT	-0.02;0.19;0.24;0.39	52589;65514;67492;72073	1.05E+00;9.92E-01;4.68E-01;1.25E-01	5369;9950;11928;24853	1.97E+00;1.91E+00;1.12E+00;6.51E-01
GTF3C1	0.201325	1.35151	4	CATGCCGCTACTTTAAGGAG;TGTATGTCGACGATGCCTCG;CCTCACTGTCCGACTCAGAG;GAGGCACCGAACCATGACGT	-0.0;0.11;0.14;0.56	53846;60950;62798;75196	1.10E+00;7.73E-01;3.94E-01;5.11E-02	2246;14644;16492;23596	2.06E+00;1.52E+00;9.74E-01;8.51E-01
FAT3	0.20098	1.24734	4	GTGAGTGAATTAGCCCCCCG;CAGTTGCAGAGAAACTCGTG;GCTCACTTGGCGATTAACGT;AGTGACTACATGGATTGTTG	-0.19;0.01;0.35;0.64	39155;55151;71091;75916	6.12E-01;5.98E-01;5.96E-01;3.46E-02	1526;6351;22291;38287	1.47E+00;1.22E+00;1.17E+00;1.13E+00
POTENTIALLY_ACTIVE_102	0.200958	0.821379	1	TATTGCTCACACATCAACTC	0.2	65758	0.071	11684	0.821
GPER1	0.200896	1.50331	4	GCAGGTTGAACACCTCAATG;CTTCGACCGCTACATCGCCC;CTGTTTCGCGGATGTCCGGG;TGTTGCCCACAAAGCCGATG	-0.75;0.24;0.59;0.73	5510;67255;75478;76540	1.11E+00;1.03E+00;6.42E-01;2.03E-02	902;1964;10187;71932	2.44E+00;2.10E+00;1.35E+00;1.28E-01
SLC34A1	0.200786	1.2704	4	GCCCCACAGCCAGGTCCGGT;GTTAAAGCAGTCATGCACCG;CTCCCTCCCTAGTCCTACAC;CCTCAGGGACTCATCACCAG	-0.19;-0.01;0.43;0.57	39583;53223;73113;75264	7.26E-01;6.22E-01;5.57E-01;4.95E-02	2178;4329;24219;37859	1.78E+00;1.24E+00;1.08E+00;9.86E-01
DNASE1L1	0.200772	1.369	4	CTTCGAGAACTCAATCGGTG;CTTCTCTACGGCCTTAGGAG;TCCCAGGTCACACAAAACAC;TCTGCGCCTTCAATGCCCAG	-0.8;0.15;0.17;1.28	4333;63569;64461;77405	8.87E-01;7.25E-01;4.13E-01;8.08E-04	37;12981;13873;73109	2.72E+00;1.72E+00;9.33E-01;1.00E-01
IQCF6	0.200757	1.35396	4	ACTAAGACTCTATACCTGCC;TGCAGGCACAGGTTCGAATG;GGTGCGCCGGACGTTACTGC;CCACCAGCACTGGATGACCC	-0.32;-0.24;0.67;0.69	29370;35224;76177;76295	1.21E+00;4.40E-01;4.33E-01;2.59E-02	1147;1265;42218;48072	2.81E+00;1.25E+00;8.28E-01;5.31E-01
ZNF410	0.200739	1.23246	4	GGGAAGACCTTCTCTCAGAG;GTACAGTTGAAGGTTGTGAC;TAGCCTCCGAAAACATCTGG;GCTGGGAATTCATAGACACC	-0.56;-0.19;0.06;1.48	13546;39681;58373;77432	4.26E-01;4.06E-01;3.75E-01;2.02E-04	10;19069;37761;63896	3.29E+00;6.85E-01;6.24E-01;3.34E-01
LOC105378842	0.200368	0.820488	1	CGTGCATGCAGTTTGTGAGA	0.2	65734	0.0712	11708	0.82
ENTPD7	0.200342	1.50933	4	AGACCGCAACAGCCAACCAG;TGTGCAGAGGATGTAAAGAG;CACGAGATAGGCAATACGAA;TTTGGGAAGATTCGACCACG	0.08;0.17;0.26;0.29	59341;64545;68288;69088	1.41E+00;9.37E-01;4.89E-01;1.98E-01	8354;9154;12897;18101	2.53E+00;1.81E+00;1.19E+00;5.14E-01
SOX11	0.200168	1.26978	4	GTACTTGTAGTCGGGGTAGT;GCGGGCGACGACTACGTGCT;AAGGGCTCCAGCAAGAAATG;CGACCCAGACTGGTGCAAGA	-0.34;0.14;0.37;0.63	27499;62749;71640;75888	8.48E-01;6.25E-01;4.19E-01;3.52E-02	1554;5802;14693;49943	1.65E+00;1.54E+00;1.12E+00;7.62E-01
SRSF10	0.200139	1.2463	4	CGTGGCCGACGACACCAGGT;CTTACTCTTTCGATCCCCCT;TTCTACACTCGCCGTCCAAG;GAAGCCGAAGTTATGAAAGG	-0.35;0.06;0.41;0.68	26948;58039;72569;76262	6.84E-01;6.75E-01;4.14E-01;2.67E-02	1180;4873;19403;50494	1.68E+00;1.33E+00;1.24E+00;7.43E-01
TSPY6P	0.200107	1.21312	4	CGGCAGGGTTTCTGTGGCGT;AGGCTGCGGCAGGGTTTCTG;AGCGGGAAAAGATGGAGCGG;TCTGGATGACGGCGCCTCTG	-0.25;-0.21;-0.0;1.27	34387;37693;53739;77402	5.15E-01;4.27E-01;3.88E-01;8.75E-04	40;23703;39749;43055	2.69E+00;1.02E+00;5.80E-01;5.68E-01
CD302	0.1999	1.33987	4	ACGTAAGGGCTTACCCGCGA;CTTGATGTGCAGAAAAGCAC;AGAAATCAGTGTACTGACCA;TGCCTAGTAGGATATCATCT	-0.43;0.29;0.3;0.64	21316;69215;69603;75912	1.27E+00;5.32E-01;3.78E-01;3.46E-02	1530;7839;8227;56126	2.37E+00;1.30E+00;1.13E+00;5.59E-01
SLC9B2	0.199507	1.29013	4	TGAACTGATTAGGTTACCTG;TGTCCAGTAAACCATGTGGA;GTGCACGCCTCCACAATACA;GCACAGACAACCCCAACACA	-0.26;-0.14;0.56;0.64	33365;43728;75197;75914	9.74E-01;4.98E-01;4.41E-01;3.46E-02	1528;2245;33714;44077	2.32E+00;1.13E+00;9.79E-01;7.30E-01
TWNK	0.199246	1.3607	4	GGGGGATGGAGTGAGCTACG;CCTACCCTTACTCTACCCCG;GTCCCTTCAAGATACGATTG;AAATCCGCCAGTATTTGCGG	-0.34;0.25;0.42;0.47	27561;67873;72789;73725	1.15E+00;7.00E-01;4.20E-01;8.54E-02	3717;4653;9569;49881	2.18E+00;1.72E+00;7.81E-01;7.64E-01
SNRPF	0.199088	1.25931	4	AGATGGCTACATGAACATGC;GTGATGGTGAAACTTAAGTG;GCTTTCCTGTTAGTCCATTG;ACTAACAGGAAAGCCAGTGA	-0.09;-0.01;0.28;0.61	46995;53387;69014;75737	8.31E-01;5.60E-01;5.11E-01;3.87E-02	1705;8428;24054;30447	1.62E+00;1.25E+00;1.08E+00;1.08E+00
UFSP2	0.19878	1.31861	4	ATATAGATTTATGTGGTCCA;TCATAATCAACTAACTGACA;AGCTAGCTACTCCTAATGGT;GCCATATATACACTGAACTG	-0.45;-0.12;0.64;0.72	19835;44988;75941;76501	1.14E+00;4.49E-01;3.75E-01;2.12E-02	941;1501;32454;57607	2.66E+00;1.33E+00;7.67E-01;5.14E-01
TBC1D3P1-DHX40P1	0.198618	1.26426	4	AATCTTGTGTGGACACACTG;GAGATAGCGGAATTCTGAGA;GGCCTGAAGCAAAGACATCT;TGTGTACACAGTCGCTTACG	-0.22;0.04;0.4;0.56	37239;57277;72449;75203	6.75E-01;6.53E-01;5.70E-01;5.09E-02	2239;4993;20165;40203	1.66E+00;1.28E+00;1.14E+00;9.75E-01
RNFT1	0.198618	1.26426	4	AATCTTGTGTGGACACACTG;GAGATAGCGGAATTCTGAGA;GGCCTGAAGCAAAGACATCT;TGTGTACACAGTCGCTTACG	-0.22;0.04;0.4;0.56	37239;57277;72449;75203	6.75E-01;6.53E-01;5.70E-01;5.09E-02	2239;4993;20165;40203	1.66E+00;1.28E+00;1.14E+00;9.75E-01
HOXB7	0.198223	1.23066	4	GGTAGCGAAAACCGAACTTG;GTAGATCCGGAAGTTACTCT;GTGTCCCGGCGACTCCGCCA;GCAGGAACTGACCGCAAACG	-0.34;0.15;0.17;0.82	27414;63487;64165;76857	8.83E-01;4.18E-01;4.09E-01;1.32E-02	585;13277;13955;50028	1.72E+00;1.53E+00;9.17E-01;7.59E-01
CR1L	0.198205	1.3627	4	GTTGCCTGAGATGATGCATG;CGGGACATTGCATTGATCTG;GCAAATACGTAGATCCTCTG;CAGGGCCTGGCACTTCACAT	-0.63;0.1;0.56;0.77	9873;60540;75115;76707	9.60E-01;7.58E-01;4.70E-01;1.65E-02	735;2327;16902;67569	2.29E+00;1.49E+00;1.43E+00;2.37E-01
OXSM	0.198135	1.22838	4	CAGCATTCGATATAAACTCA;TGCCAATATCCAGATTGCAT;GTTTGGGATCGTCTTATCGG;AATGGTCGACATGCCAACTT	-0.36;-0.05;0.46;0.75	25685;50015;73669;76615	7.75E-01;5.03E-01;4.02E-01;1.86E-02	827;3773;27427;51757	1.89E+00;1.38E+00;9.40E-01;7.00E-01
SSRP1	0.197676	1.28037	4	ACCACGAGCAAAGTTGACAA;CGAATGTCATAACGACCACG;CACTGGGACACATTGCTGAG;AAGCTCAACATCAAAAACCG	-0.3;-0.06;0.55;0.6	30786;49737;75020;75598	9.44E-01;4.99E-01;4.59E-01;4.18E-02	1844;2422;27705;46656	2.26E+00;1.05E+00;9.29E-01;8.80E-01
CERS1	0.197421	1.353	4	GGATGAGAGTGACCACGTGG;ATAGCGTAGCGTAGATGGAG;ATTTACTTCAAGTCCCGCGG;TCCCCCAGGTACCACAATGT	-0.66;0.23;0.33;0.88	8900;66998;70547;77072	1.09E+00;5.70E-01;4.97E-01;8.30E-03	370;6895;10444;68542	2.07E+00;1.72E+00;1.40E+00;2.12E-01
OR4N4C	0.197318	1.2445	3	ATGACAGTTGAACAGTGCAG;CTTGAGACTGAGTCAGACCA;GCCCAGAAATAAATAGAGGG	-0.53;0.45;0.67	14777;73477;76196	8.59E-01;4.26E-01;2.11E-02	1246;3965;62665	2.13E+00;1.33E+00;2.76E-01
TEDC1	0.19721	1.31239	4	GGGCAGCGACCGACTCAACG;GGCACTGGCACAACTACCTG;TAGATCCACCTGTACACACG;ACAGTCATCTCGTCACCCAG	-0.03;0.05;0.25;0.52	51632;57470;67939;74657	1.01E+00;6.58E-01;4.80E-01;6.36E-02	2785;9503;19972;25810	1.91E+00;1.29E+00;1.16E+00;8.90E-01
PPWD1	0.196995	1.51361	4	ATGATGTACAGACTATTGTT;GGATGATTGAATACTGGACT;GAGGCAACAGTTACCAGACA;AGTTTGTCAAAAATATGAAG	0.1;0.18;0.22;0.29	60506;64711;66718;69179	1.49E+00;9.46E-01;4.51E-01;1.96E-01	8263;10724;12731;16936	2.64E+00;1.83E+00;1.07E+00;5.17E-01
PUS1	0.196982	1.37778	4	AATACAGCCTGACCGGACGA;ACTGCGAGGAACCCTTTGTG;CCGGCGAAGAAGCTCAAGAG;TTGTGCGCAAAGGCAAACGT	-0.01;0.11;0.3;0.39	53088;61437;69569;72033	1.07E+00;7.92E-01;5.30E-01;1.26E-01	5409;7873;16005;24354	2.01E+00;1.55E+00;1.30E+00;6.48E-01
CHMP2B	0.196715	1.18649	4	CCAAACAACTTGTGCATCTA;AGAGAAACAAGAAAAACAGC;GAACAGAATCGAGAGTTACG;AACAATGCAGAATTTCCAGA	-0.42;-0.01;0.14;1.08	21952;53466;62584;77330	5.62E-01;3.92E-01;3.80E-01;2.49E-03	112;14858;23976;55490	2.24E+00;1.09E+00;8.41E-01;5.79E-01
STXBP5	0.196402	1.31377	4	GGTTTGTCATATGATACTGT;TCTCAGGCTACGTCATTATG;GAAGGCTGTCGAGATTTACG;TAGGAATGGCCCATCAACGG	-0.1;0.07;0.35;0.45	46822;59130;71243;73526	8.25E-01;7.09E-01;6.03E-01;9.01E-02	3916;6199;18312;30620	1.61E+00;1.49E+00;1.39E+00;7.62E-01
EML4	0.196176	1.36165	4	CCATTGGTTATACAGGACAT;GCAAATACCATAATTACATG;TATTTGGAGAGGTTGTGAAG;AAAGATGTCATCATCAACCA	-0.23;0.25;0.36;0.4	36405;67842;71288;72434	1.15E+00;6.06E-01;5.53E-01;1.16E-01	5008;6154;9600;41037	2.18E+00;1.49E+00;1.10E+00;6.74E-01
ZNF853	0.195976	1.28129	4	CTGGGCGCCTAGCTCCACCG;AGAGGAACAGCAGTCCACAG;GTTCCTGATGGTGCACGGAT;GGAGCTGGAGCTCATGCCGG	-0.46;0.19;0.34;0.72	18955;65269;70887;76459	9.78E-01;5.86E-01;3.75E-01;2.22E-02	983;6555;12173;58487	1.88E+00;1.44E+00;1.31E+00;4.88E-01
LOC112268252	0.195731	0.814155	1	ACGGTATACATGGAACTGTC	0.2	65562	0.0723	11880	0.814
SLC26A1	0.195502	1.20144	4	CCCGAAGTGCGACACGAGTG;AAAGCCCGGTCATCAGCGTG;GGTGACCACGTCGCACACGT;GCACAGAGTAGCCGTGACTG	-0.45;0.06;0.24;0.93	19697;58486;67245;77157	6.88E-01;4.62E-01;3.75E-01;6.38E-03	285;10197;18956;57745	1.84E+00;1.35E+00;1.11E+00;5.10E-01
RASGRP3	0.195384	1.27662	4	CAATTACTGCAATTACCGCA;TACGACGCCCAACAAGCCTG;CAGTGGAAGATAAATACCAT;AATCCATGTTGGGTTCTAAG	-0.12;0.08;0.29;0.53	45028;59314;69368;74775	7.68E-01;7.15E-01;5.23E-01;6.09E-02	2667;8074;18128;32414	1.51E+00;1.41E+00;1.28E+00;9.07E-01
ZNF480	0.195258	1.29028	4	CAAATGTAATTCATGCGGCA;TTCAGACAGATGTAAGTGAA;TTCTTGAAGACAGGAAACAG;AATGCCTGGACCCTGCACAG	-0.14;0.17;0.19;0.57	43091;64279;65275;75249	9.23E-01;7.12E-01;4.24E-01;4.99E-02	2193;12167;13163;34351	1.79E+00;1.41E+00;9.83E-01;9.78E-01
CBLL1	0.194862	1.28489	4	CGAATTGAGCAGTGTACACG;GTTTCCTGACTGACCGATCG;GGCTGATTATAGTGCTCATG;GTGGCATTATAAAACGCTCA	-0.18;0.14;0.33;0.5	39804;62637;70432;74348	8.43E-01;6.27E-01;5.65E-01;7.08E-02	3094;7010;14805;37638	1.65E+00;1.39E+00;1.25E+00;8.49E-01
MTMR2	0.194847	1.3144	4	ATTGGTGGTGCTTCTAGTCG;ATTTGCTGGCACAACCAGGA;AAAGTCAAGCCACAATCACT;TTCCAAGTTAGACAACCAGT	-0.65;0.16;0.36;0.91	9090;63949;71378;77115	9.06E-01;6.10E-01;4.91E-01;7.33E-03	327;6064;13493;68352	1.78E+00;1.76E+00;1.51E+00;2.17E-01
RP2	0.19476	1.17165	4	AGCATTGTTCCAATATCCCG;GGACTGAAGGATGAAACAGT;TTTGAGGAAGACTCAATGAT;TAAGTATCTTCAACAATACA	-0.32;-0.07;0.29;0.88	28768;48601;69286;77067	5.20E-01;4.84E-01;4.33E-01;8.41E-03	375;8156;28841;48674	1.72E+00;1.27E+00;8.87E-01;8.07E-01
APBB1IP	0.194634	1.29064	4	CATGGGAATACGGATAGCCA;TAACAGCACAAAGTCACTGA;AGCTGAATTTAACTACAGTG;GGCAGTGGAAGGTCTAACAC	-0.1;-0.01;0.4;0.48	46488;53616;72489;73993	8.14E-01;6.78E-01;5.65E-01;7.91E-02	3449;4953;23826;30954	1.67E+00;1.59E+00;1.09E+00;8.09E-01
CTU1	0.194611	1.30126	4	GCCACCGATGCCCTCATCGA;GGGCTGGACGATGGACGCCG;GTGCTCATGAACTTCCTACG;CGATGTGCGTGGCTCCCACG	-0.4;0.26;0.28;0.64	22956;68211;68858;75939	1.18E+00;5.06E-01;3.84E-01;3.40E-02	1503;8584;9231;54486	2.22E+00;1.23E+00;1.14E+00;6.11E-01
CD300LB	0.194553	1.16455	4	CCTCATTGAAACCAGAGGGT;ACGCAGATGTTTACTGGTGT;ATAGTGGCATTGAACCGTCA;GGGAGACCTACATTAAGTGG	-0.34;-0.16;0.25;1.04	27510;41372;67663;77285	4.73E-01;4.30E-01;4.19E-01;3.50E-03	157;9779;36070;49932	2.09E+00;1.14E+00;7.62E-01;6.66E-01
MOB1A	0.194545	1.23325	4	CTTCAGATATGAATATCACT;AAACATGCAGAAGCAACTCT;TTTGGTGCAGAACATTTGAT;CAAGCTGTTATGTTGCCTGA	-0.46;0.12;0.32;0.79	19393;61901;70158;76790	8.11E-01;5.53E-01;3.75E-01;1.47E-02	652;7284;15541;58049	1.59E+00;1.48E+00;1.36E+00;5.01E-01
GATB	0.194042	1.32823	4	GCTCATTTCATCACAAGCTG;TCCACATCCAACCAGATTAG;TCCCATAGGTTCTCAACAGG;ATCCAGTTGGAGCAAGACAG	0.02;0.02;0.15;0.58	55850;55868;63360;75404	1.20E+00;6.16E-01;4.00E-01;4.63E-02	2038;14082;21574;21592	2.22E+00;1.20E+00;1.01E+00;8.77E-01
GSK3B	0.194038	1.3584	4	AGGTCCTGGGAACTCCAACA;CAGTATCAGGATCCAACAAG;ATACCTTGACATAAATCACA;GTGGCTCCAAAGATCAACTC	-0.68;0.24;0.33;0.87	8024;67548;70690;77036	1.13E+00;5.76E-01;5.25E-01;9.11E-03	406;6752;9894;69418	2.14E+00;1.69E+00;1.42E+00;1.90E-01
TPT1P9	0.19347	0.81026	1	TGTCATGAACCATCACCTGC	0.19	65455	0.073	11987	0.81
TPT1P6	0.19347	0.81026	1	TGTCATGAACCATCACCTGC	0.19	65455	0.073	11987	0.81
TPT1P4	0.19347	0.81026	1	TGTCATGAACCATCACCTGC	0.19	65455	0.073	11987	0.81
SFXN2	0.192803	1.51564	5	TGTAGTCCCAGCTACTTGGG;TCTCCTACCTGACTGATGTG;GGGCATGAACATGTTGACAA;CACTGGTAGGACGATGCCGG;CAGATACAAAGACAGTGCGG	0.0;0.0;0.13;0.4;0.43	54100;54170;62468;72363;73093	1.54E+00;8.77E-01;7.07E-01;6.02E-01;1.25E-01	4349;5079;14974;23256;23411	2.60E+00;1.55E+00;1.45E+00;1.33E+00;6.52E-01
WDR36	0.192654	1.28842	4	ATGCAGTCTGGCATACATCG;GTTCTATGTAACAACCTGCG;GGGTGGAAGTCTCACTGACA;ATGAAGTTTCGTCAAGACTG	-0.08;-0.02;0.39;0.48	48430;52342;72036;74053	8.81E-01;6.48E-01;5.41E-01;7.77E-02	3389;5406;25100;29012	1.71E+00;1.60E+00;1.04E+00;8.15E-01
RAX2	0.192594	1.42652	4	GTACACATCCGGGTAGTGAG;CCTGCACGCGCACCTCAGGT;GGCAGCTCCGAGACTCCCCG;GGCGGCGCCACTTGGCCCGG	0.06;0.08;0.31;0.33	58064;59320;69778;70592	1.33E+00;7.15E-01;5.38E-01;1.61E-01	6850;7664;18122;19378	2.41E+00;1.41E+00;1.32E+00;5.72E-01
INSM2	0.19258	1.3137	4	GCCCCCGGGGAAAGACTCGG;GAAGTTGAGCTTTGCCGATG;GGTACTCTACGCGCACGATG;CAGCCGAATAGAGCGGACTG	-0.03;0.08;0.23;0.49	51942;59334;66986;74193	1.02E+00;7.15E-01;4.57E-01;7.44E-02	3249;10456;18108;25500	1.93E+00;1.41E+00;1.09E+00;8.31E-01
H3C8	0.192341	1.38143	4	ACTGCACGCAAGTCCACCGG;TCTGCGCTTTCAGAGTTCCG;GCTCAGTCGACTTCTGATAG;GGCGTTGGAAAGGCAACTTG	0.01;0.12;0.26;0.39	55021;61578;67972;72043	1.16E+00;7.98E-01;4.81E-01;1.26E-01	5399;9470;15864;22421	2.15E+00;1.56E+00;1.16E+00;6.49E-01
DNAJA1	0.192024	1.39082	4	GGAGAACAGGCAATTAAAGA;TTTACCGAGTAAAAACAGCA;GAGTGCTGTCCCAATTGCCG;TAGGACTGATCCGCTCCCCA	-0.62;0.2;0.54;0.65	10222;65760;74908;76036	1.01E+00;9.27E-01;4.62E-01;3.18E-02	1406;2534;11682;67220	2.22E+00;1.93E+00;1.16E+00;2.46E-01
AR	0.19197	1.26071	4	TCCAGCTTGATGCGAGCGTG;GGACGCAACCTCTCTCGGGG;AGGGTACCACACATCAGGTG;CCTTAAAGACATCCTGAGCG	-0.04;-0.01;0.19;0.63	51171;53089;65433;75836	9.86E-01;5.55E-01;4.27E-01;3.64E-02	1606;12009;24353;26271	1.88E+00;1.11E+00;1.07E+00;9.87E-01
NAPB	0.191688	1.2925	4	CATCGACATTTACACAGACA;CTCACCCAAACAGCCCTCGG;AAGATGGCTAAAAATTGGAG;TACAAAAAGGCAGATCCCCA	-0.33;-0.16;0.61;0.63	28611;42187;75740;75898	1.09E+00;4.33E-01;4.31E-01;3.50E-02	1544;1702;35255;48831	2.56E+00;1.12E+00;8.01E-01;6.87E-01
RORB	0.191662	1.20983	4	AACCTGAACAACGAGACCAG;ACAAGTTGGGTACGGATGTG;GGAGACATGTCAATACACCA;CACTCACGCCATCCAATACG	-0.21;0.07;0.2;0.7	37697;59192;65694;76383	7.11E-01;5.80E-01;4.31E-01;2.39E-02	1059;11748;18250;39745	1.40E+00;1.28E+00;1.16E+00;1.00E+00
CLN6	0.191547	1.2619	4	CTGAACCCCAGCTCATCGAG;AGTACCTGGGTCACTGCATG;TTGAGTGGAAACCACTCGAG;GGTTCTCACGGACAGACAGG	-0.67;0.08;0.2;1.15	8434;59229;65915;77370	7.12E-01;5.11E-01;4.35E-01;1.59E-03	72;11527;18213;69008	2.43E+00;1.40E+00;1.02E+00;2.00E-01
MTIF2	0.19124	1.30928	4	GATCAAAGAAGTGATAACGA;CCCCGCATTTACCGTAAGTG;ATGGATTGGAATGACTATTG;GCCCATTATAGTAACAACTG	-0.22;0.22;0.31;0.46	36643;66456;70040;73578	1.05E+00;5.58E-01;5.48E-01;8.89E-02	3864;7402;10986;40799	2.01E+00;1.35E+00;1.11E+00;7.67E-01
DPH3	0.191097	1.20613	4	TATTTCTATCCCTGCCCATG;CATGGCAGTGTTTCATGACG;TTTATAATGAGAGAGCAGCT;TTTGGAGAATGGGGAAGACG	-0.15;-0.04;0.3;0.67	42293;50806;69454;76130	6.90E-01;5.26E-01;5.15E-01;2.97E-02	1312;7988;26636;35149	1.37E+00;1.29E+00;1.19E+00;9.72E-01
SIX3	0.190864	1.41772	4	ATACTTCTGGCGAGTAGCGG;ACATGGACAACTCTTCCGGG;AAGTTCACCAAGGAGTCTCA;CTGCCACGCACCATCTGGGA	-0.68;0.12;0.65;0.68	7963;61603;75989;76234	1.15E+00;7.99E-01;5.27E-01;2.73E-02	1208;1453;15839;69479	2.69E+00;1.57E+00;1.23E+00;1.88E-01
MDH1	0.190234	1.26144	4	AGCAACTGAAGTTCTCCTTG;GTTCCATTAGGACACCGTCC;GACATCTGGATACTGAGTCG;ATTACCCACAACAATAACCT	-0.1;0.1;0.15;0.61	46603;60730;63344;75671	8.18E-01;7.65E-01;4.00E-01;4.02E-02	1771;14098;16712;30839	1.60E+00;1.50E+00;1.07E+00;8.76E-01
C9orf139	0.190059	1.21797	4	TCCTTCAAATCCACCCAGGG;TCCTTGAAACAGACACCCGG;GTCCTCAAGGAGCAAGCTAG;CGTGCAGCAGAGTGGCAACG	-0.09;-0.03;0.08;0.8	47151;51999;59466;76815	8.36E-01;5.35E-01;3.76E-01;1.41E-02	627;17976;25443;30291	1.63E+00;1.50E+00;1.02E+00;7.20E-01
CCL20	0.190056	1.34817	4	AGCAGCCAGGAGCAAACTCT;ACACGGCAGCTGGCCAATGA;TACCTTCTGATTCGCCGCAG;CTTCATCCTAAATTTATTGT	0.04;0.06;0.12;0.54	57030;58414;61667;74901	1.27E+00;6.86E-01;3.86E-01;5.79E-02	2541;15775;19028;20412	2.32E+00;1.35E+00;9.25E-01;8.02E-01
TIMM23	0.190016	1.41653	4	AGCGGCAACAAAACCACAGG;ATCTTAATCTTACCTGCACG;ACCGGAGCTAATAAAACCCG;ACATTTAAATAAGGAGACAG	-0.63;0.33;0.41;0.65	10074;70509;72565;76030	1.40E+00;6.84E-01;4.65E-01;3.19E-02	1412;4877;6933;67368	2.58E+00;1.68E+00;1.16E+00;2.42E-01
RB1	0.189865	1.28407	4	AAACAATCAAAGGACCGAGA;GGTTCTTTGAGCAACATGGG;AACATCTAATGGACTTCCAG;TGAACTACTTACGAACTGCT	-0.23;0.17;0.34;0.48	35866;64397;70914;74009	9.29E-01;5.87E-01;5.43E-01;7.87E-02	3433;6528;13045;41576	1.80E+00;1.45E+00;1.08E+00;8.10E-01
LANCL3	0.189789	1.24617	4	CCATAGTAAGAATACATCAG;CATACCAATTCCCGATCTGA;GGGGGGGCTTTATGGCGGCG;GCGGCCCACGAACAGCTCGT	-0.38;0.19;0.27;0.67	24793;65497;68415;76194	9.91E-01;4.93E-01;3.95E-01;2.82E-02	1248;9027;11945;52649	1.91E+00;1.21E+00;1.20E+00;6.70E-01
ANKRD17	0.188867	1.2406	4	AGTGCTTGAACTGGTACACG;CAGGAGCCGATATAGAACTA;GCCACAACCACTACTACCAT;TCAGACCCTCAATGACACGC	-0.14;0.05;0.3;0.55	42977;57768;69606;75002	7.08E-01;6.67E-01;5.32E-01;5.56E-02	2440;7836;19674;34465	1.41E+00;1.31E+00;1.30E+00;9.41E-01
NOL12	0.188632	1.17775	4	ACCTGACAGGCTTCCACAAG;GATTAAGCAGCGGCTGAAAG;TCAGTGACCTGGACCTCTCG;GCTCGTTCTTAGCTTCGACG	-0.16;-0.05;0.17;0.79	41794;50281;64442;76786	6.77E-01;5.07E-01;4.12E-01;1.48E-02	656;13000;27161;35648	1.48E+00;1.35E+00;9.51E-01;9.32E-01
OR10G8	0.188548	1.32293	4	CATGTCAATGAACGACAGGT;GGTACACCAGCATGATGACT;GACCCTGTAGAGGAAACACT;CCACCAGGAAGACTCCAAAG	-0.19;0.25;0.26;0.44	39315;67718;68075;73197	1.14E+00;6.16E-01;4.83E-01;9.79E-02	4245;9367;9724;38127	2.16E+00;1.23E+00;1.17E+00;7.32E-01
ARL4AP5	0.188348	1.05099	2	TGTTAGCAACTATAAGTACA;AGGAGAAATTAAGGCCACTG	0.15;0.23	63260;66869	5.24E-01;1.27E-01	10573;14182	1.47E+00;6.27E-01
SEPTIN2	0.188329	1.41306	4	GGTCAAGCTACGCCTGACAG;ATATTGATGAGCAATTTGAG;TTTCTGGGTACAGATCAGTT;TATGAAGGCAATACACAACA	0.02;0.16;0.22;0.34	55960;64108;66674;70915	1.21E+00;9.14E-01;4.50E-01;1.53E-01	6527;10768;13334;21482	2.23E+00;1.77E+00;1.07E+00;5.87E-01
RFPL1	0.188081	1.20207	4	TCTGTGTGATGCACCCACTT;AATCTGTTCACCGCAAAGGG;GACAGCGCATCCACACTCCA;GCCAGGGGAAAAGTGCACAA	-0.23;-0.13;-0.06;1.17	36066;44350;49537;77377	5.47E-01;4.45E-01;4.23E-01;1.44E-03	65;27905;33092;41376	2.48E+00;1.09E+00;7.48E-01;4.97E-01
RFPL1S	0.188081	1.20207	4	TCTGTGTGATGCACCCACTT;AATCTGTTCACCGCAAAGGG;GACAGCGCATCCACACTCCA;GCCAGGGGAAAAGTGCACAA	-0.23;-0.13;-0.06;1.17	36066;44350;49537;77377	5.47E-01;4.45E-01;4.23E-01;1.44E-03	65;27905;33092;41376	2.48E+00;1.09E+00;7.48E-01;4.97E-01
ZNF723	0.188058	0.80119	1	GATGAGTGTAAGATGCACAA	0.19	65202	0.0747	12240	0.801
EHMT1	0.187752	1.19796	4	ACTTATACGACTCAGAACCT;GGGCCGGTGCACAAACAGCG;CAACACACTAACTCGGATAG;TTCGGCTGCTTCCATCAACG	-0.14;-0.11;0.03;0.98	43429;45344;56146;77229	7.21E-01;4.52E-01;3.78E-01;4.76E-03	213;21296;32098;34013	1.96E+00;1.43E+00;7.78E-01;6.23E-01
NO_SITE_89	0.187654	1.24239	4	CGAACTTCTGGCTGCAGTTT;CGAAACCTCCTAACTGAGAG;CGAAGTCTTTCTTAGATGGT;CGAACTTAATCCCGTGGCAA	-0.28;0.09;0.4;0.54	32197;59835;72484;74927	7.32E-01;6.78E-01;4.79E-01;5.73E-02	2515;4958;17607;45245	1.67E+00;1.44E+00;9.34E-01;9.29E-01
PRKAG1	0.187568	1.32977	4	TTTGATACGTCCCTGCAGGT;GCAGCGATGAGACTTCATGA;CTTCTTACTATCCCATAAAG;CAGAGCCACATAGACGGGGG	-0.03;0.16;0.16;0.47	51481;63656;63775;73832	9.99E-01;8.91E-01;4.04E-01;8.29E-02	3610;13667;13786;25961	1.90E+00;1.73E+00;8.97E-01;7.92E-01
GRB7	0.187528	1.18345	4	TCCGAGGCACCTGCAGTACG;GCACCAGCATTTCACACACG;AGAAGATCCGAAGCCCCTTG;TCACAGAGCCCAATTCTCGG	-0.12;-0.12;0.14;0.85	44715;45092;62668;76972	7.59E-01;4.50E-01;3.93E-01;1.06E-02	470;14774;32350;32727	1.62E+00;1.50E+00;8.45E-01;7.70E-01
OR52J3	0.187134	1.34143	4	ATTGATACGAATGTTTCCAC;ACCCAGCATGCGAGGCACAG;AAGGCCCGGAGATCCACATG;GAGCCTGACAAAAGGGTAGG	-0.07;0.14;0.32;0.36	48715;62885;70233;71331	8.91E-01;8.55E-01;5.56E-01;1.43E-01	6111;7209;14557;28727	1.72E+00;1.67E+00;1.37E+00;6.08E-01
FPR3	0.187079	1.25961	4	CGTGTTCATTACCATGGCCA;TACAATAAGTACTACGAATG;AGAAGATCCACAGAACGGTG;GCGACTGAGACCATTCGGAA	-0.17;0.07;0.37;0.48	40898;59177;71592;73943	7.10E-01;6.54E-01;6.22E-01;8.03E-02	3499;5850;18265;36544	1.53E+00;1.40E+00;1.30E+00;8.03E-01
VN1R6P	0.18707	1.08388	3	GGATTTGGGATACTGTTCTG;ACATGCACACGATCCAGCAC;TCTGGGGGACTCCTTTACAG	-0.08;0.06;0.58	48230;58253;75390	5.75E-01;3.76E-01;3.50E-02	2052;19189;29212	1.27E+00;1.12E+00;8.58E-01
IQCN	0.186978	1.27489	4	CATCCATGAGAACCCACCCA;ATTGTCCAGAAGGTATGACC;ACAGGCACATACACGTGAGG;CTGACCAAGACGCAGTCCCG	-0.05;0.05;0.25;0.51	50248;57343;67614;74455	9.49E-01;6.54E-01;4.71E-01;6.83E-02	2987;9828;20099;27194	1.82E+00;1.29E+00;1.13E+00;8.63E-01
OR10S1	0.186863	1.30132	4	GTTGACAGATAGCCAGATAG;AGAAATGGCTGGAATCACCT;ACAGGCGAGCTTTAGGACAG;GAAGAGGCTAGAATGTTTAG	-0.23;0.19;0.37;0.42	36064;65145;71637;72868	9.70E-01;6.25E-01;5.46E-01;1.06E-01	4574;5805;12297;41378	1.87E+00;1.54E+00;1.09E+00;7.06E-01
CD5	0.186396	1.29303	4	TTTCCTGAAGCAATGCTCCA;AAGCGTCAAAAGTCTGCCAG;CAGCATCTGTGAAGGCACCG;CGGCTCAGCTGGTATGACCC	-0.08;0.13;0.24;0.46	48166;62139;67156;73686	8.72E-01;8.22E-01;4.60E-01;8.63E-02	3756;10286;15303;29276	1.69E+00;1.61E+00;1.10E+00;7.77E-01
LARP6	0.186394	1.23507	4	TTCATGATCACAGAATCTCA;TGGAGGTGAGAACGAGCGTG;TTGGAGTCATCTCATCAGTG;GCAGGTGAAACATCTTACAC	-0.15;0.06;0.3;0.54	42621;58060;69538;74907	6.99E-01;6.75E-01;5.29E-01;5.78E-02	2535;7904;19382;34821	1.39E+00;1.33E+00;1.30E+00;9.26E-01
FGF1	0.186131	1.29392	4	CTCCTCTACTGTAGCAACGG;AGAAGTTTAATCTGCCTCCA;TTCCTGAGGATCCTTCCGGA;TGAGCCGTATAAAAGCCCGT	-0.05;0.06;0.29;0.44	50189;58475;69169;73352	9.47E-01;6.88E-01;5.16E-01;9.42E-02	4090;8273;18967;27253	1.81E+00;1.35E+00;1.26E+00;7.46E-01
SYT13	0.185818	1.25561	4	ACTATGCAGACTATTCACTG;CCGCTTCTCCCGTCACAGCG;AGGAGACCCCTACCATTCTG;GTGACCAGCAACCACGACGG	-0.46;0.17;0.38;0.66	19043;64205;71840;76103	9.19E-01;6.36E-01;3.75E-01;3.03E-02	1339;5602;13237;58399	1.78E+00;1.57E+00;1.18E+00;4.90E-01
ACER2	0.185774	1.27629	4	CATCTGACCCAAGAAACTAA;TATCGCCGAGTTCTACAACA;ATACCTTCTGGGGAACCACA;ATTCAGGGGTAGGTTCAAGG	-0.25;0.19;0.31;0.48	34799;65515;70019;74047	9.92E-01;5.48E-01;5.23E-01;7.79E-02	3395;7423;11927;42643	1.91E+00;1.35E+00;1.04E+00;8.14E-01
MZT2B	0.185658	1.55579	6	GAAGAAGGTGCTGAGCACCG;CCCCGCTCACTTGAACACGT;CCGCTCACTTGAACACGTCG;TGGGCAGAGACACGGCCGCA;GGAGCTGTACGAGCTGGCGC;CCCGGCAGAAGCTGGCGCTG	-0.27;-0.11;0.15;0.42;0.42;0.5	32841;45972;63172;72812;72875;74413	1.38E+00;1.17E+00;8.41E-01;7.93E-01;5.83E-01;1.04E-01	3029;4567;4630;14270;31470;44601	2.45E+00;1.94E+00;1.44E+00;1.40E+00;1.39E+00;7.16E-01
TMA7	0.185294	1.24016	4	TTGAAAGCCTTATCTTCCTG;CCTCACCTCGTCCATCTCCT;GGAACACTTACCTTCGCGGC;AGAGGAGCAGAAGAAACTCG	-0.25;-0.09;0.51;0.57	34230;47111;74571;75315	8.78E-01;5.13E-01;4.68E-01;4.84E-02	2127;2871;30331;43212	2.12E+00;1.01E+00;9.95E-01;8.35E-01
CABP5	0.185284	1.31525	4	AGGATCTGGGGAATCTCATG;TGTTTCTGCAAGCAATTTGG;TCAATCAGTTCCATCTCCGT;AGTTCGATAAGGACCGAGAT	-0.23;0.22;0.35;0.4	35980;66684;71077;72433	1.07E+00;5.95E-01;5.45E-01;1.16E-01	5009;6365;10758;41462	2.03E+00;1.47E+00;1.09E+00;6.74E-01
NDUFB4	0.185267	1.27764	4	CATATCTCCGGAAACCCGGC;CACTCACGATGAGCCCTCGG;CAGGTACTCTCGTTTCAGCT;TGCATAGGCCCAACGAAGCA	-0.07;-0.02;0.38;0.45	48686;52777;71941;73414	8.90E-01;6.43E-01;5.49E-01;9.28E-02	4028;5501;24665;28756	1.72E+00;1.58E+00;1.06E+00;7.51E-01
DNAL1	0.185072	1.21056	4	GCAATTAGCAAGCATGGACA;TGTACTCACCCATCTCGCTA;CTTACTTAAGCCATTCAGGT;GGGACACATTAGAAGAACTG	-0.08;-0.03;0.11;0.74	48036;51877;61114;76577	8.67E-01;5.33E-01;3.82E-01;1.95E-02	865;16328;25565;29406	1.68E+00;1.36E+00;1.02E+00;7.80E-01
PRKAA1	0.184925	1.248	4	GAAGATTCGGAGCCTTGATG;CACCAGAAGTAATTTCAGGA;ATCACCATGAAAATATCAGA;TCTTTACAACAGAAATCACC	-0.4;0.09;0.46;0.58	23352;59998;73696;75452	7.78E-01;7.38E-01;3.86E-01;4.52E-02	1990;3746;17444;54090	1.90E+00;1.45E+00;1.02E+00;6.23E-01
GTF2A1	0.184898	1.27352	4	TCAAGTTATACCTACGACAG;GTTATACCACAAATGCAGCC;AGTGGATGAACAAGTACTGA;GAATCTGGAACAATAACTTG	-0.03;0.04;0.19;0.54	51675;57263;65288;74882	1.01E+00;6.52E-01;4.25E-01;5.84E-02	2560;12154;20179;25767	1.91E+00;1.28E+00;9.79E-01;9.22E-01
LOC105376057	0.184868	0.795234	1	TATTAGATGCAATGAAGCAG	0.18	65033	0.0758	12409	0.795
LOC283788	0.184868	0.795234	1	TATTAGATGCAATGAAGCAG	0.18	65033	0.0758	12409	0.795
LOC105379251	0.184868	0.795234	1	TATTAGATGCAATGAAGCAG	0.18	65033	0.0758	12409	0.795
FRG1BP	0.184868	0.795234	1	TATTAGATGCAATGAAGCAG	0.18	65033	0.0758	12409	0.795
TRMT112	0.184484	1.29248	4	TCATACGCGCCACGAAGTTG;GATACCTAAAGTGGAGTGGT;TGGAGGCGGCCGATAACGTG;GCTGAGCTCGCATGTGCGGG	-0.53;-0.03;0.61;0.7	14747;51468;75705;76342	1.08E+00;5.26E-01;3.93E-01;2.48E-02	1100;1737;25974;62695	2.54E+00;1.26E+00;9.99E-01;3.67E-01
TMEM9	0.184165	1.2379	4	CCCTGGCGTTACCTTGATGG;CATCCGGCTTTCGGATCAGA;GAGCAACAGGGCACCCACCA;CCACCTTATAGAAACATCAG	-0.24;-0.15;0.51;0.61	35176;42708;74573;75725	8.78E-01;5.30E-01;4.35E-01;3.89E-02	1717;2869;34734;42266	2.12E+00;1.08E+00;1.05E+00;7.01E-01
CCDC153	0.184129	1.17034	4	GCCTTCGGGGGCAGCTAGGT;GAAGGGAAGGCCATATATGC;GGATGAAGCCCGTCGAGCCA;GAGCTGCTCCGAGACCACTT	-0.4;-0.0;0.37;0.78	22978;53701;71579;76720	6.21E-01;5.67E-01;3.84E-01;1.62E-02	722;5863;23741;54464	1.53E+00;1.44E+00;1.10E+00;6.11E-01
METTL9	0.184059	1.31271	4	TAAATGAATGGCAGAATACG;CTGTACGTGAACATGACTAG;ACAGCATTGAGAAATCGGGC;GAAATTATGCGAATCACTCC	-0.56;0.23;0.4;0.66	13518;67109;72428;76079	1.10E+00;6.74E-01;4.06E-01;3.08E-02	1363;5014;10333;63924	2.08E+00;1.66E+00;1.18E+00;3.33E-01
TOR1AIP2	0.184017	1.14175	4	TCTGGGGAGCCCACTCAAGT;TAATACGGTCTAAGAATACC;GGATTATCAGGATAACACTC;AGTGGCCTAGTTCTAAACTA	-0.24;-0.07;0.19;0.86	35180;48826;65165;76999	5.30E-01;4.87E-01;4.23E-01;9.94E-03	443;12277;28616;42262	1.65E+00;1.05E+00;9.72E-01;8.95E-01
FAM98B	0.18401	1.18847	4	AGAAGAGCAAGCCCTTACAA;AAGGTCCAGAAAAATCATGT;ACCCAAGACAACGATTACAA;GTTTCATTAACATTCGTCGG	-0.49;0.08;0.29;0.86	17389;59395;69201;76986	7.17E-01;5.18E-01;3.78E-01;1.02E-02	456;8241;18047;60053	1.64E+00;1.41E+00;1.27E+00;4.42E-01
GTF2E2	0.183967	1.43897	4	CTGATCTAAGAGCCTAAGTA;AAAACAAAGGTAGAACATGG;TGATAGACACGGCATCAGCG;GAAACAATGGCTAATGACTG	0.1;0.1;0.22;0.32	60471;60869;66529;70118	1.48E+00;7.70E-01;4.47E-01;1.73E-01	7324;10913;16573;16971	2.64E+00;1.51E+00;1.06E+00;5.52E-01
UBE2D3	0.183718	1.29417	4	TACTTACTATCATCCCCAAC;ACTTACAGGTCCCATAATTG;AATGACAGCCCATATCAAGG;GGGAAAATACTTGCCTTAGG	-0.37;-0.31;-0.11;1.52	25214;30159;45632;77437	4.73E-01;4.69E-01;3.98E-01;8.97E-05	5;31810;47283;52228	3.59E+00;6.84E-01;4.54E-01;4.50E-01
NDUFAF2P1	0.183537	0.793662	1	CCTTGACAGCGATCTCCACA	0.18	64988	0.0761	12454	0.794
CCDC32	0.183422	1.19186	4	TTGTTCAGGATTTGGCAGAC;GAAGTGTATTTAGCATCTCT;GGAGTCTGAGAATGCATTGT;TACACTTCTGAATCCTGCAA	-0.11;-0.03;0.08;0.8	45548;51845;59238;76814	7.84E-01;5.32E-01;3.76E-01;1.41E-02	628;18204;25597;31894	1.54E+00;1.50E+00;1.01E+00;7.12E-01
PAK3	0.183278	1.36538	4	GGTCTTGGTGCGATAACTGG;CTTACTTACAGTGAATTCCC;TTTGCAGATAAAAGTGCACA;TGATGAACTATGGGTAGTCA	-0.06;0.2;0.25;0.34	49889;65921;67658;70764	1.02E+00;9.35E-01;4.72E-01;1.57E-01	6678;9784;11521;27553	1.95E+00;1.80E+00;1.14E+00;5.80E-01
RFC2	0.183227	1.18405	4	AATGCTTCGGATAAGATCAT;TGAAGCATTGAGTTCCAACA;TTCGCCGTAGGTCTTTGCAA;CTCACCACGGCAGTTCGTAG	-0.22;0.08;0.17;0.71	36586;59258;64172;76447	7.13E-01;5.57E-01;4.09E-01;2.24E-02	995;13270;18184;40856	1.40E+00;1.31E+00;1.11E+00;9.17E-01
AMIGO3	0.183145	1.36548	4	CCAGCGCATCTAGTTCGTTG;GCTCGTCCAAGTGCACCAAG;ACGAGCAGTTCTCAAAGACG;CGAGTTACCTGCCGCTACTG	-0.09;0.23;0.27;0.32	47052;67030;68453;70374	1.09E+00;8.33E-01;4.94E-01;1.66E-01	7068;8989;10412;30390	2.08E+00;1.63E+00;1.20E+00;5.62E-01
LDLRAP1	0.182818	1.14732	4	AGCAGACAAGATGCACGACA;AGCCACGATCCTCTTGATGG;AGAGGAAGGCGTGGCACTCG;TCTGTCAGGATAATTCCCCG	-0.23;-0.15;0.28;0.83	36120;42422;68889;76907	5.48E-01;5.07E-01;4.34E-01;1.20E-02	535;8553;35020;41322	1.57E+00;1.24E+00;1.09E+00;6.93E-01
LONRF2	0.182685	1.19053	4	CTCGCCGCCCGGGTTCTCCG;ACAGTTTCCGGATGACGTGG;ACCATCCTACCTCATGCAGA;ACAAATACCTTAATCAAGAG	-0.3;-0.07;0.45;0.66	30354;48505;73383;76108	7.49E-01;4.83E-01;4.53E-01;3.02E-02	1334;4059;28937;47088	1.83E+00;1.18E+00;8.84E-01;8.64E-01
INTS13	0.182657	1.16049	4	CCCCCATATCTAAATCATTG;ACACCAAGGACAAATAACAT;AATTACTGAATACCAACATG;AACTTCACTGGTTAAAACCG	-0.25;0.03;0.15;0.79	34828;56666;63383;76782	6.36E-01;5.23E-01;4.00E-01;1.48E-02	660;14059;20776;42614	1.48E+00;1.25E+00;1.04E+00;8.78E-01
RIMS1	0.182462	1.28313	4	ATGCTGCCCAGAGCAAAACG;CAGACCAGTCCGAGTCGGTG;TGTTTGACCGTAGAGACACG;GAATGTTAGAAATAACTGTG	-0.04;0.01;0.32;0.44	51143;54690;70214;73337	9.85E-01;5.88E-01;5.56E-01;9.46E-02	4105;7228;22752;26299	1.88E+00;1.37E+00;1.14E+00;7.45E-01
GNAS	0.182385	1.25536	4	CCCACCAGCATGTTTGACGT;CTTTAAAAGGGGCGGCGAAG;CAGGCACGTTCATCACACTC;AGATTCCAGAAGTCAGGACA	-0.04;-0.01;0.26;0.51	51121;53573;68197;74562	9.84E-01;5.64E-01;4.87E-01;6.58E-02	2880;9245;23869;26321	1.87E+00;1.18E+00;1.09E+00;8.77E-01
WWTR1	0.182073	1.17721	4	AGGCTTACCGAGATTTGGCT;ACGCGGGCGACGAGTGCGAG;ATCCGAAGCCTAGCTCGTGG;AAGGATTCGAATGCGCCAAG	-0.19;0.01;0.26;0.66	39041;54670;68137;76070	6.09E-01;5.87E-01;4.85E-01;3.10E-02	1372;9305;22772;38401	1.22E+00;1.17E+00;1.17E+00;1.14E+00
TRNAU1AP	0.181935	1.16059	4	GTCTACCCCTCCTGTCGGGG;CCACAAAGAGGGAATACTCA;AAGGAGCCGTGTAAAGCCAG;CATTACGGTCTCCCCCATGG	-0.18;-0.05;0.08;0.88	39840;50627;59256;77059	6.28E-01;5.12E-01;3.76E-01;8.59E-03	383;18186;26815;37602	1.71E+00;1.26E+00;9.64E-01;7.13E-01
PLSCR3	0.181855	1.22839	4	GATGCCAGGTCTGTAGCACG;GTACCCAGGGGTGACAGGGT;GGAGCAAACGCAGCACCTCA;TCGGTATGAACTGCGCTCTG	-0.24;-0.08;0.5;0.55	35054;47971;74315;75095	8.46E-01;5.27E-01;4.77E-01;5.34E-02	2347;3127;29471;42388	2.05E+00;1.05E+00;9.56E-01;8.65E-01
MPC2	0.181837	1.22957	4	CTGGGCTCCAATTATGAAAT;GCATCAGCTCCACTTTATCG;CCGTTGTACAACCATCCAGC;TGATGCTGCCCGAGAAATTG	-0.58;0.12;0.34;0.84	12551;61489;71001;76943	7.95E-01;5.91E-01;4.19E-01;1.12E-02	499;6441;15953;64891	1.60E+00;1.56E+00;1.46E+00;3.07E-01
FAM166A	0.181799	1.28493	4	GGGGTGGGTACTCATCCCTC;TCTTGGCAGGGAACCCTCGG;ACACCTATGGGCGTACCACG;CTTGGGACACCCAGTATACG	-0.18;0.21;0.24;0.45	40148;66296;67519;73439	1.04E+00;6.35E-01;4.69E-01;9.22E-02	4003;9923;11146;37294	1.99E+00;1.27E+00;1.13E+00;7.54E-01
DEFB133	0.181731	1.29148	4	TCTCATGATAAAGCAACTAT;TATAGTTGCTTTATCATGAG;GCAACTATAGGTGTCTTTCA;TTCTGGTCCCCATTGCCACC	0.0;0.04;0.17;0.52	54203;57161;64156;74652	1.12E+00;6.49E-01;4.09E-01;6.37E-02	2790;13286;20281;23323	2.08E+00;1.28E+00;9.16E-01;8.89E-01
C15orf32	0.181726	1.36141	4	TATAGAAAGCATCTCACACA;CGGCTCCCCCTTTCTCGGCG;AAGATGCCAAAGCTCACGAG;AACACCAAGACTTCCCCAAG	0.01;0.15;0.18;0.39	54950;63233;64612;72248	1.16E+00;8.71E-01;4.15E-01;1.21E-01	5194;12830;14209;22492	2.15E+00;1.70E+00;9.41E-01;6.62E-01
TOPORS	0.181725	1.34958	4	AACAGTACTCCACTATCCGG;CAGCTGAAATATCCCTGTAG;GGACAGTTCAACAAGTTCTG;CCATGGTGCCTGACTAACAG	0.03;0.07;0.25;0.38	56078;58743;67838;71929	1.22E+00;6.96E-01;4.77E-01;1.28E-01	5513;9604;18699;21364	2.24E+00;1.37E+00;1.15E+00;6.42E-01
RBM14	0.181716	1.14847	4	CAACGTGGAACTCTCCACCA;GGAGCCACATAAGAGGCTCG;TCTTCACTCGGCCCATATGG;CTGGGCTCCATAAGCTAGTG	-0.35;-0.04;0.04;1.07	26718;51194;57079;77326	5.21E-01;4.11E-01;3.76E-01;2.58E-03	116;20363;26248;50724	2.22E+00;9.87E-01;7.35E-01;6.47E-01
MRPL46	0.181578	1.16573	4	GCAGCCGCACCCTCAAGCAA;GCTGCGAGAGCTTAGACTGC;AACGGCTTGGAGACTACAGG;GAAGCTCGTGGTCTGAATAC	-0.18;-0.15;0.05;1.0	40484;42956;57648;77250	6.43E-01;4.36E-01;3.75E-01;4.29E-03	192;19794;34486;36958	2.01E+00;1.29E+00;7.08E-01;6.63E-01
PEX1	0.181566	1.22764	4	GACGCGTTATATATACTAGG;TTGACACTTCGCAAAGACGC;GTTGACTGTAAAGCTTTACG;CGTAGTCAGGATAACTCCAG	-0.46;0.04;0.47;0.67	19237;57062;73905;76162	7.99E-01;6.47E-01;3.75E-01;2.89E-02	1280;3537;20380;58205	1.94E+00;1.27E+00;1.20E+00;4.96E-01
RTBDN	0.181482	1.26676	4	TGCGAAGATGATATCACCTG;GCGACCCATCGGCCTGACGT;GTACCCCCAATAGCCGCAGG;TCCATCTCTGAGGGACAACA	-0.46;0.03;0.55;0.6	19352;56290;75092;75612	9.56E-01;6.26E-01;3.75E-01;4.15E-02	1830;2350;21152;58090	2.28E+00;1.23E+00;1.06E+00;4.99E-01
RHPN2	0.181327	1.21697	4	AGCAGATCCTGAAAGCCGTG;CGTGAAGGCCCACCACTACG;ATAGGTATGACTCTCTCACC;CTCATCACGAGGAGTCGGTG	-0.15;-0.05;0.39;0.54	42404;50068;72194;74912	6.93E-01;6.58E-01;5.04E-01;5.77E-02	2530;5248;27374;35038	1.62E+00;1.38E+00;9.42E-01;9.27E-01
CREB3L2	0.180997	1.24321	4	TACTTACATGAGGAGCCGTG;GTCATTGAAGCTGTCACTGG;GACAGACGGAACGAGTCCTG;AGGCCCTGAAGAAAATTCGG	-0.23;-0.19;0.53;0.61	36221;39313;74776;75733	9.07E-01;5.50E-01;4.26E-01;3.87E-02	1709;2666;38129;41221	2.18E+00;1.10E+00;1.08E+00;6.16E-01
CSRP2	0.180908	1.29678	4	GGCACGCTTAACATGGACCG;GGATTTGTTGTAGGCCTGTG;CCTGCTACGGAAAGAAGTAT;GTGGTACACGGTCCTCCCAC	-0.09;0.08;0.36;0.37	47319;59385;71374;71764	8.42E-01;7.17E-01;6.10E-01;1.32E-01	5678;6068;18057;30123	1.64E+00;1.50E+00;1.41E+00;6.32E-01
HIC2	0.180864	1.33123	4	CCATGATGATGACGTCACAC;CGGCTCGCTTGAGTTTGCGG;ATCTTGGACTTCATCTACAC;GAGGCACTGTTGGCAACGGG	-0.27;0.29;0.3;0.4	32863;69354;69631;72362	1.28E+00;5.33E-01;4.90E-01;1.18E-01	5080;7811;8088;44579	2.39E+00;1.31E+00;9.59E-01;6.69E-01
OLR1	0.180428	1.37753	4	GGAGTCAGAAAACGAACTCA;TTCCCAGTTAAATGAGCCCG;AGTTTCTTTACTCTCCATGG;TAATGGTCACTACTAATCCC	0.02;0.14;0.19;0.36	56011;63050;65496;71326	1.21E+00;8.62E-01;4.28E-01;1.43E-01	6116;11946;14392;21431	2.23E+00;1.68E+00;9.91E-01;6.08E-01
PIK3CB	0.180354	1.17299	4	AAAGAGCACTTGGTAATCGG;TAAAACCATCGTAAGCTCAG;AAAAATGCGCAAATTCAGCG;TGTAGCGTGGGTAAATACGA	-0.24;-0.02;0.34;0.64	35396;52417;71014;75929	5.92E-01;5.42E-01;5.34E-01;3.43E-02	1513;6428;25025;42046	1.46E+00;1.13E+00;1.06E+00;1.04E+00
DECR1	0.180124	1.34979	4	GCCTTACCCTCCGAGGAGCG;TCCAATTTCTAGTGTCACGA;TGCAATTCAGTGTGATGTGA;CTATCACGCACTGAGCACCT	-0.09;0.19;0.3;0.32	47543;65432;69525;70079	9.87E-01;8.50E-01;5.29E-01;1.74E-01	7363;7917;12010;29899	1.90E+00;1.65E+00;1.30E+00;5.50E-01
DNAAF2	0.179977	1.21305	4	GAAACACGCGAGGAGTCGGA;AGTCAGGTTTCCTCGAGTCG;AGGACTTGAGCAGGCACGCG;GGGACCCGCGAGGAGTCGCG	-0.19;0.03;0.35;0.53	39058;56550;71254;74746	6.33E-01;6.10E-01;6.04E-01;6.15E-02	2696;6188;20892;38384	1.49E+00;1.24E+00;1.22E+00;9.02E-01
SARS2	0.17992	1.22488	4	CTGTACGAGTATGCGCGCGA;TACCGGGCAGAGACAAACAC;CCGGTCCTATTACCTGCGCG;AAGGTCTGGCACCGTCATGG	-0.15;-0.07;0.42;0.52	42388;49162;72857;74619	7.05E-01;6.92E-01;4.92E-01;6.45E-02	2823;4585;28280;35054	1.73E+00;1.38E+00;9.08E-01;8.85E-01
PXN	0.179651	1.2721	4	TTGGCACTGGAGCCGTACAC;GAGAAGCCTAAGCGGAATGG;AGTCGCCAAAGGAGTCTGCG;AGGGACGTGCTCATTACGGT	-0.16;0.17;0.27;0.44	41967;64435;68434;73191	9.31E-01;6.81E-01;4.93E-01;9.81E-02	4251;9008;13007;35475	1.80E+00;1.36E+00;1.20E+00;7.32E-01
RNF212B	0.179053	1.2638	4	TGTAAAAAGTGTGTGACTCT;ATAAGGAATAGATTCCGCTG;TCAATCACACCTCGACCAGT;TATGCTTATAAAAGGCGATG	-0.02;0.05;0.13;0.55	52309;57715;62531;75082	1.03E+00;6.65E-01;3.92E-01;5.37E-02	2360;14911;19727;25133	1.95E+00;1.31E+00;9.54E-01;8.39E-01
VGLL2	0.178916	1.25735	4	GTACCAGCAGCAAAGCACCA;AGAGAAAGAGCGCCCACCAG;CTGGTACGCGCTATTCCAGA;GGTGGATGAACATTTCAGCA	-0.45;0.21;0.35;0.61	19590;66191;71100;75692	1.03E+00;5.96E-01;3.75E-01;3.97E-02	1750;6342;11251;57852	1.98E+00;1.47E+00;1.07E+00;5.07E-01
COQ9	0.178894	1.27739	4	GCTCACACGTGTGCTAGAAG;TGATCCCATACATTGAGCAC;GCTGAAGCATGGAAGGCACG;TGTCTCAGGTATACAGACCA	-0.03;0.04;0.26;0.44	51657;57185;68189;73336	1.01E+00;6.50E-01;4.86E-01;9.46E-02	4106;9253;20257;25785	1.91E+00;1.28E+00;1.18E+00;7.44E-01
RPS21	0.178781	1.31146	4	ACCGATGATGCGATTGCTAG;CAATCGCATCATCGGTGCCA;GGGGGCGCTTACCATTTCCG;AGGTTGACAAGGTCACAGGC	-0.51;0.3;0.32;0.61	16315;69452;70131;75686	1.29E+00;5.52E-01;3.83E-01;3.98E-02	1756;7311;7990;61127	2.40E+00;1.36E+00;1.07E+00;4.11E-01
RPLP2	0.178744	1.14721	4	AGCCCCACCAGCAGGTACAC;ATTGAAGACGTCATTGCCCA;GGACAGCGTGGGTATCGAGG;GGACGACGACCGGCTCAACA	-0.2;-0.02;0.19;0.75	38870;52192;65089;76611	6.05E-01;5.38E-01;4.22E-01;1.87E-02	831;12353;25250;38572	1.38E+00;1.21E+00;1.03E+00;9.67E-01
LRPAP1	0.178674	1.24519	4	AAGAAACAAACGTACCATTG;CCCGCGAGTACTTGCCGCCG;AGCTCGGCCAGCCTCACGGG;TGATGTCGCTCAGGTCCGAG	-0.43;0.14;0.43;0.58	21076;62790;73061;75357	8.50E-01;7.21E-01;3.77E-01;4.74E-02	2085;4381;14652;56366	1.77E+00;1.66E+00;1.00E+00;5.52E-01
OPA1	0.178612	1.18662	4	ATACTTACATTAATCACACC;ATACGCAAGATCATCTGCCA;TCAGTGGAAAGATATGATAC;AAAAGCAGTCTGATACTGCA	-0.2;-0.01;0.35;0.58	38843;53125;71018;75374	6.05E-01;5.92E-01;5.55E-01;4.70E-02	2068;6424;24317;38599	1.46E+00;1.21E+00;1.07E+00;1.01E+00
CLU	0.178557	1.15164	4	AATTCAAAATGCTGTCAACG;AGGTAGTGGTAGGTATCCTG;GCGTGCGTAGAACTTCATGC;CTTCCTTGAGATGATACACG	-0.26;-0.23;0.29;0.9	33986;36305;69358;77110	5.23E-01;5.08E-01;4.29E-01;7.44E-03	332;8084;41137;43456	1.77E+00;1.28E+00;1.00E+00;5.51E-01
ABCA12	0.178548	1.15133	4	GAGGTGATACCCATCGCCAA;ATGGTGCTAAATGATCCTTG;ACGGTCATATAATACACAAG;GGCAGCTATAAATACAACCC	-0.35;-0.18;-0.02;1.27	26768;39949;52391;77403	4.27E-01;4.12E-01;3.97E-01;8.53E-04	39;25051;37493;50674	2.70E+00;7.37E-01;6.30E-01;5.42E-01
HLA-C	0.17809	1.3977	4	AGGCGGACTGGTCATACCCG;AGCGACGCCGCGAGTCCGAG;CTGGACCGCCGCGGACACCG;GAAGTACAAGCGCCAGGCAC	0.06;0.11;0.24;0.31	58282;60993;67158;69953	1.34E+00;7.75E-01;4.60E-01;1.77E-01	7489;10284;16449;19160	2.43E+00;1.52E+00;1.10E+00;5.45E-01
DLAT	0.177905	1.37896	4	ATACAGATGATCGCTCCGAT;AGATGGTAGAATCACCAAGA;ACTGTGCCCATGGTCATGGT;AGTCACGCTGTTGCGACGAG	0.01;0.17;0.21;0.32	54836;64116;66322;70360	1.15E+00;9.14E-01;4.43E-01;1.67E-01	7082;11120;13326;22606	2.14E+00;1.77E+00;1.04E+00;5.62E-01
NIFK	0.177788	1.29299	4	AATCCTGTCGCTTAATCCGC;TTGCAGACTGGAAATAGCAA;GGTTCGCAAGCGCATAACCC;CGTCAAGTAGGTTAGGTAGG	-0.04;0.04;0.32;0.39	51253;57102;70179;72114	9.90E-01;6.48E-01;5.54E-01;1.24E-01	5328;7263;20340;26189	1.88E+00;1.36E+00;1.27E+00;6.53E-01
EVI2A	0.177612	1.2967	4	GGACTGTTGCTGACGACAGA;AAGCAAACTATACCCGTCTG;CCCACGGACATGGAACACAC;TTACCTAGCTAGTATAGGTA	-0.09;0.15;0.27;0.38	47165;63361;68606;71844	8.77E-01;8.37E-01;4.99E-01;1.30E-01	5598;8836;14081;30277	1.71E+00;1.63E+00;1.21E+00;6.37E-01
C7orf65	0.177507	1.33141	4	GGACCTGCCCAGAATTCATG;TCTGTTCAAGGCAATCAGTG;GCACCAACAGAGTCAACAGA;CTCTTTGGTGAATAGCTGTG	0.04;0.08;0.1;0.49	56873;59732;60789;74118	1.26E+00;7.29E-01;3.81E-01;7.62E-02	3324;16653;17710;20569	2.30E+00;1.43E+00;8.22E-01;7.67E-01
NO_SITE_76	0.176865	1.1407	4	CCAGTTATAATTAGGGGTTT;CCAGGCTGAAGTTCGTACCT;CCAGTGCCCTTTTGTCGCAA;CCAGCAATACCCCGGTATGG	-0.33;0.05;0.12;0.86	28680;57475;61821;77009	6.58E-01;4.32E-01;3.87E-01;9.72E-03	433;15621;19967;48762	1.66E+00;1.29E+00;8.08E-01;8.04E-01
VDAC1P1	0.176807	0.783052	1	AAGCGGGAGCACATTAACCT	0.18	64680	0.0782	12762	0.783
ABHD15	0.176788	1.3243	4	CAAACAAGGCTGCACCCTCC;TGTATGTGACCGCCTCCTTG;GGCCGGCCTCGAACCACTCT;CTGGTGATCCCCAATGCGTG	0.02;0.07;0.22;0.4	55512;58799;66624;72374	1.19E+00;6.98E-01;4.49E-01;1.18E-01	5068;10818;18643;21930	2.19E+00;1.37E+00;1.06E+00;6.70E-01
OR5B12	0.176675	1.27901	4	ACATACATTTGTTGTCATGG;GAATCAATTCAATCATCCCC;GGAATAACCAAAGTCCACCA;TGAATGCATCCATTCATACT	-0.54;-0.05;0.62;0.68	14127;50121;75812;76241	1.10E+00;5.05E-01;3.99E-01;2.71E-02	1201;1630;27321;63315	2.59E+00;1.23E+00;9.44E-01;3.50E-01
ATL2	0.176645	1.17235	4	TCGCTGGCCCGTACCTAGGG;ACGAGATCTTAACATAGTAG;TTAGTTGCAACTTTAAGACC;AGAGTATGGAAGACTTGCGA	-0.22;0.08;0.17;0.68	36930;59526;64290;76221	7.22E-01;5.64E-01;4.10E-01;2.76E-02	1221;13152;17916;40512	1.42E+00;1.22E+00;1.13E+00;9.23E-01
TM4SF20	0.176077	1.26433	4	TTGTTGTTGCTGGAATGGCC;CAGAATCCTTCAACTTGCAG;TCTAATTGTCAGCTTAGTTG;CTTGGAGAATTACACATGAG	-0.4;0.16;0.46;0.49	23390;63663;73617;74112	8.92E-01;7.70E-01;3.86E-01;7.63E-02	3330;3825;13779;54052	1.88E+00;1.73E+00;8.22E-01;6.25E-01
NUDT21	0.176043	1.23212	4	AGCCAGATTTCAGCGCATGA;CAGAGCTGTCCTTCTCGTAG;CCTGGTGGTGAACTTAACCC;ACTAAAACGCTTAATGACAG	-0.42;0.17;0.36;0.58	22091;64589;71430;75424	9.39E-01;6.13E-01;3.80E-01;4.58E-02	2018;6012;12853;55351	1.82E+00;1.51E+00;1.02E+00;5.83E-01
KIF4A	0.175953	1.14192	4	AGAGAATGAACCAACAGTTG;TTACGTTATAGATCCAGGCA;CGACTGGGAGTTCATAGCCG;TGTGCTCAGACGTAAAACGG	-0.22;-0.03;0.04;0.91	36885;51447;57268;77127	5.63E-01;5.25E-01;3.75E-01;7.06E-03	315;20174;25995;40557	1.79E+00;1.12E+00;9.98E-01;6.52E-01
RPTOR	0.175942	1.15769	4	CTTACGTCGCAACGCCAAGG;GATCTGGCAGAACTTCGACT;CACATGGCGTGCATGTACGT;TGGTGTGGACCCTCCCGATG	-0.34;0.07;0.28;0.7	27387;58761;68854;76352	6.97E-01;5.06E-01;4.18E-01;2.46E-02	1090;8588;18681;50055	1.37E+00;1.27E+00;1.23E+00;7.58E-01
YBEY	0.175874	1.27627	4	GTCATCTGGAAAATCAGGCT;GAGTGCAGAAATTTGACCTG;GTAAGATCGAGATTGTAAGG;TGCAGCGAGTCATCCCCATC	-0.03;0.1;0.13;0.5	51871;60637;62519;74330	1.02E+00;7.61E-01;3.92E-01;7.12E-02	3112;14923;16805;25571	1.92E+00;1.49E+00;8.47E-01;8.38E-01
GRHL3	0.175818	1.12942	4	CTTCAAAGATGACCCACAGG;TTATCATACATATCAGTGGT;AGTGACTTTGAATACACCCT;TGTGTGGAACGTGAATGAAG	-0.4;-0.2;0.16;1.15	22858;38424;63628;77369	4.26E-01;4.03E-01;3.84E-01;1.62E-03	73;13814;39018;54584	2.42E+00;8.90E-01;6.08E-01;5.95E-01
MSL1	0.175571	1.30226	4	GGGGTGTCCACTGAAGACCG;GAGGATTCCCGTAATGGTAA;CCTATTAAAGAGGAACCCTG;CCACTCAGTAGAGCCTCTAA	-0.22;0.26;0.27;0.39	36692;68316;68357;72273	1.19E+00;5.59E-01;4.91E-01;1.20E-01	5169;9085;9126;40750	2.24E+00;1.19E+00;1.12E+00;6.63E-01
GPAT2	0.175535	1.39221	4	AGCGGCTCCACAAGCTACGT;TGCAGAACCTCCTCTCAGGG;ACGGAGGAGATACTGTTGCG;GGCAACAGCGACCCACAAAG	0.01;0.17;0.24;0.28	54879;64553;67229;68937	1.15E+00;9.38E-01;4.62E-01;2.02E-01	8505;10213;12889;22563	2.14E+00;1.81E+00;1.10E+00;5.09E-01
AHDC1	0.175449	1.22286	4	TTGGGGCACCCACGCAAACG;GTCACCCCAAGTACGCCTTG;CAGAGGTAAAAAAACGACGG;TCCGCCGCCCCAGCGATACG	-0.45;-0.19;0.56;0.78	19935;39362;75159;76734	9.68E-01;4.26E-01;3.75E-01;1.59E-02	708;2283;38080;57507	2.31E+00;1.45E+00;6.17E-01;5.17E-01
MAGOHB	0.175381	1.22797	4	TCTGGAGTTCGAATTTCGGC;TGTGCCCTACGTAGTAGCGC;TTATGTGCACAAGAGTGTAA;CTGTCGGCCAACCCTATCAG	-0.59;0.05;0.45;0.79	11905;57719;73471;76763	7.57E-01;6.65E-01;4.29E-01;1.53E-02	679;3971;19723;65537	1.85E+00;1.47E+00;1.31E+00;2.90E-01
KATNIP	0.174966	1.15086	4	GCATGTCACCCATCGAAGTG;GCTGTCCATAAGGCAAGACG;AGTCCACAGGAGGTTCGATG;TTCGAAACACAAGACAGCTG	-0.27;-0.05;0.36;0.66	32801;50147;71491;76097	6.17E-01;5.05E-01;4.89E-01;3.04E-02	1345;5951;27295;44641	1.52E+00;1.18E+00;9.57E-01;9.45E-01
PDRG1	0.174942	1.28219	4	AAAATTTCAACTTACCAGAG;AAAAGGAATCAGAATCGAGA;GATGCCTCACCCTGAGACAA;AGAAGTGGAGGAGCTCGCCG	-0.06;0.12;0.25;0.4	49189;61599;67773;72332	9.09E-01;7.99E-01;4.75E-01;1.19E-01	5110;9669;15843;28253	1.75E+00;1.56E+00;1.14E+00;6.67E-01
METAP2	0.174819	1.28484	4	AATACCCACCCACACAAGAT;GTAAAAGATGCTACTAACAC;TCTTGCTACTTCATCCACTG;TTATTGAGAGAACATCCAGT	-0.02;0.07;0.23;0.42	52556;58826;67104;72753	1.05E+00;6.99E-01;4.59E-01;1.08E-01	4689;10338;18616;24886	1.97E+00;1.37E+00;1.10E+00;6.97E-01
SLITRK2	0.174761	1.11528	4	GCGTCCTTGAACATATTGGA;TACCTGATAATATATTTGGG;AGGTGACAGCCTTTGGACGT;TAGGTGAAGAGTCACCGCGT	-0.28;-0.09;0.25;0.81	32572;47215;67847;76849	4.85E-01;4.77E-01;4.69E-01;1.33E-02	593;9595;30227;44870	1.52E+00;1.15E+00;9.48E-01;8.39E-01
CSK	0.174697	1.34185	4	TGATGCTGGGCGATTACCGA;CATTAAACCAAAGGTCATGG;TCTTGCCGTGGAACCAACTG;CGCACAGCGTGTAGTCTCCG	0.01;0.12;0.22;0.35	54840;61637;66596;71180	1.15E+00;8.01E-01;4.48E-01;1.46E-01	6262;10846;15805;22602	2.14E+00;1.57E+00;1.06E+00;6.00E-01
TRAF3IP2	0.174539	1.28378	4	GGATCTGCCAACCATAGACA;CCTGCGCACTCAAGTTCTGG;AGCTTGAGAAAAGTCTCCGG;GATAGTTCCATGGAGCATGT	-0.03;0.08;0.25;0.41	51797;59251;67632;72508	1.01E+00;7.13E-01;4.72E-01;1.14E-01	4934;9810;18191;25645	1.92E+00;1.40E+00;1.13E+00;6.79E-01
SPNS2	0.174495	1.16437	4	GAGGTCGCCAATGATAGTGG;AGGAAGGTGATTCTCAGCTG;CTGGTCCCAGCCACTAAAAG;GGCGAAGGAGACAGCCGACG	-0.32;0.11;0.22;0.68	29216;61263;66682;76244	7.85E-01;4.50E-01;4.38E-01;2.71E-02	1198;10760;16179;48226	1.54E+00;1.23E+00;1.07E+00;8.23E-01
UROC1	0.17442	1.36992	4	CCACGAATTGGACACGACGG;AGACTTTGGTCATGTACAGT;CTGACCTCATTTCAATGTCG;GTGCCATGAACGATTCCCTG	-0.53;0.36;0.36;0.51	15098;71295;71310;74523	1.49E+00;6.07E-01;3.91E-01;6.67E-02	2919;6132;6147;62344	2.73E+00;1.50E+00;8.72E-01;3.77E-01
FPGS	0.173998	1.26659	4	TCGGAGGATACATTCCGTGA;ATACGGTGGAGAAGATCGCA;TAACTCACCGAGCCGCATGT;GGGTGACCCTCAGACACAGT	-0.06;0.13;0.13;0.49	49601;62306;62413;74240	9.24E-01;8.29E-01;3.91E-01;7.33E-02	3202;15029;15136;27841	1.78E+00;1.62E+00;8.36E-01;8.33E-01
SH2D2A	0.173985	1.24705	4	CGCACCAAGTAGCACCCCTG;CGGAGGCTGCCTCCAACACA;TACAGCCCAATCATCAAACA;AGCCTGCAGGACTTTCCCTG	-0.07;-0.01;0.34;0.43	48943;53418;70886;73095	9.00E-01;5.86E-01;5.61E-01;1.00E-01	4347;6556;24024;28499	1.74E+00;1.44E+00;1.08E+00;7.24E-01
NO_SITE_97	0.173551	1.17127	4	CGCGGCCCACGCGTCATCGC;CGCGGAAATTTTACCGACGA;CGCGCAGAAGGCAAGCAGGG;CGCGTGCATCTGCCGAAGGC	-0.32;-0.1;0.46;0.65	29150;46181;73673;76059	7.76E-01;4.59E-01;4.38E-01;3.13E-02	1383;3769;31261;48292	1.89E+00;1.17E+00;8.20E-01;8.04E-01
TAF6L	0.173479	1.24547	4	CACCCCTTACCCGATCCTTG;GCAGACGAACTCCAAGATTG;TCATGAAGCACACCAAACGC;AGATCCTGGCAGATCCTGTG	-0.4;0.24;0.3;0.56	22870;67378;69469;75150	1.12E+00;5.27E-01;3.84E-01;5.22E-02	2292;7973;10064;54572	2.12E+00;1.29E+00;9.66E-01;6.08E-01
JAKMIP2-AS1	0.173169	0.955711	2	AGTCGGAGCGGGATATTCGG;AGGACGGTGAAGGTACGTGA	-0.34;0.69	27458;76285	3.39E-01;1.31E-02	1157;49984	1.53E+00;3.80E-01
KCNK15-AS1	0.173129	0.958404	2	CTTCGACGCGCTCGAGTCCG;TGGCGAAGTAGAAGGAGCCG	-0.34;0.69	27164;76313	3.42E-01;1.27E-02	1129;50278	1.54E+00;3.75E-01
WDR45B	0.173117	1.16408	4	GTGGACATTCCTGCACACGA;GAATGTGAACACCTTAATCA;GAATATTTGATACTTCATCA;ATTACAGTACCTTTGTTGGG	-0.19;0.06;0.15;0.67	39431;58090;63446;76187	6.76E-01;6.18E-01;4.01E-01;2.84E-02	1255;13996;19352;38011	1.33E+00;1.24E+00;1.21E+00;8.81E-01
C8B	0.173037	1.20011	4	AATACCTGTGATCAAGAACT;TTGCTAAGAGCAGACAGATG;TGTGTTACCAACAGACCATG;GCAGCCGCTTAACTCTCTGA	-0.19;-0.16;0.45;0.58	39697;41836;73506;75438	7.60E-01;6.25E-01;4.32E-01;4.55E-02	2004;3936;35606;37745	1.86E+00;1.25E+00;1.02E+00;6.78E-01
KRTAP10-8	0.172884	1.28323	4	TCTGTCTGCTCCAGTGACGT;ACAGCAGGCCTGTTGGCATG;GCTCACTGGGGCACAGACCA;GCAGATGGACACGCAGCACA	-0.1;0.1;0.34;0.35	46758;60698;70736;71178	8.23E-01;7.64E-01;5.78E-01;1.47E-01	6264;6706;16744;30684	1.61E+00;1.50E+00;1.43E+00;6.00E-01
DCAF7	0.17267	1.12814	4	AGTCACCGCTTGTTGCCAGT;TTCATCGCGTAGACTGTCCA;GCATGTCGTATCAATGCTTG;CTGTGGGTCTTCGTAAATGA	-0.41;0.03;0.16;0.92	22370;56139;63867;77131	6.22E-01;4.05E-01;3.81E-01;6.97E-03	311;13575;21303;55072	1.80E+00;1.22E+00;9.02E-01;5.92E-01
PDE11A	0.172411	1.17028	4	AGAAATCATCATACTCCGAC;AATGCAAAGTCCTACCTGGT;ATGGCAAGTTCTGACACCAG;CCCTGAGTAGTGTACGACGG	-0.15;-0.13;0.34;0.63	42591;44234;70753;75889	6.98E-01;5.79E-01;4.44E-01;3.52E-02	1553;6689;33208;34851	1.43E+00;1.39E+00;1.12E+00;7.44E-01
PHF5A	0.172404	1.19403	4	TGTAACTATGGATCTTACCA;ACATATGCGCACCAGAGTGC;CAGGGGCGCTGTGTGATCTG;CACCAACACCAGCCTGCTTG	-0.07;-0.05;-0.01;0.82	48770;50467;53339;76861	8.93E-01;5.10E-01;3.91E-01;1.31E-02	581;24103;26975;28672	1.73E+00;1.53E+00;9.58E-01;5.60E-01
ABHD3	0.172399	1.1094	4	GGGGGCTTCGAAGTGATGAA;GTCACTACTTCCAGACGCCA;ACTCCTTGCTTGTTCCCGTG;TAGTACGTTTCTGTAACCAC	-0.39;-0.14;0.24;0.98	23654;43139;67375;77236	4.65E-01;4.37E-01;3.88E-01;4.60E-03	206;10067;34303;53788	1.98E+00;1.11E+00;7.13E-01;6.33E-01
EEF1B2P3	0.172383	0.895977	2	CCTCATCATCAGATCCAAAG;CGGACAAGAGCTACATCGAG	-0.12;0.47	44775;73753	3.12E-01;4.24E-02	3689;32667	1.04E+00;7.50E-01
NO_SITE_63	0.172055	1.3693	4	CAATATCGGGTGCTACAGGA;CAATGGCGTGGACATTTGAT;CAAGTGAGCATAAGCGATGT;CAATCGGCGACGTTTTAAAT	0.02;0.16;0.17;0.33	55821;63895;64432;70701	1.20E+00;9.03E-01;4.12E-01;1.58E-01	6741;13010;13547;21621	2.22E+00;1.75E+00;9.31E-01;5.77E-01
DNM1L	0.17204	1.24496	4	AAATAGCTACGGTGAACCCG;GAGGTACTGGAATTGTCACC;TACAGATATGGCAACATCAG;GCCTGTAGGTGATCAACCTA	-0.37;0.2;0.37;0.49	25095;65708;71629;74208	1.00E+00;6.24E-01;3.98E-01;7.41E-02	3234;5813;11734;52347	1.93E+00;1.54E+00;8.33E-01;6.80E-01
CLC	0.171932	1.33291	4	AGTGTGCTTTGGTCGTCGTG;CTGGCAGGTGCCATACACAG;TCATGAACAGCCGTGAGTAT;ATTCCTCCTTCATCTCAGTG	-0.34;0.32;0.33;0.38	27345;70284;70401;71981	1.37E+00;5.63E-01;4.18E-01;1.27E-01	5461;7041;7158;50097	2.54E+00;1.39E+00;7.57E-01;6.45E-01
NUP98	0.171786	1.1978	4	ATATGAAAGCAAGTCACTAG;ACAACCAACCTAAGATTGGA;TATTAGCAAGAGTCCAGTTG;GATTTCACTATTGGTCGGAA	-0.24;0.16;0.18;0.58	35475;63942;64859;75420	9.06E-01;5.35E-01;4.18E-01;4.59E-02	2022;12583;13500;41967	1.76E+00;1.06E+00;1.02E+00;9.54E-01
ADSS1	0.171298	1.20563	4	ACTCATCAAAATCTGACAGG;ACGTCACCTATGTTCTGCGG;TACCGAAGTCAATGTCGAGG;CCTCAAACAAGCCTGGCAAG	-0.1;0.02;0.26;0.5	46341;55785;68266;74377	8.10E-01;6.14E-01;4.89E-01;7.01E-02	3065;9176;21657;31101	1.58E+00;1.20E+00;1.18E+00;8.53E-01
ZNF343	0.171206	1.24964	4	TCTGAAGTACATGTTGACTG;TCTCCATCGAGTGTATACGA;GACTGCCCCCAGAAAAAGGA;GTATGAACCGGACCATAACC	-0.03;0.0;0.28;0.43	51591;54056;68985;73141	1.00E+00;5.74E-01;5.10E-01;9.92E-02	4301;8457;23286;25851	1.91E+00;1.25E+00;1.12E+00;7.28E-01
HOXB13	0.171077	1.30604	4	CGAGCCTGGCAGATCCAAGG;ACGTCCAGGTAACTGGCCAT;GATAGAAGGCAAACTCAGTG;GGCAACAGGGAGTCATGTCG	-0.05;0.12;0.29;0.33	50482;61675;69072;70479	9.59E-01;8.02E-01;5.13E-01;1.64E-01	6963;8370;15767;26960	1.83E+00;1.57E+00;1.25E+00;5.67E-01
LOC107985358	0.171048	0.77406	1	TTCCCAGGATTAAAAAGCGA	0.17	64413	0.08	13029	0.774
LNPK	0.170957	1.25326	4	AGCAAAAAATGGGAGTGTCA;ACACCAGCAAGCCCTAACCA;TCCGGACTCAAAGAAAGCAA;CCAAAGCACCTCGTTCTCGG	-0.17;0.15;0.32;0.39	40619;63133;70369;72079	8.66E-01;6.47E-01;5.62E-01;1.25E-01	5363;7073;14309;36823	1.69E+00;1.38E+00;1.29E+00;6.51E-01
CLASRP	0.170941	1.19477	4	TATTCCCGGTCCCGTAGCCG;ACAGGCCACGACTTATGGCA;CCACCTATGACCCCTATAAG;TTCCATCGGTTATACCTACG	-0.53;0.14;0.31;0.76	15139;62664;69888;76685	8.45E-01;5.42E-01;3.90E-01;1.70E-02	757;7554;14778;62303	1.65E+00;1.42E+00;1.33E+00;3.78E-01
PEX5	0.170916	1.31958	4	TAGCCATCAGTGCATTGCGG;TATCTGAACTCACCAGCGAT;TCTTGTGAACTGGTCAACCC;GCTGAGGGTGATCACGCAAG	-0.01;0.08;0.3;0.32	53374;59271;69443;70244	1.08E+00;7.13E-01;5.26E-01;1.69E-01	7198;7999;18171;24068	2.03E+00;1.40E+00;1.29E+00;5.57E-01
IL1B	0.170809	1.10331	4	CTGAAAGCTCTCCACCTCCA;CATGGCCACAACAACTGACG;GGTGGTCGGAGATTCGTAGC;CTTCGACACATGGGATAACG	-0.35;-0.16;0.25;0.94	26649;41895;67704;77173	4.74E-01;4.32E-01;4.11E-01;6.02E-03	269;9738;35547;50793	1.86E+00;1.14E+00;7.33E-01;6.79E-01
RGS10	0.170657	1.23567	4	GGCCTCATCACAGGTCAACG;GAAAATGCAAGATAAGACGC;CTCCAGGGATGCCGCCCATT;CGAAGCCGCTTACCTGACGG	-0.45;-0.2;0.6;0.74	19704;38175;75568;76582	1.05E+00;4.26E-01;3.75E-01;1.94E-02	860;1874;39267;57738	2.48E+00;1.37E+00;5.90E-01;5.10E-01
LOC107984485	0.170511	0.773227	1	CATGATGTAGGCGATAGCGA	0.17	64388	0.0802	13054	0.773
FASTKD5	0.170444	1.21482	4	ATCTCTCTGAATTTGTCATG;AAGGCCAGTACATTGCAGCT;CGACAGTGTGCCACTCTAGG;ACTTAGGCCGCAAAGTACCT	-0.09;-0.05;0.36;0.47	46904;50011;71490;73744	8.28E-01;6.16E-01;5.03E-01;8.50E-02	3698;5952;27431;30538	1.62E+00;1.52E+00;9.40E-01;7.83E-01
CTSW	0.170283	1.17786	4	CGTGGCAGCCATCCCCACAG;CCAGCTCTATGGCTATCGGA;AAGGCCTCTTTCAGCTCTAG;CCAGAAACTGATGCGCCACA	-0.53;0.14;0.25;0.83	14944;62559;67747;76893	8.40E-01;4.75E-01;3.92E-01;1.23E-02	549;9695;14883;62498	1.64E+00;1.56E+00;1.14E+00;3.72E-01
RNF165	0.170062	1.12815	4	AGGTAATGCTGATAGTGCTG;TTTGGCTCTGTGCGAAACAG;TCTTTCACTTACCATCTGTG;GTGCCCTCAGCCAAATACCT	-0.3;0.02;0.07;0.89	30630;55846;58975;77077	6.15E-01;4.57E-01;3.75E-01;8.18E-03	365;18467;21596;46812	1.73E+00;1.20E+00;8.74E-01;7.04E-01
KCNA10	0.169507	1.19172	4	GCTGGTTGAGTCGAAGTCTG;TCTCATCACAGAGCTAGTCC;TATAGGATTCCATCAAAACT;TGGAGTCTACCTGCATCGTG	-0.08;0.01;0.05;0.7	47850;54887;57424;76394	8.60E-01;5.92E-01;3.75E-01;2.36E-02	1048;20018;22555;29592	1.67E+00;1.28E+00;1.15E+00;6.57E-01
RPL23A	0.16943	1.2882	4	TAAAGCTGAAGCCAAAGCGA;GCACGTCACCCACCTTCCGG;GGAGACAGCCCAAATATCCT;ATAGCATAGTGGTCAAGCCT	-0.35;0.29;0.3;0.44	26425;69302;69732;73163	1.28E+00;5.37E-01;4.09E-01;9.87E-02	4279;7710;8140;51017	2.38E+00;1.32E+00;7.30E-01;7.25E-01
SBSPON	0.169352	1.31164	4	CTGGAGTACTCCACCCCGCA;AACTACCTCTGCATTCAACA;GCAAGCCTACAACCCGTGTG;CTGCTGCTTCGACTACGACA	-0.06;0.17;0.22;0.34	49714;64591;66639;70816	9.40E-01;9.29E-01;4.49E-01;1.55E-01	6626;10803;12851;27728	1.82E+00;1.78E+00;1.06E+00;5.82E-01
FAM155A	0.169339	1.2425	4	AAATCCGACAAGTTCCAGAG;AACCGTTCATCGATTCCGAG;AACCGAGGCAAAGACGACCG;CCACAAATATTTACAGTCGG	-0.07;0.11;0.12;0.51	49171;61379;61663;74506	9.08E-01;7.90E-01;3.86E-01;6.71E-02	2936;15779;16063;28271	1.75E+00;1.55E+00;8.69E-01;8.02E-01
PVALB	0.16919	1.15156	4	GACAGACTTGCTGAACGCTG;GAAGAAGGTGTTTCACATGC;GGACAAAAGTGGCTTCATCG;AAAAAGTTCTTCCAAATGGT	-0.21;-0.19;-0.01;1.09	37606;39332;53132;77340	5.78E-01;4.26E-01;3.92E-01;2.27E-03	102;24310;38110;39836	2.28E+00;1.15E+00;6.16E-01;5.55E-01
NCL	0.169077	1.1805	4	ATGTCAGAATTGGTATGACT;GGAGATCAGATTAGTCAGCA;TTTCTCTCCAGTATAGTACA;AAGAGATTGAAAGCCGTAGT	-0.39;-0.27;0.47;0.87	23639;32831;73823;77027	7.91E-01;4.46E-01;3.88E-01;9.31E-03	415;3619;44611;53803	1.92E+00;1.68E+00;6.33E-01;4.89E-01
ZNF717	0.168812	1.42084	4	GGAGTTGGTGTCCTTTGAGG;GGTAGCTGTGCACTTCACCT;GGTTTGGTAATGTAATGCCC;AGGACCTGGATGATGCTCAG	-0.72;0.32;0.47;0.6	6602;70382;73738;75647	1.39E+00;7.82E-01;5.83E-01;4.07E-02	1795;3704;7060;70840	2.56E+00;1.91E+00;1.06E+00;1.55E-01
C1QL4	0.168447	1.27386	4	AGAAGTAGACGCCTGGCATG;CCCGCGTAGAAAGCAATGCG;GACGACGTGGTGACCAACGT;CATGCGGGTCGCACACCATG	-0.2;0.2;0.32;0.35	38167;65819;70262;71263	1.01E+00;5.90E-01;5.58E-01;1.44E-01	6179;7180;11623;39275	1.94E+00;1.37E+00;1.18E+00;6.04E-01
NDP-AS1	0.168446	0.89613	2	ACAGTGCTGAACGACACCAA;AGGAACGGAAGGGTTGCTTG	-0.07;0.4	49023;72486	3.33E-01;5.74E-02	4956;28419	9.22E-01;8.71E-01
MED31	0.168268	1.25195	4	CCAATATGAACACTTCCGAA;TTAGATACTTGGCATATTCT;ATGATGCTGGAAATCGACTT;TCTAACATGTGTAAACACTG	0.0;0.02;0.09;0.56	54379;55514;60394;75143	1.13E+00;6.07E-01;3.79E-01;5.23E-02	2299;17048;21928;23063	2.10E+00;1.19E+00;9.65E-01;7.52E-01
USP32	0.168164	1.32992	4	ATTCGTCCATCTCTAAGTGA;GGAAAGAATGCTCCACGTGG;GAATGCACATGACACCACAA;CTGTAGTATTCACGTAACTG	0.05;0.07;0.17;0.38	57562;59002;64422;71920	1.30E+00;7.05E-01;4.12E-01;1.28E-01	5522;13020;18440;19880	2.36E+00;1.39E+00;9.30E-01;6.41E-01
OVGP1	0.168119	1.38964	4	CATTCAATACGTAGACAAGG;ATGTCCCGTATGCCAACAAG;AAGTCCACCGGTCATGCATG;TAGGATGTTTGGACGATGTG	0.08;0.08;0.23;0.28	59455;59588;67092;68797	1.41E+00;7.24E-01;4.59E-01;2.06E-01	8645;10350;17854;17987	2.54E+00;1.42E+00;1.09E+00;5.04E-01
SERBP1P1	0.168009	0.76955	1	TCAACCACGCCAACGCTGGG	0.17	64277	0.0809	13165	0.77
SCD5	0.167938	1.32148	4	TAGGTACTATAAGATCTCCG;AGCGGCAGAACATCGTCTGG;GGGCTCGAAAGCTCTGAGGG;CCTGTGGCTCCACAAGCGAT	-0.07;0.19;0.26;0.3	48557;65227;68018;69552	9.75E-01;8.86E-01;4.82E-01;1.87E-01	7890;9424;12215;28885	1.88E+00;1.71E+00;1.16E+00;5.30E-01
SGF29	0.167791	1.21778	4	ACAATGACTCGGAGCCACCC;ACATCCAGAAGACCCATGAG;TATTACCGGACAAAGCTGCG;CCAGGCTTCCCGATCCACAG	-0.03;0.0;0.06;0.64	51820;54556;58348;75909	1.01E+00;5.85E-01;3.75E-01;3.47E-02	1533;19094;22886;25622	1.92E+00;1.14E+00;1.13E+00;6.84E-01
RNF121	0.167629	1.28679	4	CGCATGCATGCCAAGCACCG;ATAATAAGTTAAGACCAAAG;GGTGGCTCGGAAGGTAACAA;TGGCTTACATTGTAGGAGCG	0.03;0.04;0.16;0.45	56107;56861;63666;73478	1.22E+00;6.41E-01;4.03E-01;9.13E-02	3964;13776;20581;21335	2.24E+00;1.26E+00;8.92E-01;7.57E-01
OR2V1	0.167447	1.37757	4	TCTCTCTTGTGGGATCTGAG;TTACTGTGGCTCAAGGAGCG;CAATGTTACAGACCAACATG;AGTTATGGTGGTCTTCACAG	0.07;0.09;0.23;0.29	58753;59839;66997;69056	1.37E+00;7.33E-01;4.57E-01;1.99E-01	8386;10445;17603;18689	2.47E+00;1.44E+00;1.09E+00;5.13E-01
PDLIM5	0.167324	1.30971	4	ATGTGATGAGGTGGTCGCAT;AAACTGCAGTTAATGTCCCA;GATGTGCGCCCATTGTAACC;TGGTGACTTGATGACGCCAG	-0.01;0.13;0.2;0.35	53501;62024;65623;71252	1.09E+00;8.17E-01;4.30E-01;1.45E-01	6190;11819;15418;23941	2.04E+00;1.60E+00;9.98E-01;6.04E-01
TTC39C	0.167264	1.16178	4	GAAGCCGATCAACCATAGAG;CATCCAAGGCAAAAAACGGG;TCAGTGAAGAAAGCCCCTGT;GGGACGGATACAACGACTAG	-0.1;-0.04;0.18;0.62	46594;51268;64891;75809	8.18E-01;5.22E-01;4.19E-01;3.70E-02	1633;12551;26174;30848	1.60E+00;1.10E+00;9.90E-01;9.56E-01
GET4	0.167244	1.11727	4	AACAAAACTATTGTGAGTCG;ACGAGGCGCACCAGATGTAC;AAACAAAAGTAGCGCATCGG;GTGGAGTATTCCACGTCCCG	-0.24;-0.08;0.02;0.97	35123;47947;55848;77218	5.29E-01;4.77E-01;3.78E-01;5.01E-03	224;21594;29495;42319	1.94E+00;1.05E+00;8.64E-01;6.15E-01
KANK3	0.16709	1.28793	4	GGGGTGAGTGAGCTTCTGCG;CGTGCCCGAGACCCGAGAAG;AAGGCGCTCACTCTCCGTTG;GCACCGGGCATACTCTCCCA	-0.04;0.14;0.2;0.37	51021;62679;65791;71655	9.80E-01;8.45E-01;4.33E-01;1.35E-01	5787;11651;14763;26421	1.87E+00;1.65E+00;1.01E+00;6.26E-01
ZNF20	0.167035	1.11854	4	TTCATGCATTCAAAGACACA;AGTAAAGAAAGTCATCACTG;GTGTGTGGAGAAGTTGGCAC;AAAGGAGTCAAGATAACTGA	-0.18;-0.07;0.21;0.71	39737;48484;66242;76442	6.25E-01;4.83E-01;4.41E-01;2.26E-02	1000;11200;28958;37705	1.30E+00;1.25E+00;1.04E+00;8.83E-01
ZNF625-ZNF20	0.167035	1.11854	4	TTCATGCATTCAAAGACACA;AGTAAAGAAAGTCATCACTG;GTGTGTGGAGAAGTTGGCAC;AAAGGAGTCAAGATAACTGA	-0.18;-0.07;0.21;0.71	39737;48484;66242;76442	6.25E-01;4.83E-01;4.41E-01;2.26E-02	1000;11200;28958;37705	1.30E+00;1.25E+00;1.04E+00;8.83E-01
PTGDR2	0.167004	1.19428	4	TTTCTCAACATGTTCGCCAG;CAGGCAGACTTTGTGCGCCG;GCGATGCCACGTGCAACTCG;GATCATCGCCTCGAGCCACG	-0.2;0.1;0.29;0.47	38833;60679;69356;73817	7.63E-01;6.05E-01;5.23E-01;8.33E-02	3625;8086;16763;38609	1.50E+00;1.28E+00;1.21E+00;7.90E-01
THEM4	0.166986	1.1483	4	AGACTCACCAGCTCGGGTCG;ATGGTTTGCTTATTTCAAGG;AAGTCTTGAATCCATTCAGT;GTAACTAGATTCATTCATGG	-0.11;-0.07;0.06;0.8	45478;48442;58141;76810	7.82E-01;4.83E-01;3.75E-01;1.42E-02	632;19301;29000;31964	1.54E+00;1.50E+00;8.81E-01;6.78E-01
COL9A2	0.166923	1.3056	4	CATCCCTGAGGACTTACAGG;CCTGCCCTTTAGGGTCCCAA;GAACTCACCACTTTGCCGCG;GAGACTTACGTCGATGCCGT	-0.05;0.17;0.18;0.36	50641;64571;64933;71289	9.65E-01;9.39E-01;4.19E-01;1.44E-01	6153;12509;12871;26801	1.84E+00;1.82E+00;9.58E-01;6.06E-01
NFRKB	0.166821	1.28361	4	TCTCAGATAAAGTAGAACTG;AACCAGCTAAGTCTAGCTCG;CCCTGTGTGAAATACGACAT;CGGACACTTTAACCCCGAGG	0.0;0.1;0.11;0.46	54054;60690;61175;73589	1.11E+00;7.63E-01;3.83E-01;8.86E-02	3853;16267;16752;23303	2.09E+00;1.50E+00;7.82E-01;7.68E-01
ORAI3	0.166599	1.31349	4	CCGAGAGCAAGGCAGACGTG;CAAACTTGACCCAACCAACC;CCAGAGACTGCACCGCTACG;TACCGGGAGTTCGTGCACCG	0.01;0.1;0.2;0.36	54992;60562;65770;71293	1.16E+00;7.59E-01;4.33E-01;1.44E-01	6149;11672;16880;22450	2.15E+00;1.49E+00;1.01E+00;6.06E-01
THBS2	0.166513	1.31441	4	TGCGGAAAATGAAACGTGGG;GGAAAAGAGCCGGATGTACG;TGAGATCCAGCGTGTCCGCG;CATGTCACCACCGAGTACGT	-0.02;0.11;0.27;0.31	52890;61034;68474;69761	1.06E+00;7.77E-01;4.95E-01;1.81E-01	7681;8968;16408;24552	2.00E+00;1.52E+00;1.20E+00;5.38E-01
PDSS2	0.166488	1.27893	4	TGGAATAGCCTCCAGTTGAG;GAAGGCTCATGAAGGACGTG;TTCATGTCAGAACTATGACA;AGCTCTGCTACAGAACACCA	0.01;0.02;0.23;0.41	55073;55817;66825;72519	1.16E+00;6.14E-01;4.53E-01;1.14E-01	4923;10617;21625;22369	2.16E+00;1.20E+00;1.08E+00;6.80E-01
PEX10	0.166419	1.22404	4	AGGCAACATGTAGCCGCTGG;TCATCCAGGTGGACCCATCG;AGGACGAGTACTACCGCGGT;GGAGCTTCTACCTGCAAGTG	-0.14;0.12;0.26;0.42	43438;61772;68242;72874	8.06E-01;7.21E-01;4.88E-01;1.06E-01	4568;9200;15670;34004	1.58E+00;1.43E+00;1.18E+00;7.06E-01
PSME2	0.166342	1.27186	4	CACCCAAGGATGATGAGGTG;GCAGGAGGACTCCCTCAATG;TTTCTCACAGTCCATAAGTG;GAATGCCGTCAAGACCAAAG	0.01;0.06;0.12;0.48	54684;58512;61496;74007	1.14E+00;6.89E-01;3.85E-01;7.88E-02	3435;15946;18930;22758	2.13E+00;1.36E+00;8.10E-01;7.95E-01
GRAMD4	0.166171	1.27024	4	TGCAGAAGTGGTTCTACGAG;GCTGCGAGAAGAAACCAACG;ACGGCATTCATGTACACCTG;GGTTAACTGAAAATATGAGA	-0.52;-0.3;0.62;0.86	15526;30907;75779;77006	1.09E+00;4.62E-01;3.87E-01;9.79E-03	436;1663;46535;61916	2.58E+00;1.65E+00;4.60E-01;3.89E-01
ACKR2	0.166133	1.12834	4	ATCTCAACCATCCGCCTGCG;CATGCCCGCCGAAATCTGCG;CAGCCCATACTATGGTAGCA;GGAGTGGAAGGAGAAACCCT	-0.26;-0.09;0.37;0.65	33504;47320;71560;76017	6.20E-01;5.00E-01;4.70E-01;3.22E-02	1425;5882;30122;43938	1.53E+00;1.16E+00;9.85E-01;8.42E-01
MATR3	0.165905	1.22199	4	TTCCATGGACTCTTACCGAA;AGTTCTTCATTGAATCAACA;AAATTTATGATAGTTATGCG;GGCTTGCCAAATACTAACGC	-0.19;0.16;0.26;0.43	39418;63904;68166;73079	9.04E-01;6.18E-01;4.86E-01;1.01E-01	4363;9276;13538;38024	1.75E+00;1.24E+00;1.18E+00;7.23E-01
BTN3A2	0.165881	1.26918	4	AGTGGGTAAGTTCCAGCCTA;ATACAGTGGAGCAACGCCAA;GCATCTGTGATCATGAGAGG;AATCTTCACGTCGAAGTGAA	-0.07;0.13;0.23;0.37	48783;62532;67062;71556	8.94E-01;8.39E-01;4.58E-01;1.37E-01	5886;10380;14910;28659	1.73E+00;1.64E+00;1.09E+00;6.20E-01
KDM1A	0.165783	1.17949	4	TTTCTGAAACAGGATCGTGT;TGGAATAGCAGAGACTCCGG;TGAGAAGTCATCCGGTCATG;CTAAATAACTGTGAACTCGG	-0.11;0.02;0.23;0.53	45586;55720;66783;74762	7.85E-01;6.12E-01;4.52E-01;6.12E-02	2680;10659;21722;31856	1.54E+00;1.20E+00;1.07E+00;9.05E-01
NGEF	0.165767	1.27128	4	GGTGGTGAAGGCATGCAACG;GTAGGTCTGATTGCTGACGT;CAGGGGATATTCAAGGTCAG;GCTTGAGATCCTACAGCCCG	-0.2;0.2;0.31;0.34	38754;65892;69973;70995	1.01E+00;6.03E-01;5.46E-01;1.51E-01	6447;7469;11550;38688	1.95E+00;1.34E+00;1.21E+00;5.91E-01
FAM220A	0.165716	1.21151	4	CCTTAAGAAAAGAATGCCGG;ACCCACGGCTGTGCTCGGAG;CGTGGCAGTCGTGACACCCG;AATGAGAAAGGATCCGAGCG	-0.27;-0.24;0.55;0.63	32663;35223;74971;75887	9.36E-01;4.87E-01;4.33E-01;3.52E-02	1555;2471;42219;44779	2.24E+00;1.12E+00;9.52E-01;5.30E-01
ATP2B1	0.165558	1.42483	4	AGAGGGCTGGAATTACTGTG;GGCAAAAGTATTCAGACCAA;GGTGGATTACCTCGTCACGT;ATTGATGAAAGCTCATTGAC	-0.73;0.29;0.53;0.57	6360;69282;74817;75234	1.27E+00;9.13E-01;5.95E-01;5.02E-02	2208;2625;8160;71082	2.38E+00;2.19E+00;9.81E-01;1.49E-01
SELENOTP1	0.165146	0.764402	1	AAACACCCGCCTATAACCTC	0.17	64120	0.082	13322	0.764
LOC729086	0.165095	0.898515	2	CCTTCAATGTGTCCTACACC;AAGGCTGGCTCCTCGATCAG	-0.04;0.37	51319;71566	3.50E-01;6.85E-02	5876;26123	9.44E-01;8.53E-01
MIGA2	0.16504	1.20467	4	GACAGCATGCTGCTAGACCT;GCAGAGAGCCTGTACATGCA;GGTGACAGGCCTGATGACCA;CTGGCCAAGAGGATAGGGAG	-0.23;0.18;0.2;0.5	36452;65016;65655;74394	9.63E-01;5.54E-01;4.31E-01;6.97E-02	3048;11787;12426;40990	1.86E+00;1.11E+00;1.00E+00;8.55E-01
LEF1	0.164872	1.22703	4	GTACCCGGAATAACTCGAGT;GTGTTACAATAGCTGGATGA;GCAGTCAAATAAAGTGCCCG;CCTGTATATCCCATCACGGG	-0.22;0.2;0.24;0.44	36876;65752;67467;73174	1.01E+00;5.63E-01;4.68E-01;9.85E-02	4268;9975;11690;40566	1.93E+00;1.12E+00;1.12E+00;7.31E-01
ACVR1B	0.164739	1.51757	4	AAGAGATTATTGGCAAGGGT;CCGGTTCAGATAATCAAACA;ACTTGACTCAGGTCACCTCA;CTACACGTGTGAGACAGATG	-0.58;-0.56;0.78;1.01	12318;13548;76735;77270	1.45E+00;9.03E-01;4.22E-01;3.84E-03	172;707;63894;65124	3.31E+00;2.05E+00;4.06E-01;3.01E-01
CYP51A1	0.164143	1.44585	4	TCAACTACTAGTGCTTGGAT;TTTCCTTTCCATGCAAACAA;TACGATGTGCCTAATCCAGT;GAATGTACGTACCACCCCTG	0.12;0.14;0.16;0.24	61774;62660;63675;67466	1.58E+00;8.44E-01;4.03E-01;2.40E-01	9976;13767;14782;15668	2.78E+00;1.65E+00;8.92E-01;4.68E-01
NOA1	0.164071	1.19051	4	GCCGAACTGGTCCCGCACAG;CGAGCTTCCTTATGACCCCG;CGTGGGGACGTCTACTTAGT;GTCCACCATGTAGAGCACCA	-0.15;0.07;0.27;0.46	42375;59157;68640;73663	7.10E-01;6.92E-01;5.00E-01;8.69E-02	3779;8802;18285;35067	1.40E+00;1.38E+00;1.22E+00;7.75E-01
RPL12	0.164034	1.1038	4	TCTTCTGCAGTTAAACACAG;GATAACGTACCAGACCCAGG;ACTGACCATTCAGAACAGAC;GACCCCAACGAGATCAAAGT	-0.24;-0.01;0.07;0.85	35027;53157;58614;76952	5.56E-01;5.27E-01;3.75E-01;1.10E-02	490;18828;24285;42415	1.60E+00;1.07E+00;1.05E+00;6.92E-01
ZNF849P	0.164017	0.935659	2	CCCTACAAATATGAAGAATG;ATGTGGGAAAGCCTATAATG	0.04;0.29	56716;69320	4.07E-01;9.62E-02	8122;20726	1.14E+00;7.26E-01
AIM2	0.163656	1.11738	4	CTTGATGATTCAAAATGCTG;CCTTATCCTACCTTAACATG;GCAAGATATTATCGGCACAG;CCTGGATAACATCACTGATG	-0.15;-0.1;0.11;0.79	42733;46357;61393;76776	7.02E-01;4.60E-01;3.84E-01;1.50E-02	666;16049;31085;34709	1.47E+00;1.39E+00;8.10E-01;7.91E-01
FBXO44	0.16363	1.18876	4	TGGAGCCTGGATGTGAATGG;AGGAGCTGATGGATACCACA;AGAGGGTCACGAGGTCGATG;AGGATCTCTCTCGAGACCAG	-0.42;0.13;0.38;0.56	21945;62354;72003;75122	8.31E-01;6.46E-01;3.80E-01;5.28E-02	2320;5439;15088;55497	1.62E+00;1.59E+00;9.61E-01;5.79E-01
PCTP	0.163629	1.18355	4	TAGATGTCTGCCAGTAGAGT;AGTATGTCTACCTTCGGCAG;CTCTATGAACAAGAATGCAA;CTCCACTAGGAGCTGCCAGT	-0.13;0.07;0.21;0.51	44360;58819;65939;74468	7.48E-01;6.99E-01;4.36E-01;6.80E-02	2974;11503;18623;33082	1.48E+00;1.37E+00;1.02E+00;8.65E-01
TBX20	0.163309	1.23623	4	CCCCGAAAAGGACACCCGGA;ATTGCCGCGCTCATGTCGAG;TGAGCAACTACTCAAACAGA;GGTACCGCTACGCCTACCAC	-0.09;0.11;0.25;0.39	47156;60970;67717;72140	8.37E-01;7.74E-01;4.74E-01;1.23E-01	5302;9725;16472;30286	1.63E+00;1.52E+00;1.14E+00;6.55E-01
GDPGP1	0.163297	1.18307	4	CCACGAAACCCACAGCACCA;GTGCTGCTGAGCTTACACCC;GAGATTGTGGCAGAGCATCT;TGTTGAAGTTGAACTGTACA	-0.06;-0.06;0.26;0.52	49232;49423;68016;74705	9.10E-01;4.95E-01;4.82E-01;6.25E-02	2737;9426;28019;28210	1.75E+00;1.16E+00;9.18E-01;8.97E-01
PARD3	0.163205	1.25849	4	AGTTACTAGTATCCCGCGGG;GAGCACTGAAAGGCACTACG;CGAGACTAAACTCAATACAG;GAAAAACATTCTCCCCCGGG	-0.34;-0.29;0.64;0.64	27682;31630;75917;75970	1.13E+00;4.56E-01;4.21E-01;3.33E-02	1472;1525;45812;49760	2.65E+00;1.14E+00;7.68E-01;4.71E-01
MEIOB	0.163183	1.32795	4	ATGGACACAGTCTTAATGGG;ATGATAATACCTGTTTCTCG;AGAGTCTAACTTCACACCTC;GCTGCATTTACAAAATGTGC	0.05;0.09;0.11;0.4	57953;60281;61024;72353	1.32E+00;7.48E-01;3.82E-01;1.18E-01	5089;16418;17161;19489	2.40E+00;1.47E+00;7.76E-01;6.69E-01
PYROXD2	0.163168	1.09041	4	GTGAGGACCTCATAATATCG;TCCAGATCAGTGTAAATCTG;AGCTTGCGATCGCATCAGAG;ATGGCGCCTCTCGAAGACGG	-0.33;-0.0;0.12;0.86	28518;53991;61648;77003	5.73E-01;4.30E-01;3.86E-01;9.85E-03	439;15794;23451;48924	1.65E+00;1.11E+00;8.01E-01;7.98E-01
KCNK17	0.163166	1.43016	4	GTTGAGTGGGATCCCCACAA;CTTCACGTGTCTGGACCGCC;AGGATCCTGACAAGGCGCGG;GGAGGGCTGGAGCTACACAG	0.07;0.17;0.19;0.22	59078;64361;65254;66609	1.39E+00;9.27E-01;4.24E-01;2.62E-01	10833;12188;13081;18364	2.50E+00;1.80E+00;9.77E-01;4.48E-01
EMC10	0.162943	1.27797	4	CCGGATCCCAAGGCGACCCG;AGTGCCAACTTCCGGAAGCG;GTCGGTGGTGACGCACCCCG;ACTCACCGCAGGGACAAAGG	-0.06;0.1;0.3;0.31	49275;60914;69491;70012	9.12E-01;7.72E-01;5.28E-01;1.75E-01	7430;7951;16528;28167	1.76E+00;1.51E+00;1.29E+00;5.47E-01
LOC107985544	0.16281	1.08391	3	TGTAGTCCCAGCTACTTGGG;AACTAGCAGAGATACACAGT;TAGCACCGGGACAAGTTCCG	0.0;0.07;0.42	54100;59061;72748	7.20E-01;3.83E-01;8.15E-02	4694;18381;23256	1.57E+00;8.90E-01;7.95E-01
TRIM51	0.162708	1.43225	5	ACTCACCTCTGAATCCACTG;TGAATCCAGAGCTCAGTGCA;CTGAATGCAAGAAGACAACG;ACATACACTGTCCCATTGAG;AAATCTCAGAAATCTGAACA	-0.07;0.04;0.2;0.29;0.35	48754;56972;65905;69318;71081	1.23E+00;1.00E+00;8.64E-01;4.73E-01;1.86E-01	6361;8124;11537;20470;28688	2.16E+00;1.75E+00;1.62E+00;1.10E+00;5.35E-01
NXF3	0.162561	1.19116	4	GATCTTGAACCAGCTCCCTA;ATTTCACCCTATAATCGGAA;GGTGAACCGTGATACTAAGA;TGTACCCTTCGTCCCAGTTG	-0.04;-0.02;0.02;0.7	50757;52197;55430;76381	9.70E-01;5.38E-01;3.80E-01;2.39E-02	1061;22012;25245;26685	1.85E+00;1.28E+00;1.03E+00;6.05E-01
LCP1	0.162403	1.16589	4	CCCAACACTCCTATTCAGGT;ACATACCTGAATGGTGAAAG;ATTTCTCGTACTCTATACCC;AGAACCAGGACATTGACTGG	-0.19;-0.17;-0.09;1.1	39623;41339;46843;77342	6.23E-01;4.56E-01;4.30E-01;2.22E-03	100;30599;36103;37819	2.29E+00;1.25E+00;6.65E-01;4.65E-01
ACAD8	0.162044	1.1712	4	TCGAAGATCACAGCTCGTGT;GCTTCGGAAATGAGGAACAG;CAAGGCTTCAAAAATGACAG;TCAGTCCTCTCACGGCAATG	-0.39;-0.03;0.49;0.57	24041;52057;74262;75253	8.39E-01;5.36E-01;3.90E-01;4.98E-02	2189;3180;25385;53401	2.03E+00;1.02E+00;9.84E-01;6.46E-01
AGO4	0.162042	1.26153	4	AAAGTTGAGGTGACCCACTG;CCTTACCTGTTGACTCTACG;GAAAAAGGAACGGCCCACTG;GGATAACCACTATTAGCTGT	-0.02;0.0;0.31;0.36	52611;54609;69811;71266	1.05E+00;5.86E-01;5.40E-01;1.44E-01	6176;7631;22833;24831	1.98E+00;1.32E+00;1.14E+00;6.04E-01
USP18	0.161984	1.09528	4	TCAGGTGTTCGTAATGAATG;GATTTGCGTTGACTGTGCCA;AAGATCTGCCGGGGACTGCG;ATGACCATGAGGGTAGTCCC	-0.3;-0.12;0.31;0.75	30687;45040;69987;76634	5.46E-01;4.57E-01;4.49E-01;1.82E-02	808;7455;32402;46755	1.39E+00;1.34E+00;8.77E-01;7.69E-01
ZNF275	0.161922	1.22822	4	AAGCAGGACTTTAAGCCGAA;TTGATTGCGAGGAATGCGGG;TCCTGAATTCAGACAGCACG;ACTGATCCTGCTAAGTACTC	-0.06;0.04;0.28;0.4	49444;56850;68711;72308	9.18E-01;6.41E-01;5.02E-01;1.19E-01	5134;8731;20592;27998	1.77E+00;1.26E+00;1.22E+00;6.66E-01
CMC2	0.161699	1.26313	5	CGTCTTGATTAACTTGCTTA;TGTAGTCCCAGCTACTTGGG;GTTATTGTAATGATGTTGAT;CATTCTTCAGTGTGCAAGTG;GAGAAAATGCCTGAAGAATG	-0.54;0.0;0.2;0.38;0.77	14240;54100;65823;71789;76713	8.74E-01;8.59E-01;5.69E-01;3.89E-01;2.05E-02	729;5653;11619;23256;63202	1.61E+00;1.55E+00;1.37E+00;1.34E+00;4.41E-01
RIPK2	0.161387	1.28748	4	ACAGCTATGCAGTTATCACA;ACTGCCTACCTGTCGAGCAG;GAGATCATACGTGCTCGGTG;TGTAAATCATGGTCCACAAG	-0.06;0.16;0.21;0.33	49696;63971;66260;70524	9.28E-01;9.07E-01;4.42E-01;1.63E-01	6918;11182;13471;27746	1.78E+00;1.76E+00;1.04E+00;5.69E-01
TAS2R40	0.161373	1.28338	4	CCTTGGGAGTGGCTTCATCA;TTGAAGACATCTCTCGAGAG;TGAGACCAATATGGTCAACC;ACATAATGCGGTCACCAGTG	-0.61;-0.26;0.64;0.88	10683;33862;75938;77056	1.14E+00;4.52E-01;4.40E-01;8.66E-03	386;1504;43580;66759	2.66E+00;1.71E+00;5.06E-01;2.58E-01
ZNF609	0.161102	1.12345	4	TGGTGGTAAATGTAACGTGG;AAAGACTCACCATATTACCA;CTCTACAAGTCGAACTTTGG;GGGACAGTCAATTAGGACGG	-0.39;-0.09;-0.06;1.18	24161;47598;49570;77380	4.73E-01;4.23E-01;3.91E-01;1.37E-03	62;27872;29844;53281	2.50E+00;8.52E-01;6.50E-01;4.97E-01
RHOQ	0.160972	1.20351	4	TGCCAACGACGCCTTCCCGG;AGACGGTCATAGTCTTCCTG;TCCGAGGCTTACCTGCGTAG;GAAGCATATAAGGAAGACAT	-0.09;0.1;0.15;0.49	47028;60494;63394;74160	8.32E-01;7.56E-01;4.00E-01;7.52E-02	3282;14048;16948;30414	1.62E+00;1.48E+00;8.78E-01;8.27E-01
ATAD3C	0.160695	1.28395	4	CCCTCCAGCAGGTCAGCCGG;TGAGGATTTACGGAAGCAGG;GCGACATCGCCATAATGACA;CGTCACTGGCCGCTACATCG	-0.05;0.16;0.18;0.35	50661;63798;64717;71189	9.66E-01;8.98E-01;4.16E-01;1.46E-01	6253;12725;13644;26781	1.84E+00;1.74E+00;9.46E-01;6.00E-01
TMEM150C	0.160237	1.33313	4	ACCAAGTAAGGTCATTCCGA;CTTCATACAACTGAAACCGA;TGATAGATACTTCATAGCTG;TGTGCCAAATCCAAAGGTCA	0.05;0.06;0.24;0.29	57370;58364;67475;69228	1.29E+00;6.84E-01;4.68E-01;1.95E-01	8214;9967;19078;20072	2.35E+00;1.35E+00;1.12E+00;5.18E-01
PRTG	0.160203	1.21409	4	ACTGTACCACCATTTCTGTG;GCTTACAACAACATAGACGA;CCACCGACGTAAAAGTATGG;AATGGCCAGAAAGTTTAACA	-0.08;0.05;0.26;0.41	48084;57931;68057;72573	8.69E-01;6.71E-01;4.83E-01;1.13E-01	4869;9385;19511;29358	1.69E+00;1.32E+00;1.17E+00;6.84E-01
DNAJC7	0.159477	1.15108	4	GCTAAACTCTACTGTAATCG;AAATGCTCAGGCACAACAAG;CCTTCCAAGCATCATCAAGG;GCAAGTGCCACCTCTCTCTG	-0.45;-0.3;0.38;1.01	19693;30470;71995;77268	6.46E-01;4.66E-01;3.75E-01;3.89E-03	174;5447;46972;57749	2.05E+00;1.59E+00;5.10E-01;4.54E-01
RPLP1P4	0.159445	0.902333	2	CGACGATGAGGTGACAGTCA;GAGGCTCCCAATGTTGACGT	-0.0;0.32	53666;70352	3.71E-01;8.34E-02	7090;23776	1.03E+00;7.79E-01
COX7BP1	0.159394	0.908672	2	TCGAAGCATTCAGCAAACAA;GGTAATGCTGTATTAGCTAG	0.0;0.32	54267;70176	3.77E-01;8.56E-02	7266;23175	1.05E+00;7.69E-01
PRRG1	0.159323	1.3748	4	GAGGCCAAAGATTAACGGAA;CTACACAAAAGCGCAACAAG;AACGCTACCCAAGAGCTAAT;GTGATAATATTAAGGTGCTG	-0.87;0.23;0.41;0.87	2880;67105;72599;77015	1.10E+00;8.77E-01;6.86E-01;9.58E-03	427;4843;10337;74562	2.08E+00;1.69E+00;1.66E+00;6.58E-02
TEKT2	0.159307	1.16722	4	CAGCTCAACTCCGACCATCG;GTTCAACAAGGACCGAGCGG;ACCCATCAGGTACACGTGTG;GGATTGATACTGTCAACCGG	-0.39;0.14;0.33;0.56	23903;62969;70485;75103	8.58E-01;5.67E-01;3.89E-01;5.33E-02	2339;6957;14473;53539	1.67E+00;1.40E+00;9.58E-01;6.41E-01
SSTR2	0.159188	1.16817	4	GGAGCCCACTCGGATTCCAG;TGGTCTTCATCTTGGCATAG;AGCCCAGCATATATCATGAT;CATCGACCGATACCTGGCTG	-0.14;-0.12;0.4;0.5	43079;45156;72306;74359	7.11E-01;6.66E-01;4.50E-01;7.06E-02	3083;5136;32286;34363	1.64E+00;1.41E+00;8.51E-01;7.72E-01
ZBTB26	0.158925	1.26977	4	CTCCCTGATAAATTCAACTG;CTCCAGGTGACGAAACACCC;GTGTGCACCGTTCTACAATG;ATATTACAGAGTTCCGAAGT	-0.69;-0.16;0.6;0.89	7497;41792;75584;77087	1.05E+00;5.45E-01;4.31E-01;7.96E-03	355;1858;35650;69945	2.48E+00;1.74E+00;6.77E-01;1.77E-01
FUT2	0.158674	1.08346	4	TAGCGAAGATTCAAGCCATG;CTGCTGTAGGTATCGCCGGT;AGGGGTCCATGTTCGCCGAG;GGAATACCGCCACATCCCGG	-0.3;-0.0;0.08;0.85	30697;53943;59549;76975	5.72E-01;4.58E-01;3.77E-01;1.05E-02	467;17893;23499;46745	1.63E+00;1.11E+00;8.77E-01;7.23E-01
LOC105447645	0.158674	1.08346	4	TAGCGAAGATTCAAGCCATG;CTGCTGTAGGTATCGCCGGT;AGGGGTCCATGTTCGCCGAG;GGAATACCGCCACATCCCGG	-0.3;-0.0;0.08;0.85	30697;53943;59549;76975	5.72E-01;4.58E-01;3.77E-01;1.05E-02	467;17893;23499;46745	1.63E+00;1.11E+00;8.77E-01;7.23E-01
BOD1	0.158655	1.17943	4	GTCAACACATCTGGACAAGC;GGAAGCTGTCAAAAAGGCCC;GGCAGCGACTGGCGCTACTG;ACCAGTTGCGAAATGGTCTG	-0.29;0.16;0.29;0.47	31638;63782;69197;73888	8.98E-01;5.17E-01;4.71E-01;8.16E-02	3554;8245;13660;45804	1.74E+00;1.27E+00;9.12E-01;7.97E-01
SUSD3	0.158628	1.12873	4	TTGAAGCCAAAGGTCTCGTG;GGGGCAGCGGAACATGAGCA;CAGGCACGTGCGCTAAGCTG;GGAAGGGGAGCATCGCTGAG	-0.14;-0.1;0.27;0.6	43518;46591;68557;75609	7.24E-01;4.97E-01;4.63E-01;4.16E-02	1833;8885;30851;33924	1.43E+00;1.21E+00;1.05E+00;8.18E-01
H2BC17	0.158539	1.0803	4	AGATAGAGTAACTCTCTTTG;CGACACCGGCATCTCATCGA;TTACTCTATCTACGTGTACA;CTCAAAGATGTCATTGACGA	-0.26;-0.15;0.26;0.79	33600;42553;68133;76757	5.02E-01;4.85E-01;4.35E-01;1.54E-02	685;9309;34889;43842	1.46E+00;1.17E+00;9.88E-01;6.97E-01
PORCN	0.158502	1.07845	4	TGCCGACATTCCTCCCATCG;GGAGCTGCCTCGGTCAATGG;TAGCTGTGGAAGGATATCCA;GTGACATGGCACAAGATGCG	-0.42;-0.02;0.16;0.92	21644;52264;64050;77132	5.39E-01;4.07E-01;3.79E-01;6.95E-03	310;13392;25178;55798	1.80E+00;1.03E+00;9.11E-01;5.69E-01
LCA5	0.158105	1.23389	4	ACTCCATGTCGTAAAACAGG;CTTAGGGCTTGGTTTCCGAG;GAAAACAAATGGGAAGAACC;GCAGCTCAGCTAACTTGACC	-0.46;0.22;0.39;0.48	19351;66464;72145;74034	1.05E+00;6.55E-01;3.75E-01;7.82E-02	3408;5297;10978;58091	2.01E+00;1.61E+00;8.13E-01;4.99E-01
ATP5F1B	0.158103	1.30879	4	GGTGGACGTCCAGTTTGATG;GCACCAATCAAAATTCCTGT;CTGCATAGTACCCATGTCAG;GTTGGTGAGAGGACCCGTGA	0.03;0.1;0.15;0.35	56148;60935;63376;71153	1.22E+00;7.73E-01;4.00E-01;1.47E-01	6289;14066;16507;21294	2.24E+00;1.52E+00;8.78E-01;5.99E-01
METTL17	0.15792	1.18352	4	AAAAAATTCCTGGAAAACCC;CCACACACATATATTCACGT;CAGCAAGGCTGACCGCACTG;AGTCTCCAGAGCATTCCATG	-0.13;0.02;0.32;0.42	44372;55367;70202;72938	7.48E-01;6.03E-01;5.55E-01;1.04E-01	4504;7240;22075;33070	1.48E+00;1.37E+00;1.18E+00;7.11E-01
KIAA0040	0.157542	1.30531	4	ATCTTGACCAAACACCAAGA;TGCCTTCTTCAGCTCTATCT;CTGGAGCCCACCAGGCAAGA;AGTGTGATGATCACCAAGAG	-0.0;0.1;0.26;0.28	53776;60416;68224;68714	1.10E+00;7.53E-01;4.87E-01;2.08E-01	8728;9218;17026;23666	2.06E+00;1.48E+00;1.18E+00;5.02E-01
ATF6	0.157392	1.24758	4	GAATAAGAGTCCACTGACCG;TTGTAGGACAGGTTTAGTCA;TTTGCCAATGGCATAAGCGT;TGAGCCCTGCAAATCAAAGG	-0.22;0.2;0.32;0.33	36925;65777;70126;70602	1.01E+00;5.64E-01;5.52E-01;1.61E-01	6840;7316;11665;40517	1.94E+00;1.36E+00;1.13E+00;5.72E-01
CEP295NL	0.15738	1.11892	4	AAAATGAGCCTGACTCGCAG;GTGAGAATTCATCCGACCCG;AGAAAGGTCAAACCCACTCG;CACAAATTGCTACAAGCCCG	-0.2;-0.19;-0.03;1.05	38557;39585;51676;77297	5.98E-01;4.26E-01;4.03E-01;3.23E-03	145;25766;37857;38885	2.13E+00;1.20E+00;6.22E-01;5.29E-01
MEGF8	0.157338	1.21477	4	AACCCCCAGAGATATACAGG;TACGCCATCAAGTCCCCACG;GGCATCGGGTCCATCCACCA;TTGGCCCGGTACCCACACGG	-0.2;0.19;0.24;0.4	38569;65257;67216;72466	9.77E-01;5.99E-01;4.62E-01;1.15E-01	4976;10226;12185;38873	1.88E+00;1.20E+00;1.10E+00;6.77E-01
AMOTL2	0.157163	1.18013	4	GCGGCGCCATCGAGGACCAG;GAGGCTGCAAGACTTCAACC;AGCCCACTCGCAGTACTATG;CATGAGCTAGTACAACATGA	-0.14;0.09;0.22;0.45	43544;60117;66651;73534	7.42E-01;7.24E-01;4.49E-01;8.99E-02	3908;10791;17325;33898	1.46E+00;1.44E+00;1.06E+00;7.62E-01
ROMO1	0.156671	1.12478	4	ACGGTCGAAGCAGCTTGGCT;CTCCTCAGGATCGGAATGCG;CCGGTGGCCGTGGGTCCCTA;ATGCGGGGTCGAGAGCTGAT	-0.51;0.08;0.28;0.78	16054;59352;68911;76733	7.16E-01;5.08E-01;3.84E-01;1.60E-02	709;8531;18090;61388	1.45E+00;1.41E+00;1.24E+00;4.04E-01
LRRC31	0.156502	1.09064	4	TAACTGTGGATTAACAACAG;CAGTGCTTGAACATCGTCAG;TCCTGCAATAAGGATCTAGG;TGTCCCATCTTCTGACGTGA	-0.42;0.01;0.28;0.76	21800;54768;68903;76649	5.90E-01;5.08E-01;3.79E-01;1.79E-02	793;8539;22674;55642	1.40E+00;1.24E+00;1.15E+00;5.74E-01
RGS12	0.156128	1.2324	4	TCCAACATCAAATCGAGTTG;AGAAGTAGCGGACACCGACG;CACTGGAACAGGATTCGAAG;TCCACCAAGGCATTGCTCGG	-0.04;0.04;0.26;0.36	51132;56721;68285;71512	9.85E-01;6.37E-01;4.89E-01;1.38E-01	5930;9157;20721;26310	1.88E+00;1.25E+00;1.19E+00;6.18E-01
IFNAR2	0.155934	1.13652	4	TGAAAGTGATAGCGATACTG;CGTCATTGAAGAACAGTCAG;ATATCCATGGCTTCCAACGG;TGAGTGGAGAAGCACACACG	-0.47;-0.09;0.47;0.71	18431;47233;73861;76437	7.95E-01;4.69E-01;3.75E-01;2.27E-02	1005;3581;30209;59011	1.93E+00;1.30E+00;8.39E-01;4.72E-01
RAF1	0.155901	1.11303	4	GCCGAACAAGCAAAGAACAG;AGACTTCTCCACGAACACAA;GACCATGTGGACATTAGGTG;TGTTGCAGTAAAGATCCTAA	-0.16;-0.01;0.06;0.73	41861;52957;58559;76541	6.78E-01;5.52E-01;3.75E-01;2.03E-02	901;18883;24485;35581	1.35E+00;1.35E+00;1.06E+00;6.90E-01
COX6B2	0.155756	1.18789	4	GGGAAGCGCGGGTCGAAGGG;ACGCGGAAATAGTACTCGCA;GCGTCGACCATTTCCCCTTG;CTCAAGACCAGGACCCGCCG	-0.39;-0.16;0.58;0.6	23501;41993;75372;75586	1.01E+00;4.32E-01;3.87E-01;4.21E-02	1856;2070;35449;53941	2.39E+00;1.05E+00;6.82E-01;6.28E-01
CACYBP	0.155711	1.19537	4	GAACTGTATCAGTCTTGACC;TGCAGGTGCATTTCACAGAG;TTATCTGACTGATCCCATCC;TGTGGTTGCTCCCATTACAA	-0.23;0.18;0.25;0.42	36301;64841;67591;72931	9.53E-01;5.51E-01;4.71E-01;1.04E-01	4511;9851;12601;41141	1.84E+00;1.13E+00;1.10E+00;7.11E-01
ZNF562	0.1557	1.14878	4	AGACAGCATCAGTGTGCACA;TCCGAAAAGACTAAGAACTG;CCTGGTAAGAATTTGACCGG;TGGAAACTCTGTGAGAATTG	-0.2;-0.01;0.37;0.46	38302;53255;71752;73687	6.31E-01;5.93E-01;5.58E-01;8.63E-02	3755;5690;24187;39140	1.56E+00;1.19E+00;1.08E+00;7.77E-01
ARPP19P2	0.155576	0.919028	2	TGATTCTGGGGATTACAACA;AAAGCAAGATATCCTCATCT	0.03;0.28	56364;68914	4.02E-01;1.01E-01	8528;21078	1.13E+00;7.08E-01
HBS1L	0.155563	1.38776	4	TCTGATGCTTGAATCGTGTG;ATGCCTTGATCACATGAGAG;AAGAGATTACTGGAAAACTT;TTGTTTAAGGGGAGTAACCA	0.06;0.16;0.18;0.23	58037;63802;64722;66937	1.33E+00;8.99E-01;4.16E-01;2.53E-01	10505;12720;13640;19405	2.40E+00;1.74E+00;9.47E-01;4.55E-01
SDHCP4	0.155492	0.749186	1	AAGCAATACCAGTGCCACGG	0.16	63645	0.0852	13797	0.749
LOC642502	0.155492	0.749186	1	AAGCAATACCAGTGCCACGG	0.16	63645	0.0852	13797	0.749
CYCS	0.155402	1.07328	4	TCTTCCGCCCAAAGAGACCA;GGCTGTGTAAGAGTATCCAG;TCTTGTTTAGGCATCATCTG;TGCCACACCGTTGAAAAGGG	-0.27;-0.2;0.22;0.87	32921;38810;66370;77033	4.91E-01;4.44E-01;4.26E-01;9.18E-03	409;11072;38632;44521	1.68E+00;1.05E+00;9.62E-01;6.04E-01
STH	0.155386	1.23174	4	ACAGAACCCTCAGCTTAGCA;GCCAACCTCAGATGAACTCA;GCCGGCCCTCATTGAATGCG;TGAATCATCCACTCACACAG	-0.28;0.24;0.28;0.38	32030;67458;68808;71945	1.12E+00;5.05E-01;4.77E-01;1.28E-01	5497;8634;9984;45412	2.13E+00;1.23E+00;9.27E-01;6.43E-01
GPAT2P1	0.155046	1.11648	3	AGCGGCTCCACAAGCTACGT;TGCAGAACCTCCTCTCAGGG;GGCAACAGCGACCCACAAAG	0.01;0.17;0.28	54879;64553;68937	7.44E-01;4.60E-01;1.52E-01	8505;12889;22563	1.61E+00;1.16E+00;5.83E-01
TRIM9	0.154707	1.29185	4	GCTGAACGGACTGTCAGACA;CAGGTGATACAGGAGTTGCG;AAGAAGAGTGCACCTGACTG;GGCGCTGGCGAACCCCCCGT	-0.01;0.11;0.24;0.28	53200;61225;67212;68961	1.07E+00;7.84E-01;4.62E-01;2.01E-01	8481;10230;16217;24242	2.02E+00;1.54E+00;1.10E+00;5.10E-01
VSIR	0.154663	1.2003	4	GGTGAAGGTCCTGGAACGTG;CTCTGCCCTTTCAGACATCA;AACCTGACCCTGCTGGATAG;GACATACAGGGAATACGGCG	-0.64;0.2;0.21;0.85	9521;65570;66255;76971	9.95E-01;4.79E-01;4.41E-01;1.06E-02	471;11187;11872;67921	1.91E+00;1.62E+00;1.04E+00;2.28E-01
MCAT	0.154225	1.21029	4	AGTTGGACACTTCACATACG;GTGATGTAGTTTCTCGACAG;GCGGGTAGTTGAGCAGACCG;GCTGCTGCGAGATGCGACCG	-0.03;-0.03;0.28;0.39	51693;52110;68984;72167	1.01E+00;5.37E-01;5.10E-01;1.23E-01	5275;8458;25332;25749	1.91E+00;1.25E+00;1.03E+00;6.57E-01
SLC39A9	0.15399	1.23855	4	TATGTTGGTGGGATGTTACG;AAACACAATTAACTGGACAC;ATGTTGCTGGTGGACCAGAT;GACAACCAGACCCAGCGTGG	-0.17;0.21;0.22;0.35	40852;66236;66727;71142	1.04E+00;6.53E-01;4.51E-01;1.47E-01	6300;10715;11206;36590	1.98E+00;1.30E+00;1.07E+00;5.98E-01
KRTAP6-2	0.153971	1.12209	4	ACTACGGCGACCATGGCTAT;GGCTTCCATAGCCATAGCCT;TGTGGCTATAGCTCCTGCTG;TATGGGTGCTGTGGATACGA	-0.26;0.08;0.24;0.55	33854;59668;67298;75067	7.27E-01;5.06E-01;4.64E-01;5.41E-02	2375;10144;17774;43588	1.43E+00;1.11E+00;9.98E-01;9.52E-01
ZNF471	0.153879	1.177	4	TATCAGAGCCTGGTATCACT;AAAAGACGAGCCATCACTGA;AAAGCCTTCAGTGTTCACAT;GTATGATGATGCATGCATGG	-0.13;0.09;0.21;0.44	43873;60388;66210;73324	7.52E-01;7.34E-01;4.41E-01;9.49E-02	4118;11232;17054;33569	1.48E+00;1.45E+00;1.03E+00;7.43E-01
MMP21	0.15384	1.08446	4	CAGGACCACTGACCTTGAGA;GGTTCCTGTCCAGATACGGC;GCCCAGCTTGATGTCGACCG;AGAGAGAAACCAATATGGAG	-0.2;-0.05;0.16;0.71	38873;49957;63805;76409	6.05E-01;5.02E-01;4.05E-01;2.33E-02	1033;13637;27485;38569	1.29E+00;1.21E+00;9.38E-01;8.99E-01
EXOSC10	0.153824	1.19825	4	TGAAATCAGCCAGTGCAGGG;CCAGCTGGAACCGTAAGGTG;AGGCTGGCTGACCTTAACGA;CAGCAAGCTATGATGCCCTG	-0.33;0.23;0.25;0.46	28319;67074;67806;73661	1.09E+00;4.76E-01;4.28E-01;8.69E-02	3781;9636;10368;49123	2.08E+00;1.15E+00;7.91E-01;7.75E-01
SARNP	0.153812	1.1339	4	CATTGAGCTCCCTGTCAAAG;GCAAATGAAGAAGATGTACT;AAGCAAGAATGTCTTGCTCG;AGAATACCTACCTCAGTCTG	-0.2;0.09;0.16;0.56	38520;60155;63970;75186	7.44E-01;5.98E-01;4.06E-01;5.13E-02	2256;13472;17287;38922	1.46E+00;1.20E+00;9.72E-01;9.07E-01
HOMER2	0.153711	1.25604	4	GATAGCCAAAGACAAGACGC;GGATGCCTGAGTAGAAGATG;GGAGCCGGTCATTCTCATCA;ACAGCCTTACCTCTGCGTCA	-0.06;0.13;0.22;0.32	49598;62385;66698;70185	9.24E-01;8.32E-01;4.50E-01;1.71E-01	7257;10744;15057;27844	1.78E+00;1.63E+00;1.07E+00;5.54E-01
TM6SF2	0.153622	1.31586	4	TGGTTGAGCGCGTAGGACAC;GGGTAAGGCACTCACCATGT;CTGACTCACCAGCATAGAGT;CAAGGATGAGATATATGACA	0.04;0.11;0.14;0.33	57119;61118;62624;70494	1.27E+00;7.80E-01;3.93E-01;1.63E-01	6948;14818;16324;20323	2.32E+00;1.53E+00;8.43E-01;5.68E-01
MBD4	0.153522	1.25481	4	TTTCTTCACTGGTCACACTG;TTTACTGTACTTTCTAAAAG;CCAAACTGAGCAGAAGCGAT;ACTTACCGGAGGTCATTCGG	-0.3;0.27;0.3;0.35	30779;68402;69493;71092	1.20E+00;5.28E-01;4.59E-01;1.49E-01	6350;7949;9040;46663	2.25E+00;1.29E+00;8.80E-01;5.96E-01
DFFB	0.153495	1.18649	4	GTGGCTCGTGAAATGCACTG;CTCCGGTCCATGCAGTACAA;CGGCGTTGTCGGGAACACTG;CACGCACCTTCAAACCACGG	-0.63;-0.04;0.5;0.77	10054;51265;74421;76719	8.59E-01;5.22E-01;4.66E-01;1.63E-02	723;3021;26177;67388	2.07E+00;1.44E+00;9.90E-01;2.42E-01
PDE1C	0.153436	1.10589	4	GAAGTGACAAGACATATCTG;ACATTGTCCAGCGATGATGG;TTCCACATTCAGACTCGGTG;GTATAGACGGACATCAAACA	-0.43;0.02;0.33;0.69	20803;55899;70665;76321	6.16E-01;5.75E-01;3.76E-01;2.53E-02	1121;6777;21543;56639	1.42E+00;1.26E+00;1.21E+00;5.43E-01
CARD11	0.153388	1.2456	4	CATCGTCAGACGCTACAAGG;TGAGGATCGAGATGGTGCGG;CATCTTGGAACACGACCGCA;GCGCTACGCACAGCTCAGTG	-0.31;0.24;0.34;0.35	29701;67345;70811;71072	1.11E+00;5.82E-01;4.44E-01;1.49E-01	6370;6631;10097;47741	2.11E+00;1.43E+00;8.40E-01;5.95E-01
OSBPL5	0.153329	1.27588	4	CGAACGTGGGTAGCACCACG;GCTCATCTACAAGACGCCCA;GGAGTCAGATACCGAGACCC;GCTCTGCTATGTAGAATGTG	-0.05;0.15;0.22;0.29	50212;63363;66567;69362	9.48E-01;8.77E-01;4.48E-01;1.91E-01	8080;10875;14079;27230	1.82E+00;1.71E+00;1.06E+00;5.23E-01
TRPV2	0.153	1.16184	4	GTTGTCCGAGATCATCACTA;ACGAGATCCAGATGAACACG;ACATGTAGATCAGATTACAC;AGTCAACCTCAACTACCGAA	-0.13;0.07;0.19;0.48	44308;59133;65085;74020	7.47E-01;7.09E-01;4.21E-01;7.85E-02	3422;12357;18309;33134	1.47E+00;1.39E+00;9.67E-01;8.11E-01
PAQR4	0.152897	1.27322	4	TCAATAAGTTCGTGCTGACC;CTCTTTATGTGCCACCAAGG;CTGGGCAACATCTACACGCA;CAACACAGTGTAGCCCACCA	-0.18;0.24;0.27;0.28	40039;67360;68534;68891	1.11E+00;6.33E-01;4.96E-01;2.03E-01	8551;8908;10082;37403	2.11E+00;1.26E+00;1.21E+00;5.07E-01
NSUN4	0.152824	1.29206	4	TGTCAAAAGTGAAGCATCGA;TCAAGTTCGAGTTACCTCAT;GCAAAGCCAGTCGAACAGCA;GGTAGTACTCCATGACACCC	0.03;0.06;0.21;0.32	56395;58108;66010;70130	1.23E+00;6.77E-01;4.37E-01;1.72E-01	7312;11432;19334;21047	2.26E+00;1.33E+00;1.02E+00;5.52E-01
SPOCD1	0.1527	1.15782	4	GAGGTACTATGGACTCGGTG;GGAGAGCTCTGACCTCCAAG;AAGAAGCTGTGTGTGTCGTG;GCCTCCAAAATGACCCACAA	-0.2;0.14;0.16;0.51	38292;62937;64065;74464	8.57E-01;5.93E-01;4.08E-01;6.81E-02	2978;13377;14505;39150	1.67E+00;1.18E+00;9.12E-01;8.64E-01
EOMES	0.152536	1.13913	4	CTCACTCTTCCCGTACCAGG;ACTTCAACAATATGCAGTCG;CCTCTACGAACACATTGTAG;GCTTAGTGACACCGACGCCG	-0.51;0.06;0.39;0.68	16008;57998;72125;76218	6.73E-01;6.54E-01;3.84E-01;2.77E-02	1224;5317;19444;61434	1.61E+00;1.32E+00;1.22E+00;4.02E-01
BSCL2	0.152468	1.14222	4	GGGCTGAGGTGGCTGACTGT;GATCTCAATGATCGCTCCAG;ATTTCCTGCTACACCAGAGG;AATGTCTCGCTGACTAAGGG	-0.12;0.01;0.22;0.5	44883;54751;66707;74335	7.64E-01;5.89E-01;4.51E-01;7.11E-02	3107;10735;22691;32559	1.51E+00;1.15E+00;1.07E+00;8.48E-01
RTL10	0.152176	1.07427	4	ATTATGCCAACGCACATCCA;GAGCTCGTAATCGTCAGGCA;CATGGTCGTTCGCACACACA;GAGGGCCTGGCACTCGACAT	-0.46;0.0;0.12;0.95	18992;54437;61694;77180	5.82E-01;3.86E-01;3.75E-01;5.86E-03	262;15748;23005;58450	1.87E+00;1.13E+00;8.03E-01;4.89E-01
SGO2	0.152068	1.21401	4	TAGTTCAGATGTCGATATTG;TATCATTATCCTCATACATG;GAAATTCATTTGTGACGTCT;ATAGTTGATGTACCTCCCAG	-0.12;0.11;0.28;0.34	45059;60955;68938;70819	7.73E-01;7.69E-01;5.09E-01;1.55E-01	6623;8504;16487;32383	1.52E+00;1.51E+00;1.24E+00;5.82E-01
DCD	0.152062	1.12179	4	CCAGACAGGCACCAAAGCCA;ACCCTAGAAAAAGGCCTAGA;ACTCACGGTTCCCCGATCCT;AAAATGCAGGTGAAGACCCA	-0.29;-0.26;0.41;0.74	31661;33769;72720;76574	6.95E-01;4.71E-01;4.40E-01;1.96E-02	868;4722;43673;45781	1.71E+00;1.36E+00;9.13E-01;5.05E-01
RMDN3	0.151993	1.148	4	TATACGCAGACTTCAGATCC;CAGTTACACAACAGCCAATG;TCTGCAGTATGGAAGCCGGC;AGAACCAGAGAGTGGCTCGG	-0.31;0.04;0.42;0.47	29521;56944;72735;73778	6.96E-01;6.43E-01;4.42E-01;8.42E-02	3664;4707;20498;47921	1.71E+00;1.26E+00;8.34E-01;7.86E-01
MID1	0.151904	1.07469	4	GTGTGATACTAGGATGCGGT;CCTTGTGTAAACTGGTTGGG;GAATTGGCTCAATCAGACGA;GAGATACTCACTAACGACGT	-0.25;-0.2;0.09;0.97	34832;38325;60063;77211	5.23E-01;4.26E-01;3.78E-01;5.17E-03	231;17379;39117;42610	1.93E+00;1.04E+00;7.40E-01;5.93E-01
GZF1	0.151889	1.11232	4	AAATCAGGAGAGCTAGTGGA;AGGAATCCGTGAGACCACTG;CCGCGCTCAAGACGCACATG;GTGTGACGTGACAGTCAGCG	-0.39;0.1;0.27;0.63	24177;60677;68363;75840	7.63E-01;4.91E-01;3.91E-01;3.63E-02	1602;9079;16765;53265	1.50E+00;1.19E+00;1.11E+00;6.50E-01
MC1R	0.151761	1.12426	4	GAGCGTGCTGAAGACGACAC;GCGGCAGGGTCACGATGCTG;GAGCTTGGTGGAGAACGCGC;CAGCATGTGGACGTACAGCA	-0.39;-0.19;0.47;0.72	23477;39115;73887;76479	7.97E-01;4.26E-01;3.87E-01;2.17E-02	963;3555;38327;53965	1.94E+00;1.32E+00;6.27E-01;6.11E-01
CEP104	0.151508	1.20993	4	AATTTGCAGCTGTGACGCGG;TTGCACCCTATCAAGCAGAG;TAAGACGTGGTCCTACCGAG;TATTCGTAAGCATTATGGGG	-0.39;0.23;0.34;0.43	24045;66752;70769;73070	1.07E+00;5.80E-01;3.90E-01;1.01E-01	4372;6673;10690;53397	2.04E+00;1.43E+00;7.22E-01;6.46E-01
LYST	0.151495	1.43043	4	AGGCTCTCGAGAGATATACA;ATTATATGAACTCCTAAGTG;AGCGTTGATGATCCAAGTGT;AATGATCTACAAACCTCTCG	-0.92;0.12;0.64;0.77	2094;61660;75959;76702	1.14E+00;1.00E+00;8.01E-01;1.67E-02	740;1483;15782;75348	2.67E+00;1.57E+00;1.43E+00;4.76E-02
SF3A1	0.151207	1.15167	4	GGCGGTAGTAGGCATGGTAA;TCTGCAGGTGTGTTACCGAG;CTTCACCACATCCAAGTCGA;CATTGGTAAGAAGATCGGTG	-0.24;0.01;0.4;0.43	35308;55200;72442;73034	6.75E-01;6.00E-01;5.32E-01;1.02E-01	4408;5000;22242;42134	1.66E+00;1.17E+00;1.06E+00;7.19E-01
PGM2	0.151191	1.15223	4	TGATTCTAGGAGCGTGAACA;GACCATCATCCAGACTACAC;GAAATACCCGAATCCCGAAG;AATCCCCTGACTGATAAATG	-0.37;-0.14;0.53;0.58	25051;43734;74790;75428	9.09E-01;4.41E-01;3.97E-01;4.58E-02	2014;2652;33708;52391	2.18E+00;1.02E+00;7.30E-01;6.79E-01
FTMT	0.150953	1.10091	4	GAAGCCGGAACAGGACGACT;CGTAGGACGCATAGAGCTCG;TTTCCTTCACCAGTCCCGGG;AGTTCTGGCGCACCCGAGAG	-0.16;-0.07;-0.01;0.84	42178;48570;53306;76937	6.87E-01;4.84E-01;3.91E-01;1.13E-02	505;24136;28872;35264	1.59E+00;1.37E+00;8.86E-01;5.59E-01
ALPP	0.150924	1.29739	4	CGAAAGTACATGTTTCGCAT;TTGTCTACATTGTATGTCTG;CCCGGACTTCTGGAACCGCG;CGGCGTCCGAGTACCAGTTG	-0.52;0.31;0.4;0.42	15739;69780;72299;72798	1.32E+00;6.65E-01;3.86E-01;1.07E-01	4644;5143;7662;61703	2.46E+00;1.64E+00;7.01E-01;3.95E-01
CCDC7	0.150883	1.32645	6	AGACAACATGACTTTCACGG;ACCAGGCAAATATGTTGGAG;TATGGACATTGCGATCAGAA;AACCCAAGGAGTTAATCCTA;TCAGCGTTTGAGAATTCCAT;CTTTAAATTCATCAGTTGAG	-0.23;-0.11;-0.07;0.3;0.33;0.68	35882;45813;49037;69644;70505;76251	1.00E+00;9.07E-01;8.35E-01;6.01E-01;4.73E-01;4.04E-02	1191;6937;7798;28405;31629;41560	1.83E+00;1.62E+00;1.39E+00;1.08E+00;1.07E+00;9.63E-01
DEFA5	0.150807	1.37516	4	TTCCTGCAAAGGAGATAGCA;AGATTGATGTCTCCTACCTG;TTCCTGGAGTGACTCAGCCT;TACAACCCAGAAGCAGTCTG	0.03;0.17;0.19;0.2	56345;64562;65516;65924	1.23E+00;9.38E-01;4.28E-01;2.80E-01	11518;11926;12880;21097	2.26E+00;1.81E+00;9.92E-01;4.35E-01
MED26	0.150771	1.1425	4	TGGACTCCCACTGATCCCGT;GGTTGTAGGAAACACGACTT;CCTCGGAACTCACGGCATGA;GCGGTCGCACGGCGTTGACG	-0.34;0.15;0.28;0.51	27845;63085;68968;74501	8.64E-01;5.10E-01;4.23E-01;6.72E-02	2941;8474;14357;49597	1.68E+00;1.24E+00;8.69E-01;7.74E-01
BATF2	0.150769	1.10052	4	AAAAAGACAACCTCGCCCTG;AGCAACCACAGCGGGGCCAA;CAGGCGCTCATGCACGTGCA;AGCTGGGTAACAGGAACCCG	-0.24;0.05;0.2;0.59	35360;57596;65855;75489	6.62E-01;5.33E-01;4.34E-01;4.43E-02	1953;11587;19846;42082	1.30E+00;1.06E+00;1.03E+00;1.01E+00
ZNF711	0.150757	1.13681	4	ACAGAGAGTGAGTACACCAG;ATGGCAAGGGTACACTGTGA;TAATGGACACTTAGAACATG;GAGACTGATGTAGTAACAGA	-0.66;0.03;0.27;0.96	8878;56497;68381;77198	6.32E-01;4.97E-01;4.92E-01;5.46E-03	244;9061;20945;68564	1.90E+00;1.24E+00;1.19E+00;2.12E-01
NFKBIZ	0.150592	1.16639	4	AGTTAGCTGGCTGAACCCCG;AAAGAGGTTTGGTTCATAAG;CATCCGAAGTCATAAACAGA;ACCTCAAACACCAACGCCCG	-0.25;0.18;0.19;0.48	34491;64898;65444;73982	9.56E-01;5.17E-01;4.27E-01;7.94E-02	3460;11998;12544;42951	1.85E+00;1.02E+00;9.88E-01;8.07E-01
RRM2	0.150541	1.61116	8	CTCCTGGAAGATCCTCCTCG;GGGGCTCAGCTTGGTCGACA;GGGAAGATGACAAAGCGGCG;ACACCTGACACGCAGAAGCA;TGACTTACCGCACACTGGGT;GGGAGACAGCACGCCAGTGA;TTGTGAAGGGAGAGCCACCG;TCCTCCGATTACCTCCTCGG	-0.73;-0.1;-0.03;0.02;0.25;0.47;0.62;0.72	6140;46407;51539;55374;67766;73828;75777;76464	1.38E+00;1.34E+00;1.25E+00;1.16E+00;9.18E-01;8.31E-01;4.49E-01;4.41E-02	978;1665;3614;9676;22068;25903;31035;71302	2.35E+00;2.10E+00;2.00E+00;1.94E+00;1.76E+00;1.41E+00;1.03E+00;2.87E-01
OR7A17	0.150333	1.0919	4	CACAAAGCTTAATGGTATTG;GATGAAACAGATGTCTGCAA;ACACCTTTCTTAATGACATG;TGGACAGAAACAGCCCAAAG	-0.26;-0.21;0.34;0.72	34025;37756;71002;76489	5.91E-01;5.09E-01;4.26E-01;2.15E-02	953;6440;39686;43417	1.46E+00;1.32E+00;1.01E+00;5.81E-01
BCL11A	0.14999	1.24301	4	TGGCATCCAGGTCACGCCAG;TGAAGGGATACCAACCCGCG;CCACCGCATAGAGCGCCTGG;AGTGCAGAATATGCCCCGCA	-0.05;0.13;0.18;0.34	50178;62251;64937;70873	9.47E-01;8.26E-01;4.19E-01;1.54E-01	6569;12505;15191;27264	1.81E+00;1.61E+00;9.59E-01;5.85E-01
RIPOR3	0.149882	1.10991	4	TGGCTGGAGGAACTTAGGAG;GATGACGCTTTCAGTGATGA;GGAGAAGCAAACGCGCTGTG;TCGCCGACTTCTTCACGACG	-0.12;-0.1;0.23;0.59	45269;46448;66753;75490	7.76E-01;4.61E-01;4.52E-01;4.43E-02	1952;10689;30994;32173	1.53E+00;1.07E+00;1.03E+00;8.13E-01
ADCY8	0.149731	1.18591	4	GCTGCAGGTCATCCTCCAAG;CGATATTTAAGATGGCACCC;ATTTCCAGGACAACAAACCG;CAAAACACGATGTTGACATG	-0.09;-0.07;0.37;0.38	47572;49003;71668;71943	8.51E-01;6.26E-01;4.89E-01;1.28E-01	5499;5774;28439;29870	1.65E+00;1.54E+00;9.02E-01;6.43E-01
NDUFA1	0.149703	1.17219	4	ATGTACGCAGTAGCCAGTCC;ATGTGGTTCGAGATTCTCCC;ATCCACAGGTTCACTAACGG;TGGCTACTGCGTACATCCAC	-0.09;0.02;0.26;0.41	47166;55545;68283;72568	8.37E-01;6.08E-01;4.89E-01;1.13E-01	4874;9159;21897;30276	1.63E+00;1.19E+00;1.19E+00;6.84E-01
GTF2H2B	0.149523	1.48853	7	AACGTCTTTGAAGAAAGCTG;GTACTTGCTCGTGAAACTGG;GCCGAGGCGGGCAGATCACG;GGCTTTCATCTAAAATAACA;CATCTACTACCACATAAAGG;ATTAGATCATAAATATTAGA;TAATATTTATGATCTAATCA	-0.13;-0.1;0.0;0.02;0.1;0.5;0.65	44043;46813;54119;55533;60744;74345;76054	1.59E+00;1.13E+00;1.01E+00;6.79E-01;6.59E-01;5.38E-01;5.49E-02	1388;3097;16698;21909;23236;30629;33399	2.56E+00;1.79E+00;1.60E+00;1.56E+00;1.08E+00;9.49E-01;8.77E-01
MRPL10	0.14946	1.13535	4	TAGCGGACAGTCTGGAGGGT;GTCGTGTGATGCACTTTCAG;ATTCCTCCTTACCTCCTGTG;GATAGCCGTCTGCCAGAATG	-0.22;0.06;0.3;0.45	36893;58369;69655;73528	6.85E-01;5.63E-01;5.34E-01;9.01E-02	3914;7787;19073;40549	1.35E+00;1.31E+00;1.12E+00;7.62E-01
ATP6V0D1	0.149282	1.06407	4	AGGCATGGTTCCTCATGTGG;TCTCGATGTTCATCTCGTCA;TGGTAACTTCCTGGCCAACG;GCTCGAAGCTGCCTAGTGGG	-0.3;0.0;0.18;0.72	30934;54231;64611;76466	5.78E-01;4.61E-01;4.15E-01;2.20E-02	976;12831;23349;46508	1.31E+00;1.12E+00;9.41E-01;8.86E-01
RPS6KA1	0.149224	1.10466	4	CTTGACAGCATACTCCATGT;ACTCACCATCAACACCCCAT;TGATGTAAATCACCCATTCG;AGGGTGGCTTGATCTCACGA	-0.14;-0.04;0.22;0.56	43098;51029;66445;75204	7.12E-01;5.18E-01;4.45E-01;5.09E-02	2238;10997;26413;34344	1.41E+00;1.05E+00;9.81E-01;9.75E-01
GHSR	0.149216	1.14471	4	CACCACGAAGAGTGCCACGC;CATCTTCGTGCTAGTCGGGG;GGTACTGCCAGAGGCGAACG;AGAGCGCACCGCAAACTCGG	-0.17;-0.04;0.38;0.43	40610;51417;71892;72989	6.47E-01;6.40E-01;5.25E-01;1.03E-01	4453;5550;26025;36832	1.58E+00;1.29E+00;9.97E-01;7.15E-01
LILRA4	0.149163	1.14421	4	ACCTGCGATCAGGATATCCA;CCTACTCAAACCCATCCTGT;AAAACAACACCCCATACGTG;AAGAGGGAAACTCAATGTCG	-0.17;0.1;0.14;0.51	41334;60924;63022;74550	7.72E-01;6.65E-01;3.96E-01;6.61E-02	2892;14420;16518;36108	1.52E+00;1.33E+00;8.75E-01;8.61E-01
UBE2K	0.149027	1.13167	4	CCTCCAGACACACCATATGA;GCAATGACAATAATACCGTG;TAATATTAGTTCCGTCACAG;ATAGGCTTACAATACCTTAG	-0.14;0.04;0.19;0.51	43239;56926;65211;74514	7.16E-01;6.43E-01;4.23E-01;6.69E-02	2928;12231;20516;34203	1.42E+00;1.26E+00;9.74E-01;8.71E-01
RAB39B	0.148911	1.12011	4	GTTCCGGCTCATTGTCATCG;CCTGATCCGCCGCTTCACCG;AGTGTGACCTGGATACACAG;GCCTACTACAGGAACTCAGT	-0.36;-0.35;0.31;1.0	25999;26488;69775;77264	5.38E-01;5.17E-01;4.05E-01;3.98E-03	178;7667;50954;51443	2.04E+00;1.32E+00;7.11E-01;4.09E-01
RBM10	0.148795	1.16298	4	TAGTAGCTGTAGTCGACCGG;CATCTACCAACAATCAGCCG;CAAGTGACTAAACTCGACGA;CACCCACCACTCACTATCGA	-0.26;0.14;0.3;0.41	33891;62824;69554;72679	8.52E-01;5.30E-01;5.07E-01;1.10E-01	4763;7888;14618;43551	1.66E+00;1.30E+00;1.00E+00;6.92E-01
COPZ2	0.148485	1.1472	4	CATTGACCTCTTCCTATACG;GTTCAGAGACTCAAACAGGC;CTGGCCACGTCCGCACCCGG;GGGGACACTTACTCTCAGTC	-0.2;0.07;0.3;0.42	38124;59155;69618;72925	7.10E-01;5.89E-01;5.32E-01;1.04E-01	4517;7824;18287;39318	1.40E+00;1.31E+00;1.18E+00;7.10E-01
MFSD9	0.148411	1.20575	4	GAGTTGCAAAATGCCATAGG;AGCACATGGGTCTTTCGCAA;TGAGATAGCCACCGACCACG;GCCAACACTACTTCGACCCA	-0.12;0.16;0.16;0.39	45208;63726;63900;72205	8.95E-01;7.74E-01;4.06E-01;1.22E-01	5237;13542;13716;32234	1.74E+00;1.52E+00;9.03E-01;6.59E-01
SLTM	0.148399	1.05754	4	AACTATGTCTTCAAGCACAG;GCATTAGAATAATTCGTGAA;AAACCTCTTTGCTTGACCAG;TCTAATGTAGGCTATTGAAG	-0.3;-0.05;0.24;0.69	30995;50632;67520;76309	5.12E-01;4.69E-01;4.62E-01;2.56E-02	1133;9922;26810;46447	1.25E+00;1.13E+00;9.65E-01;8.88E-01
LOC105376860	0.148369	0.736927	1	CACTCCCAAACTCACCAGGA	0.15	63250	0.0879	14192	0.737
POTENTIALLY_ACTIVE_123	0.148213	0.736744	1	TGTGTTAGCCGAGATCTCTG	0.15	63244	0.088	14198	0.737
SPATS1	0.147988	1.13184	4	CTTGGGTAAAATGTCCACTC;AAGGGACTCTGGCATGACCG;CTACGTAAGCAGACACTCTG;ATTCCTGGGATCAATATCTG	-0.39;0.08;0.38;0.52	23899;59660;71788;74709	7.26E-01;6.33E-01;3.89E-01;6.24E-02	2733;5654;17782;53543	1.56E+00;1.43E+00;8.97E-01;6.41E-01
PTPN7	0.147757	1.10627	4	GTGCCCGGCCTAGACAGACA;CAGCATGGTCCAAGCCCATG;GGTGTGTTCACAGAGCAGAT;CATGCTCACTCAGCTCCGAG	-0.39;-0.18;0.46;0.7	24058;40281;73572;76361	7.66E-01;4.27E-01;3.90E-01;2.44E-02	1081;3870;37161;53384	1.87E+00;1.27E+00;6.46E-01;6.38E-01
PRELID2	0.147584	1.12057	4	GATTGCAATCTGTCAGAACG;CAATCCTCGGGAAAGAAACA;ATGCATACTGTGTCCACGTA;GGTCGCCAGCTTTCTCCGAA	-0.33;0.09;0.31;0.51	28645;60131;70009;74548	7.43E-01;5.47E-01;4.32E-01;6.61E-02	2894;7433;17311;48797	1.46E+00;1.35E+00;8.75E-01;8.02E-01
ATP6V1G2	0.147573	1.23532	4	GCGACTGAAGCAGGCAAAGG;CAGAAGCTGCTGGATACCTT;CCCAGGCCATGGGCTCCCAG;ATTCGTGCTCTCGCTCTCTG	0.01;0.02;0.19;0.37	54753;55696;65415;71672	1.15E+00;6.11E-01;4.27E-01;1.34E-01	5770;12027;21746;22689	2.13E+00;1.20E+00;9.86E-01;6.27E-01
COMMD1	0.147492	1.14065	4	GAGGGTGGCAAACCCCTGAG;ACTGCTCAAACCAAAAAGCA;CGGGTACCCCGGCATCACAG;ACGGAGCCAGCTATATCCAG	-0.3;0.15;0.25;0.48	30713;63484;67824;74092	8.83E-01;4.77E-01;4.58E-01;7.68E-02	3350;9618;13958;46729	1.72E+00;1.15E+00;8.78E-01;8.19E-01
METTL1	0.147169	1.07406	4	GACCCAGAATAAGTGTGTCT;GGCATATTCTGCTAGCAGGG;TATGTCTGCAAACTCCACTT;GACCACACGCTGCGCTAGTG	-0.23;0.0;0.16;0.66	36142;54387;63899;76063	5.81E-01;5.48E-01;4.06E-01;3.12E-02	1379;13543;23055;41300	1.17E+00;1.13E+00;1.09E+00;9.03E-01
POU5F1P3	0.146965	0.734517	1	GAAGCTGGAGCAAAACCCGG	0.15	63171	0.0885	14271	0.735
ST6GALNAC4	0.146693	1.2637	4	CAGCTCACCAGGATGTACCC;GACACGCTCTACATGGTGTG;CGGCAGGGCTCGCGGACCAG;GTTCATGCGGAACACGCACT	0.02;0.08;0.1;0.38	55952;59606;60564;71973	1.21E+00;7.25E-01;3.80E-01;1.27E-01	5469;16878;17836;21490	2.23E+00;1.42E+00;7.59E-01;6.44E-01
UBALD1	0.14666	1.16815	4	GCCTCCGAGAGCTTCCACAG;CAGCCACCATCACCACCAGA;AGAACATGGTGAGAGCGTCA;GATCAACCAGTTCGTGCTGA	-0.09;0.04;0.24;0.4	46901;57108;67385;72341	8.28E-01;6.48E-01;4.66E-01;1.18E-01	5101;10057;20334;30541	1.62E+00;1.27E+00;1.12E+00;6.68E-01
TRA2B	0.146597	1.09849	4	ACAGTCGAGATTATCGTAGA;CAGCAGTCTAGGCGTTCAAG;GTGGAAGTGCTCACGGATCG;GAAGGCATTATACCCGGTCA	-0.16;0.0;0.06;0.68	41765;54444;58484;76238	6.76E-01;5.82E-01;3.75E-01;2.72E-02	1204;18958;22998;35677	1.35E+00;1.23E+00;1.13E+00;6.88E-01
PABPC4	0.146596	1.20246	4	AGCGGCGGGTGATCATATCG;GATTCAAGTCTCGCAAAGAG;CAACCAGTATATGCAACGAG;TGTGAGTTACGAAAAACACG	-0.66;0.14;0.41;0.7	8906;62721;72556;76348	8.47E-01;6.83E-01;4.96E-01;2.47E-02	1094;4886;14721;68536	1.68E+00;1.65E+00;1.27E+00;2.12E-01
AP2S1	0.146352	1.1622	4	ATCCTCATCCAGAACCGGGC;TGAGAAACAGAAGCTGATCG;CAAACACACCAACTTTGTGG;GGCCATTCACAACTTCGTGG	-0.04;-0.0;0.03;0.6	51078;53663;56704;75560	9.83E-01;5.66E-01;3.76E-01;4.27E-02	1882;20738;23779;26364	1.87E+00;1.10E+00;1.04E+00;6.37E-01
RNF25	0.14625	1.11289	4	ACAGATAACAACATCCCTCA;GGATTTCGGATAGAGATCTG;AACGCAAGCGGCTCTACCAG;GAGGCAAGATCATACACGAG	-0.13;0.0;0.16;0.55	44054;54443;63998;75049	7.39E-01;5.82E-01;4.07E-01;5.45E-02	2393;13444;22999;33388	1.46E+00;1.13E+00;9.49E-01;9.08E-01
RPL7AP6	0.146026	0.732604	1	AGAGAGCCATCCTCTATAAG	0.15	63108	0.0889	14334	0.733
RPL7AP70	0.146026	0.732604	1	AGAGAGCCATCCTCTATAAG	0.15	63108	0.0889	14334	0.733
RPL7AP50	0.146026	0.732604	1	AGAGAGCCATCCTCTATAAG	0.15	63108	0.0889	14334	0.733
RPL7AP18	0.146026	0.732604	1	AGAGAGCCATCCTCTATAAG	0.15	63108	0.0889	14334	0.733
RPL7AP11	0.146026	0.732604	1	AGAGAGCCATCCTCTATAAG	0.15	63108	0.0889	14334	0.733
RPL7AP66	0.146026	0.732604	1	AGAGAGCCATCCTCTATAAG	0.15	63108	0.0889	14334	0.733
RPL7AP30	0.146026	0.732604	1	AGAGAGCCATCCTCTATAAG	0.15	63108	0.0889	14334	0.733
MYBPC1	0.14594	1.27211	4	TATTCAGTAATGACAACAGG;CGTCTAAAGGTGGTTCACAA;AGATACAACTGCTTATTGTG;AACTCCCATACGTCCACCTG	-0.02;0.11;0.22;0.26	52642;61441;66728;68248	1.05E+00;7.93E-01;4.51E-01;2.20E-01	9194;10714;16001;24800	1.98E+00;1.55E+00;1.07E+00;4.88E-01
RPL35AP9	0.14586	0.732361	1	AACAAAACCAGAGTCATCTG	0.15	63100	0.0889	14342	0.732
RPL35AP5	0.14586	0.732361	1	AACAAAACCAGAGTCATCTG	0.15	63100	0.0889	14342	0.732
RLN3	0.145789	1.15318	4	AGATGCTGATGAAGACAGTC;ATCAGCATCTGCATCCGGGA;ATCAGACATCCTGGCCCACG;GGCCCGGGCAGCGCCTTACG	-0.27;0.18;0.2;0.47	33057;64971;65670;73826	9.61E-01;4.93E-01;4.31E-01;8.30E-02	3616;11772;12471;44385	1.85E+00;1.00E+00;9.67E-01;7.91E-01
POTENTIALLY_ACTIVE_82	0.145606	0.731938	1	GGCGTCAGAACGAAAGGCAG	0.15	63086	0.089	14356	0.732
ASCL4	0.145541	1.36242	4	GCACGCGGCGTCCAGACGCA;AGACAAGCGCCTCAGCAAAG;CGGGTGCGCTGCGTGAACGA;CCGCGCCCCTGGGCGTTCCG	-0.67;0.35;0.43;0.47	8429;71052;73064;73872	1.46E+00;7.22E-01;5.11E-01;8.20E-02	3570;4378;6390;69013	2.69E+00;1.77E+00;7.96E-01;2.00E-01
LOC107986934	0.145541	0.731786	1	CAGTTACCTTATGTAATCGA	0.15	63081	0.0891	14361	0.732
FBXW11	0.145533	1.12421	4	CCTTAATAGAATTATCTCGT;AGTGCAATACAGCCTCATTG;AGACTATAGAATCTAACTGG;GACACGGCGTAAAGTGATGT	-0.45;0.17;0.2;0.67	19711;64330;65532;76161	9.26E-01;4.29E-01;3.75E-01;2.90E-02	1281;11910;13112;57731	1.79E+00;1.20E+00;9.93E-01;5.10E-01
BTG2	0.145525	1.16658	4	GAAGGGAACCGACATGCTCC;CTCATAGGGGTCCACCCACA;TTTCCCGAAAAGCCGTCCAA;GAGGCTTAAGGTCTTCAGCG	-0.32;0.17;0.31;0.42	28869;64487;70062;72766	9.34E-01;5.49E-01;4.34E-01;1.08E-01	4676;7380;12955;48573	1.81E+00;1.35E+00;8.10E-01;6.98E-01
GLMP	0.145422	1.14515	4	GTTCCAAGAGAAATCGGCCA;CTGCTTCATATACGGGCAGT;TGCTGCCGTATCGGACACGT;AGACACCTGTCAGCTAGAGG	-0.05;-0.03;0.01;0.65	50098;51607;55288;76047	9.43E-01;5.28E-01;3.80E-01;3.16E-02	1395;22154;25835;27344	1.81E+00;1.17E+00;1.00E+00;6.02E-01
SLC13A5	0.145292	1.17109	4	AGGCACAATGAATAGCAGGG;GACCGGGACGGGACCCAACG;GATCAGTAACACGGCAACCA;GCCGCCCAGGAACAGCATGT	-0.31;0.19;0.28;0.41	30161;65330;69002;72665	9.81E-01;5.11E-01;4.50E-01;1.11E-01	4777;8440;12112;47281	1.89E+00;1.25E+00;8.57E-01;6.91E-01
GPR156	0.145267	1.10993	4	CTTCCATACCCAGTATGGTG;AATGGGGCCAAACACAAGGG;AAGTCCAAACAATACCCAAG;TGTGATCCTGCTCATGACGT	-0.16;-0.15;0.34;0.54	41859;42772;70942;74968	6.78E-01;5.88E-01;4.36E-01;5.64E-02	2474;6500;34670;35583	1.45E+00;1.35E+00;9.36E-01;7.03E-01
MMP1	0.145076	1.16808	4	TACCCTAGCTACACCTTCAG;CACACCTCTGACATTCACCA;AGGTGGACCAACAATTTCAG;GATGCTATAACTACGATTCG	-0.07;-0.04;0.31;0.39	48668;51000;69798;72056	8.90E-01;5.39E-01;5.18E-01;1.25E-01	5386;7644;26442;28774	1.72E+00;1.32E+00;9.79E-01;6.50E-01
INSRR	0.14505	1.27739	4	GGCCATCACGCTAACCACTG;GATGCCACATCTGCGTGACG;CCATCAACAAGAGCCCCCAA;GGTGCGCGCAAAGACGAAGG	0.03;0.09;0.1;0.36	56602;60166;60649;71279	1.24E+00;7.44E-01;3.80E-01;1.44E-01	6163;16793;17276;20840	2.28E+00;1.46E+00;7.62E-01;6.05E-01
NO_SITE_67	0.144928	1.28011	4	CAGACCTAGCTCCGCTCCCA;CAGACCCAGTAAAACCACCA;CAGAGACAATGACATGTAGA;CAGACGGTTGGTAAGGACGC	0.01;0.11;0.17;0.29	54716;61363;64270;69301	1.15E+00;7.89E-01;4.10E-01;1.93E-01	8141;13172;16079;22726	2.13E+00;1.55E+00;9.22E-01;5.21E-01
BAIAP3	0.144586	1.0843	4	TGTTCAGCTCCGACTCGAAG;TCACCCGGACAGGTATGTTG;GTACACGGTGCTTTACCGCG;CGAGATTGAGGATGTGAGCA	-0.21;0.01;0.22;0.56	38057;54638;66427;75181	5.87E-01;5.87E-01;4.45E-01;5.15E-02	2261;11015;22804;39385	1.17E+00;1.14E+00;1.05E+00;9.71E-01
POLR3C	0.144507	1.05569	4	GAGCGCAGTTGCTAACAGGA;GGGATGCTAATGCCTTATGG;TCTCAGTGGTAGGTACCGAA;AGTTATCAAGTGCACAAACG	-0.33;-0.06;0.0;0.97	27932;49635;54048;77220	4.98E-01;4.24E-01;3.86E-01;4.96E-03	222;23309;27807;49510	1.94E+00;9.26E-01;7.77E-01;5.76E-01
MOV10L1	0.144402	1.16044	4	CTTTACAGGTACAATCACCT;AAAGTGACACCGTCTGCTTG;AATCGTTCCATAGAAATGAG;CACAGCCAATCAACACTCGG	-0.11;-0.09;0.38;0.39	45728;47189;72004;72234	7.90E-01;6.46E-01;4.69E-01;1.21E-01	5208;5438;30253;31714	1.59E+00;1.55E+00;8.38E-01;6.61E-01
RAC1P2	0.144301	0.864317	2	CTGTTTGCGGATAGGATAGG;CTGGGCTTATGGGATACAGC	-0.03;0.32	51636;70263	3.52E-01;8.45E-02	7179;25806	9.55E-01;7.74E-01
FGF18	0.144097	1.10572	4	CGCCGCGGGCACTGATCCTG;ATGTGAGCCGTAAGCAGCTG;TCCACGTGGAGAACCAGACG;GCAGGAAGTGTAAACACCTG	-0.46;-0.12;0.47;0.69	19211;44793;73844;76269	7.93E-01;4.48E-01;3.75E-01;2.65E-02	1173;3598;32649;58231	1.93E+00;1.24E+00;7.61E-01;4.95E-01
GLB1L2	0.144004	1.13942	4	AACCTCTACATGTTCCACGG;TCTCCGCAGTACAAGCGTGG;GTACTTGGCCGTGTAATCGC;GGAGCAGTTCCACAATGCCA	-0.07;0.0;0.16;0.49	48552;54131;63912;74158	8.85E-01;5.76E-01;4.06E-01;7.53E-02	3284;13530;23393;28890	1.71E+00;1.11E+00;9.04E-01;8.27E-01
INACTIVE_4T_50	0.144	0.729554	1	TTATATGGTTTTAAACGGCT	0.14	63007	0.0896	14435	0.73
FSHB	0.143941	1.08933	4	TGCTGGCTACTGCTACACCA;GCATAAGCATCAACACCACT;CTCTATTGCAATGGTGATGT;TGGTGTATAAGGACCCAGCC	-0.34;-0.13;-0.08;1.13	27325;44269;47902;77361	4.44E-01;4.42E-01;4.17E-01;1.80E-03	81;29540;33173;50117	2.38E+00;7.56E-01;7.45E-01;4.76E-01
KRTAP19-8	0.143941	1.07027	4	TACTACAGAAGCTATTATGG;CACAGCCATAGCCCAACCTG;GGCCTGGGCTATGGCTATGG;CGCAGGTTGGGCTATGGCTG	-0.19;-0.01;0.1;0.68	39161;53096;60651;76235	6.12E-01;5.55E-01;3.80E-01;2.73E-02	1207;16791;24346;38281	1.23E+00;1.22E+00;1.07E+00;7.62E-01
LOC105378585	0.143849	0.729464	1	CTGGCACGGACACTCGCGGG	0.14	63004	0.0896	14438	0.729
MCUR1	0.143785	1.20804	5	CAAGGCAGGCAGATCACCTG;GTCTTCCAGTAAGCACACTA;GACCGTCGGAGAGCGCAGAG;AGGCACGTGACACGCCGCCG;CCGGGGGTGCGGCATACCCG	-0.18;-0.09;0.15;0.22;0.62	40319;47127;63269;66673;75753	8.62E-01;7.38E-01;6.53E-01;4.18E-01;4.79E-02	1689;10769;14173;30315;37123	1.60E+00;1.39E+00;1.15E+00;1.00E+00;9.09E-01
RHEBP1	0.143643	0.729043	1	GCAAATTGTTGGATATGGTG	0.14	62990	0.0897	14452	0.729
LOC107984289	0.143643	0.729043	1	GCAAATTGTTGGATATGGTG	0.14	62990	0.0897	14452	0.729
SOX30	0.1436	1.16485	4	GCGCCGTCTGACGCTGTCGG;GGAGCGTCAAAGGGATCCTA;GGAATTACCACAGAGTACGT;GAGAGACTCGATGCAAGGCG	-0.14;0.09;0.26;0.37	43023;60123;68019;71684	7.43E-01;7.10E-01;4.82E-01;1.34E-01	5758;9423;17319;34419	1.46E+00;1.41E+00;1.16E+00;6.27E-01
DUSP9	0.143249	1.14847	4	GCGCCGACTCGTACAGCTCG;GACCGCGACTCCATGAGCTG;CCCCGCGGCACCTACCCTGG;CTGGTCGTACAGGAGCACGG	-0.09;0.06;0.12;0.49	47216;58242;61475;74157	8.39E-01;6.81E-01;3.85E-01;7.53E-02	3285;15967;19200;30226	1.63E+00;1.34E+00;8.27E-01;7.94E-01
ZMYM2	0.143125	1.04933	4	AGAGCGAGTTCAGTGGCGTG;AACTTGGGAGATGTCTCTAA;GGAGGTTCGAGATCACATGC;AATCTGTGGTAAACTAACTG	-0.24;-0.2;0.13;0.88	35354;38727;62080;77065	5.33E-01;4.26E-01;3.89E-01;8.46E-03	377;15362;38715;42088	1.72E+00;1.06E+00;8.19E-01;6.02E-01
ARID1B	0.142979	1.12221	4	TGAGTGCAAGATCGAACGTG;GTAATTATTAAACTCCGGGA;CTGCCCATGCCATACAACTG;AAGTTGCTTCCGTTCCCGTG	-0.19;0.11;0.15;0.51	39223;61064;63327;74444	7.78E-01;6.13E-01;3.99E-01;6.86E-02	2998;14115;16378;38219	1.53E+00;1.23E+00;8.75E-01;8.62E-01
CD69	0.14285	1.13149	4	GTGGGCCAATACAATTGTCC;TCATGACGTGTTGAGAAATG;AGGACTGGGTTGGCTACCAG;CCACATTCATTACAGCACAC	-0.16;-0.07;0.38;0.42	41599;48949;71956;72825	6.72E-01;6.43E-01;4.89E-01;1.07E-01	4617;5486;28493;35843	1.59E+00;1.34E+00;9.00E-01;7.03E-01
FZD1	0.142705	1.14922	4	GTACATGAGCCCATACACCT;GTGTAATGACAAGTTCGCCG;TGGACCAGCAACCCTCAGCA;CACGGTGCTTACGTACCTGG	-0.07;-0.07;0.29;0.42	48792;49149;69152;72805	8.94E-01;5.16E-01;4.91E-01;1.07E-01	4637;8290;28293;28650	1.73E+00;1.26E+00;9.07E-01;7.01E-01
ARMH2	0.142507	1.09745	4	GCTGCAAAGTTCCCAGCAGG;GAGATTCATTCATCAACACT;GAAAATAAGTCTCAGCTGAA;GGCTCACTTGTTGCAAGATG	-0.35;-0.28;0.42;0.79	26465;32050;72816;76758	7.02E-01;4.52E-01;4.09E-01;1.54E-02	684;4626;45392;50977	1.72E+00;1.46E+00;7.26E-01;4.77E-01
PRKACA	0.142494	1.04689	4	AGGAGAACTCGAGTTTGACG;TTTGAACGAATCAAGACCCT;TTCATAGATAAGAACCCCCA;GAAGATCCTCGACAAACAGA	-0.24;-0.14;0.25;0.71	35065;42967;67619;76430	5.28E-01;4.71E-01;4.36E-01;2.28E-02	1012;9823;34475;42377	1.30E+00;1.13E+00;1.05E+00;7.08E-01
HCAR3	0.142452	1.06245	4	TCGTGATGGACTACTATGTG;CAGCATCATATTCCTCACGG;CAACAGTGATGCCCCACAGA;GCATCTGCCATACCTTCCGG	-0.21;-0.03;0.21;0.61	37558;51510;66165;75652	5.77E-01;5.26E-01;4.40E-01;4.06E-02	1790;11277;25932;39884	1.15E+00;1.06E+00;1.03E+00;1.00E+00
ALG2	0.142437	1.16706	4	GGAGAGGGTTCATCTGATCG;TCTCCATCAACAGATACGAA;CACAGCGCACCGGTAGCTCG;CAGGAAAACCATGCGCACGT	-0.02;0.0;0.07;0.53	52273;54068;58739;74736	1.03E+00;5.74E-01;3.75E-01;6.18E-02	2706;18703;23289;25169	1.95E+00;1.12E+00;9.01E-01;6.96E-01
TOMM20	0.142428	1.05123	4	GGAGAGAGCTGGGCTTTCCA;CATCGCCGCCGGTGTATGCG;CTTACAGGTGAATATGAGAA;TTCCTTGAAGAAATACAGCT	-0.4;0.01;0.24;0.72	23125;55167;67288;76460	5.99E-01;4.63E-01;3.85E-01;2.21E-02	982;10154;22275;54317	1.31E+00;1.17E+00;1.11E+00;6.16E-01
MYG1	0.142187	1.26322	4	TTGTGCGTCCCGATTCGGGG;GTAGTGGTCAGTGCATATCG;ACCGATATGACCATCACCAG;GCGGACCGTACCCGGTACTC	-0.46;0.31;0.34;0.38	18866;69961;70820;71985	1.34E+00;5.82E-01;3.75E-01;1.27E-01	5457;6622;7481;58576	2.49E+00;1.44E+00;6.45E-01;4.85E-01
LSP1	0.142183	1.18466	4	GCCATGAGCATCCGTCCAGC;CCTGCATGCCTACGAAAAGG;ACACTGTCCAGGACAACCTG;GCTTTGGCGACTGGTCCCAG	-0.48;0.16;0.43;0.46	17663;63723;73083;73716	8.95E-01;7.23E-01;3.77E-01;8.56E-02	3726;4359;13719;59779	1.77E+00;1.74E+00;7.80E-01;4.50E-01
SERTAD2	0.142137	1.19529	4	TTATGAAACTCTATAACCAC;AAGGTGTAAGACACCTTGGA;CGGAAGCACTACGCCCCTGG;TGTGAAAGGGACCTCCAGCG	-0.58;0.06;0.53;0.56	12410;58134;74774;75160	9.07E-01;6.77E-01;4.21E-01;5.19E-02	2282;2668;19308;65032	2.18E+00;1.33E+00;9.68E-01;3.03E-01
POTENTIALLY_ACTIVE_3	0.142116	0.726885	1	AACTCGCTCCCCAAGCCCAT	0.14	62918	0.0902	14524	0.727
COPS6	0.141948	1.08755	4	GGTTCAACTTCAGAAAGAGG;TGGGTTGGTATACCACAGGG;CAAGGAATATTATTACACCA;TGCTGAGCTGACCTACACTC	-0.13;-0.05;0.15;0.59	44274;50618;63469;75497	7.46E-01;5.12E-01;4.01E-01;4.42E-02	1945;13973;26824;33168	1.47E+00;1.03E+00;9.64E-01;8.82E-01
PHF13	0.141484	1.24528	4	AGTGGCACAAGATCCACTCG;GGAAGCCGCTGACCCCTACG;AATACTCCCCCAGTTGCAAG;GCAGGGACAGTGATGCGCCT	0.01;0.01;0.27;0.29	54644;54717;68413;69106	1.14E+00;5.89E-01;4.93E-01;1.98E-01	8336;9029;22725;22798	2.12E+00;1.20E+00;1.15E+00;5.14E-01
DNAJB14	0.141312	1.13211	4	AATTACATTAAAATACCTGA;AAGCAAGCCTAATTGCACAA;CTTGGAGTTACGAAAGATGC;GGACGCTGAGGTCTCACCGC	-0.13;-0.09;0.36;0.42	44383;47448;71274;72940	7.49E-01;6.05E-01;4.71E-01;1.04E-01	4502;6168;29994;33059	1.49E+00;1.48E+00;8.47E-01;7.12E-01
XAGE5	0.141131	1.05479	4	GAAAGTCAGGATCATACACC;GCAAGTCGTAAACATCGTCT;GTGAAGTCACTCACAAGCAT;ATGTTTACGACTTGCTCAGC	-0.23;-0.2;0.05;0.94	36465;38552;57750;77165	5.54E-01;4.26E-01;3.75E-01;6.20E-03	277;19692;38890;40977	1.85E+00;1.11E+00;6.66E-01;5.98E-01
N6AMT1	0.141079	1.09365	4	ACGCCGTTCCACGGGCACGT;CAGCGACGTGTACGAGCCCG;ACTTACATGTACAAAGCCTG;GGTGGAGTCACTACATAGGG	-0.39;0.14;0.17;0.65	23609;62883;64315;75999	8.54E-01;4.11E-01;3.88E-01;3.27E-02	1443;13127;14559;53833	1.67E+00;1.15E+00;9.25E-01;6.32E-01
FAM8A1	0.14098	1.08368	4	CGCCACGAGAGAGACCAGCT;CGCTTCCTGAGCTCGCGCGG;GCCACTCCAGTGACGAGGGT;CCGCAGAGCTTCCCTTCGGG	-0.39;0.1;0.25;0.61	23560;60614;67572;75727	7.61E-01;4.70E-01;3.87E-01;3.89E-02	1715;9870;16828;53882	1.49E+00;1.13E+00;1.08E+00;6.30E-01
GRIK3	0.140882	1.21147	4	GCGAGTCGTCAGAGTCGATG;CCTTGACCTATGACATACAG;CCAGAGGTACATTACCAGAG;GCACACGGACACGATATGGA	-0.66;-0.24;-0.19;1.66	8620;35183;39440;77438	5.86E-01;5.05E-01;4.33E-01;6.73E-05	4;38002;42259;68822	3.68E+00;5.30E-01;4.26E-01;2.05E-01
RPS9P2	0.140828	0.725065	1	GGATCAGCACGCGAGCGTGG	0.14	62857	0.0906	14585	0.725
OSBPL9	0.140753	1.21416	4	ATGATGAGAGGCTCTCGCAG;TCTCAGCCTTTCATGCGGGA;GGAGGTAACACAGTCTGGGA;TATTTGGAGACAAGTTCACG	-0.38;0.28;0.29;0.38	24530;68688;69239;71823	1.22E+00;5.19E-01;3.93E-01;1.31E-01	5619;8203;8754;52912	2.29E+00;1.27E+00;6.62E-01;6.35E-01
HJURP	0.140712	1.12074	4	ACCATCAGTGACCTGTACGC;CGTGGCCATTTGCACCACCG;TTTAGATTCAAAAAGCGGTG;TCCAGACCAACAATACGACA	-0.14;-0.0;0.29;0.42	43059;53820;69212;72828	7.11E-01;5.69E-01;5.18E-01;1.07E-01	4614;8230;23622;34383	1.41E+00;1.27E+00;1.10E+00;7.03E-01
TMSB10	0.140708	1.12913	4	AATGGCAGACAAACCAGACA;TAAGGCCAAGCTGAAGAAAA;GGCAGACAAACCAGACATGG;GGAAATCGCCAGCTTCGATA	-0.44;0.1;0.38;0.51	20602;60913;72002;74532	7.72E-01;6.46E-01;3.76E-01;6.65E-02	2910;5440;16529;56840	1.59E+00;1.51E+00;8.73E-01;5.37E-01
CCR1	0.140473	1.08059	4	AAATACCAAGGAGTACAGAG;CTGTGTAATAAAACCCAGAG;GAAACAGCTTCCACTCTCGT;AACTTGTAGTCGATCCAGAA	-0.16;-0.09;0.27;0.54	41914;47362;68374;74945	6.80E-01;4.92E-01;4.70E-01;5.69E-02	2497;9068;30080;35528	1.35E+00;1.19E+00;9.32E-01;8.44E-01
CDC20B	0.140444	1.05102	4	GTAGCCCCATTACCACAAGG;GGAATGGGGAGAACCACAAT;AAGCGGCTGAGAAATATGCT;ACTCTTTGTAACCCAGAACG	-0.21;-0.07;0.04;0.81	37778;48629;56855;76833	5.81E-01;4.85E-01;3.76E-01;1.37E-02	609;20587;28813;39664	1.51E+00;1.16E+00;8.88E-01;6.41E-01
ZNF555	0.140139	1.10485	4	TGGGACTCTTGAGGGATGTG;CGATTGAGGGAGGAAGTACG;AAGATCAAACCACAAACCAG;TGTGTGTCTTCGAAACGTTG	-0.19;0.09;0.09;0.57	39356;59947;60171;75312	7.36E-01;6.17E-01;3.78E-01;4.84E-02	2130;17271;17495;38086	1.45E+00;1.23E+00;9.95E-01;7.44E-01
CCDC9	0.140029	1.09786	4	CAGGAACTCCCCAAAAGTAG;GGGATGCCGAGAAGACCGAT;AATCTCTGACCGTAAATCCA;CGGACTCCTCCACAGCAGGG	-0.31;-0.02;0.41;0.48	30227;52293;72643;73959	6.89E-01;5.40E-01;4.51E-01;7.99E-02	3483;4799;25149;47215	1.69E+00;1.03E+00;8.60E-01;8.05E-01
SCG3	0.139437	1.05956	4	AAAGGAAGCCAACAATTATG;CCTTTCCAAGCCATTTGTCA;ACTTGATAATAAGTTGAATG;TTGTCCATAAAATCGCTGCC	-0.22;-0.11;0.3;0.59	36997;45419;69480;75528	5.65E-01;5.27E-01;4.52E-01;4.35E-02	1914;7962;32023;40445	1.29E+00;1.13E+00;1.04E+00;7.80E-01
TIMM10	0.139404	1.15406	4	GAGGAGGCACACACTTCCGG;TCTGCTTCCTTGTAGTGAGG;CCAGGTACTTAGAGACACAT;CAGGCACACAGACTCGCCCT	-0.06;-0.03;0.26;0.39	49821;51577;68041;72160	9.33E-01;5.27E-01;4.82E-01;1.23E-01	5282;9401;25865;27621	1.79E+00;1.17E+00;1.00E+00;6.56E-01
MTREX	0.139358	1.05966	4	TGTTGAAGGGTGTACACATG;TCTGTGTAAATAACATGACA;TTTCCATTTGACCTACAACA;TTGTCTTGTTATGACCACAG	-0.29;0.05;0.17;0.64	31073;57471;64250;75930	6.58E-01;4.63E-01;4.10E-01;3.42E-02	1512;13192;19971;46369	1.29E+00;1.13E+00;9.21E-01;8.91E-01
OXNAD1	0.139318	1.27706	4	AGATACAAACCTCCCGTCGA;TTACCGTATTGTGAACCCAG;TGACGCAGCCTCAATACGGA;AATCAACACGAGGTTTCTAG	-0.56;0.33;0.35;0.44	13405;70435;71087;73291	1.39E+00;5.95E-01;4.07E-01;9.57E-02	4151;6355;7007;64037	2.57E+00;1.47E+00;7.41E-01;3.30E-01
MED15	0.139185	1.11934	4	GTACTCACAAATTTCAGTGG;GGAATTGGCATGCCTCCTCG;GTGACGGCGAGGACAGCATG;TGTGTTTAAAGGTCCAGGTG	-0.37;0.15;0.29;0.49	24989;63301;69220;74203	8.74E-01;5.18E-01;3.97E-01;7.42E-02	3239;8222;14141;52453	1.70E+00;1.27E+00;8.32E-01;6.77E-01
GLS	0.139154	1.07979	4	GAGCACGCATCCGCAGCCCG;AAATTCAGTCCCGATTTGTG;GATTGCGAACGTCTGATCCC;ATTGCTCCAGCATTTACCAT	-0.26;-0.0;0.33;0.5	33473;53816;70428;74292	5.69E-01;5.65E-01;5.00E-01;7.21E-02	3150;7014;23626;43969	1.39E+00;1.10E+00;9.83E-01;8.43E-01
PANX2	0.139056	1.06446	4	AACTTGTGCTCAAACAGCGA;GGACCACGTTGTCGTACATG;AGGTGGGCATCAAGACGCGC;GAGAAGCAGATCCAGTCCAA	-0.31;-0.27;0.33;0.81	29875;32860;70543;76841	5.70E-01;4.47E-01;4.46E-01;1.35E-02	601;6899;44582;47567	1.52E+00;1.40E+00;8.47E-01;4.90E-01
TMEM256-PLSCR3	0.139044	1.36246	6	ATTCCCAGATGCCTACGGGA;GATGCCAGGTCTGTAGCACG;GTACCCAGGGGTGACAGGGT;GGAGCAAACGCAGCACCTCA;TCGGTATGAACTGCGCTCTG;CTTAGGCTTCGCTTCCTACG	-0.53;-0.24;-0.08;0.5;0.55;0.64	14808;35054;47971;74315;75095;75952	1.68E+00;8.07E-01;5.82E-01;5.59E-01;4.01E-01;5.06E-02	1490;2347;3127;29471;42388;62634	2.93E+00;1.91E+00;9.80E-01;9.18E-01;8.75E-01;5.53E-01
S100G	0.138735	1.3318	4	CCACTTACTTTGAGTAAACT;TGATCCAGACCAGTTGTCAA;CTGGTCTGGATCACCTTCTT;AGTCTCCTGAGGAACTGAAG	-0.67;0.33;0.42;0.47	8327;70640;72840;73869	1.41E+00;7.04E-01;5.15E-01;8.20E-02	3573;4602;6802;69115	2.61E+00;1.73E+00;7.95E-01;1.98E-01
FLJ44635	0.138518	1.16782	4	CCGTCATCATGATTATCTAC;TGGAAGGGAAGATAGTCAGT;TGAGCCAGGAAATTGCAGAC;TTTGCCCTCAGGGCCTTCAG	-0.13;0.13;0.17;0.38	44246;62465;64382;71890	8.36E-01;7.45E-01;4.12E-01;1.29E-01	5552;13060;14977;33196	1.63E+00;1.47E+00;9.28E-01;6.39E-01
TLCD2	0.13846	1.06743	4	CCTCCTTCCTCGCGTTCCGG;CGGGTGGCCATGGATGGGGT;AAGATCCCAGGTCTTGCCCA;GTAGTGGCCAGACAGAACAG	-0.5;0.06;0.11;0.88	16552;58335;61252;77070	6.84E-01;3.83E-01;3.81E-01;8.34E-03	372;16190;19107;60890	1.72E+00;1.34E+00;7.85E-01;4.18E-01
FBXO38	0.138389	1.09163	4	CCAACTCGAGCACAACCCTA;CATGTTGGATAAGACCTCCA;TTCACCCTCGATACCTTGAG;TTGTATGGGTTGTGTAGATG	-0.4;0.12;0.27;0.56	23078;61634;68600;75188	8.00E-01;4.98E-01;3.85E-01;5.13E-02	2254;8842;15808;54364	1.57E+00;1.21E+00;9.72E-01;6.15E-01
RNASEH2C	0.138319	1.16609	4	GGACTCGAAGTGTCGTTTCG;GGGTACGGCGTCGCGCAATG;GCGACGAAGCGGCCATCGAG;TTCCGGGACTGACGACCAAG	-0.26;0.2;0.25;0.37	33822;65542;67560;71692	9.94E-01;5.06E-01;4.70E-01;1.34E-01	5750;9882;11900;43620	1.91E+00;1.13E+00;9.97E-01;6.28E-01
NLRP4	0.138118	1.21811	4	TCACTCTCGTTGAATCCCCG;CAGACTTGCTGGACCATAAG;ACACACGTGGAGGAACACGT;TGAGGCTGTAATCCGACCTG	-0.04;0.12;0.13;0.34	51361;61732;62060;70955	9.94E-01;8.04E-01;3.88E-01;1.52E-01	6487;15382;15710;26081	1.89E+00;1.57E+00;8.18E-01;5.89E-01
SLC1A4	0.13781	1.10486	4	TGCCCTAGGTACGTACCTGT;GAGCGCCGAGGCACTCAGTG;TGCGGAGCAGCATCTCGCCG;AGCAAATGCTGTCGCAAATG	-0.18;0.09;0.14;0.5	39906;59939;63029;74379	7.36E-01;6.29E-01;3.96E-01;7.01E-02	3063;14413;17503;37536	1.45E+00;1.26E+00;8.61E-01;8.53E-01
FAS	0.137736	1.06471	4	CAGGATCCAGATCTAACTTG;GTTGAGACTCAGAACTTGGA;ATGTGAACATGGAATCATCA;TAGGGACTGCACAGTCAATG	-0.15;-0.07;0.05;0.73	42325;48660;57545;76515	6.91E-01;4.85E-01;3.75E-01;2.09E-02	927;19897;28782;35117	1.37E+00;1.34E+00;8.89E-01;6.60E-01
RIPPLY1	0.137717	1.09412	4	ATGACTCCCCAAGGCAGATG;AAGATGGGCTTAACAGGCCA;CCCATTTACTTCTTGTCCAG;TGCCAGAAGCTTACCTGACA	-0.6;-0.13;0.4;0.88	11459;44038;72328;77066	6.67E-01;4.42E-01;4.36E-01;8.43E-03	376;5114;33404;65983	1.72E+00;1.64E+00;7.39E-01;2.78E-01
ABHD17AP1	0.137567	0.975393	3	GCGCGAGCTGGACACCATCG;TACACGGTCCTCTTCTCGCA;AGGCTCTCAGGGTCCCCAAG	-0.24;0.23;0.42	35282;67080;72834	5.21E-01;3.92E-01;7.99E-02	4608;10362;42160	1.33E+00;8.02E-01;7.92E-01
JMY	0.137467	1.15501	4	TTGGCAGCGGAAAGCTCACA;CACCGAGACCGATGATCCCG;CTGAAGCCGACGATGCGGCG;ACATGCCCGAAGGTTCCTCG	-0.17;0.1;0.29;0.34	40851;60463;69042;70854	7.55E-01;6.53E-01;5.12E-01;1.54E-01	6588;8400;16979;36591	1.48E+00;1.30E+00;1.25E+00;5.84E-01
FAU	0.137225	1.22126	4	CGGTCGCCCAGATCAAGGTA;CCAGGAGCTACACACCTTCG;CACCCCGCACTGGCCCAGAG;CTCACTCACCTCCAAGCATG	-0.02;0.11;0.13;0.34	52392;60944;62333;70723	1.04E+00;7.73E-01;3.90E-01;1.58E-01	6719;15109;16498;25050	1.96E+00;1.52E+00;8.30E-01;5.78E-01
WFDC5	0.137218	1.11968	4	ACTTCCTGGTCAAGGGACAC;TCTCTTACAGAGAAATCGGG;CGCACTGGTCAGGCACCGAT;AGGCATTTACCAGAGACCCT	-0.13;0.0;0.28;0.4	43765;54105;68855;72477	7.31E-01;5.75E-01;5.06E-01;1.15E-01	4965;8587;23251;33677	1.45E+00;1.23E+00;1.12E+00;6.77E-01
CHCHD1	0.13716	1.1049	4	GAGCCCTCGCGGCACAATCG;TGGCGCGGTTTGGGAACCCG;GACTTGCATCACGGAGATGT;CATTCTAGCTAACCGCGTCG	-0.19;-0.17;0.41;0.5	39441;40686;72564;74389	6.83E-01;6.19E-01;4.28E-01;6.99E-02	3053;4878;36756;38001	1.68E+00;1.24E+00;8.55E-01;6.48E-01
GRID1	0.137078	1.10175	4	GAAACTCCATCACCCCAGTG;CCATCACCATCACCCCAGAG;ATATCAGCACACCAACCACA;TGCCCTTGGAAGGATGACCG	-0.11;-0.08;-0.06;0.81	45439;47837;49219;76843	7.81E-01;4.75E-01;4.27E-01;1.35E-02	599;28223;29605;32003	1.54E+00;1.52E+00;8.60E-01;4.92E-01
C16orf70	0.137058	1.15642	4	TGGTCAATCTGTTCAATGGT;AAACGAATGTACATCTACAG;TATTAGCAGATGCCAAGATG;TCAGTTAGACTCATGGACTG	-0.34;0.2;0.28;0.4	27833;65759;69024;72361	1.01E+00;5.12E-01;4.23E-01;1.18E-01	5081;8418;11683;49609	1.93E+00;1.25E+00;7.74E-01;6.69E-01
LZTS2	0.137015	1.19179	4	GCCCAGCCACTAAATGCCAG;GGACCGGCCACTGTCTGAGT;AGCAGGGCCTCATCCGAAGG;AGGACCCATGAAGCTAGGCA	-0.07;0.12;0.15;0.35	48591;61822;63221;71179	8.87E-01;8.08E-01;3.98E-01;1.46E-01	6263;14221;15620;28851	1.72E+00;1.58E+00;8.70E-01;6.00E-01
MRPL48	0.13698	1.02882	4	GACTGCATATGATATGACCC;TCTCCATTAAAGTCGAGGAA;AAGTGAGAGCCATTAATTTG;GAATTCTACTAAGTATCAGT	-0.24;-0.12;0.19;0.71	35461;45097;65332;76433	5.35E-01;4.50E-01;4.25E-01;2.28E-02	1009;12110;32345;41981	1.30E+00;1.06E+00;9.81E-01;7.70E-01
PRICKLE3	0.136944	1.07241	4	ACCTGGAACGCATCATGTGT;ATGTTGGCAAGGTCTACTGC;CAGAAGATTAGGCCTCGGCG;CCCCTACGTCAACAGTCCTG	-0.22;-0.12;0.35;0.53	36864;45255;71128;74857	5.97E-01;5.62E-01;4.51E-01;5.90E-02	2585;6314;32187;40578	1.47E+00;1.12E+00;9.19E-01;7.75E-01
COX18	0.136901	1.04395	4	CTTGCGCCGGTTCCTACGAG;GTCTCTGCAGTACATGCGAA;TCTCCGGAATTTAAGCACGG;TTCGTGCAAATCAGTTGGGG	-0.22;-0.08;0.0;0.84	36910;48317;54163;76947	5.63E-01;4.81E-01;3.86E-01;1.11E-02	495;23418;29125;40532	1.60E+00;1.12E+00;8.77E-01;5.73E-01
SUMO2P1	0.136578	0.718651	1	ATATTAATTTGAAGGTGGCG	0.14	62640	0.0921	14802	0.719
SMG1	0.136546	1.09601	4	TAGTGTCGAGCATGGAACCG;CGTGTTCAACTAGTGCACAG;GTAGATTCACTCTCGATCCG;GAACGCTTCAGCCCAATTCG	-0.2;0.02;0.29;0.44	38186;55778;69242;73217	6.13E-01;5.90E-01;5.19E-01;9.74E-02	4225;8200;21664;39256	1.27E+00;1.20E+00;1.18E+00;7.34E-01
SHBG	0.13649	1.14952	4	CCAGGTTCGAACCTCAAAGG;GCAAACGCCATCCCATCATG;GTGATGTAGAATCAAATCCC;CTACTGCGTCACACCCGCCA	-0.15;0.06;0.29;0.34	42578;58415;69321;70888	6.98E-01;6.86E-01;5.22E-01;1.54E-01	6554;8121;19027;34864	1.39E+00;1.35E+00;1.28E+00;5.86E-01
TBC1D16	0.136372	1.12093	4	GACCGTCGACAAGATCCCGG;GATTTGCGGCGTGTTCCGCG;ACTGCATGCATGTCTTATCG;TATTGATGTGTCAATCCGCG	-0.1;0.05;0.09;0.51	46100;57539;60375;74459	8.02E-01;6.60E-01;3.79E-01;6.82E-02	2983;17067;19903;31342	1.57E+00;1.30E+00;8.63E-01;7.52E-01
HIRA	0.136215	1.03169	4	GAGCCTAGCCATCATGACCG;TGTGTGCGGTGGTCAAACAG;GGGTTGACATGGGACCCTGT;ATGTCTGAAACGGCCGCTGG	-0.22;-0.07;0.13;0.71	36710;48604;62506;76398	5.59E-01;4.84E-01;3.92E-01;2.36E-02	1044;14936;28838;40732	1.29E+00;1.12E+00;8.87E-01;8.37E-01
SERPINA1	0.13619	1.17095	4	GTGCTGCTGATGAAATACCT;CGAGGAAGAGGACTTCCACG;GGCTGTAGCGATGCTCACTG;GAAACAGATCAACGATTACG	-0.12;0.1;0.23;0.33	44972;60903;67119;70405	7.71E-01;7.66E-01;4.60E-01;1.65E-01	7037;10323;16539;32470	1.51E+00;1.51E+00;1.10E+00;5.64E-01
GMNN	0.136148	1.33489	4	AAATCTTGGAGGAGTCACCC;GCTTGTCCAAAAGGAAACAT;ATTCTGGGACAATAACCCCA;TCCATCCTCTCAGTATTGGA	-1.1;0.06;0.27;1.31	569;58522;68635;77408	1.54E+00;6.89E-01;4.99E-01;7.40E-04	34;8807;18920;76873	2.76E+00;1.36E+00;1.22E+00;1.28E-02
ABHD13	0.136027	1.02294	4	CATGGGAATGCAGGCAACAT;TAGGATTTCAGCCATTATGG;GGGAACATAAAGACGTGAAG;AATAGCCACTGCTCCACCCA	-0.3;-0.05;0.19;0.7	30469;50686;65360;76367	5.13E-01;4.54E-01;4.26E-01;2.43E-02	1075;12082;26756;46973	1.27E+00;9.83E-01;9.67E-01;8.69E-01
CCDC168	0.135748	1.11918	4	CCAGTACACCAAAAACGCAA;ATAATGCATCCAGAAGACAA;TCTTATACAATACAGCAGCG;GATGCCTGGAGCTTTAGTGG	-0.19;0.11;0.19;0.43	39040;61421;65451;73028	7.92E-01;6.09E-01;4.27E-01;1.02E-01	4414;11991;16021;38402	1.55E+00;1.22E+00;9.88E-01;7.19E-01
NRP1	0.135622	1.14491	4	AAGATCGGGTACAGCAACAA;CAGATCACATCATCCAACCA;GATCGACGTTAGCTCCAACG;GCTGTCGGTGTAAAAAACCA	-0.12;0.09;0.17;0.4	44975;60320;64393;72338	7.67E-01;7.50E-01;4.12E-01;1.18E-01	5104;13049;17122;32467	1.51E+00;1.47E+00;9.29E-01;6.68E-01
C10orf62	0.135541	1.04194	4	GACAACAATGCCAGCGCTAG;GAAGGTCTCTATGTGAACCG;GAAGGATTCCCGGTGCAGAG;GTGGATCTCTTGGATCACTG	-0.37;-0.0;0.3;0.62	25262;53750;69412;75789	5.68E-01;5.25E-01;3.99E-01;3.75E-02	1653;8030;23692;52180	1.29E+00;1.10E+00;1.10E+00;6.86E-01
SMYD1	0.135496	1.20849	4	CATCTCGCACATCTTCGGAG;TGCGTTCTTCACTAACGTTG;TGAGCGGGCTTATTCCGCAG;GGGGGTGAAAGACAACCCCA	-0.19;0.21;0.23;0.28	39608;66305;66992;68975	1.04E+00;6.22E-01;4.57E-01;2.01E-01	8467;10450;11137;37834	1.99E+00;1.24E+00;1.09E+00;5.10E-01
USP22	0.135428	1.12343	4	TGGGGCTCTGCATCTCACAG;GCCATTGATCTGATGTACGG;ACCTGGTGTGGACCCACGCG;CCTCGAACTGCACCATAGGT	-0.5;-0.4;0.27;1.17	16667;23162;68446;77379	5.79E-01;4.94E-01;3.81E-01;1.39E-03	63;8996;54280;60775	2.49E+00;1.20E+00;4.21E-01;3.85E-01
ZNF579	0.135423	1.04353	4	AGTCTGGGCACACGAAAGGG;TCCTCCGACTCCGACTCCCG;GGCTGAGTTCCGTGCACCCG;GGCACCGGCTGAGCCACTCG	-0.45;-0.18;0.36;0.81	19846;40129;71353;76848	6.09E-01;4.27E-01;3.75E-01;1.34E-02	594;6089;37313;57596	1.52E+00;1.50E+00;6.35E-01;5.14E-01
MNT	0.135422	1.11727	4	CAACATAGACGAGGATATGG;TCTCCAGTACGTCCATCCAC;CTCCTTAATGCTGAGTCCGG;GAAGCGGAACATCCCCAACG	-0.24;0.03;0.36;0.38	35120;56689;71514;72017	6.37E-01;6.18E-01;5.29E-01;1.26E-01	5425;5928;20753;42322	1.52E+00;1.25E+00;1.05E+00;6.47E-01
THRAP3	0.135396	1.2257	4	AGATCCAAAAAGGAAGATCG;TGGGGCCAATATAACCGAGG;CACCAAGGTCAGTTCGACCA;TGGCCGGCTATCCTTAGAAG	-0.06;0.13;0.2;0.27	49740;62276;65722;68505	9.30E-01;8.27E-01;4.32E-01;2.13E-01	8937;11720;15166;27702	1.79E+00;1.62E+00;1.00E+00;4.95E-01
RSRC1	0.135361	1.11075	4	GAATTACATAACATCAAACG;GGAAATCCTATAGAGTTCAG;ACTATCTGAAGAACTGCTCG;CTATCATAAGAATGTGAACG	-0.15;0.08;0.11;0.5	42616;59590;60998;74400	7.24E-01;6.99E-01;3.82E-01;6.96E-02	3042;16444;17852;34826	1.42E+00;1.39E+00;8.56E-01;7.75E-01
RAD1	0.135351	1.09326	4	AAATGGTATCAAAGTAACAG;AATCAATACACAGGAACCTG;GCACTTCGAATGTGTTACCA;AGAGATTCCTAACGTTGTCA	-0.16;-0.03;0.29;0.44	41951;51653;69299;73243	6.81E-01;5.29E-01;5.21E-01;9.68E-02	4199;8143;25789;35491	1.36E+00;1.27E+00;1.01E+00;7.36E-01
MRM2	0.135272	1.21452	4	TCTCAGGGACCCATTTGTGA;TCGGGTCAGTCACGTCAGCA;TCCTGCCAGGAAGCACCTCG;CCCCACAGTCTAACACCCGA	0.0;0.07;0.1;0.37	54207;59037;60560;71670	1.12E+00;7.06E-01;3.80E-01;1.35E-01	5772;16882;18405;23319	2.09E+00;1.39E+00;7.59E-01;6.26E-01
YRDC	0.13526	1.15058	4	GCCGTGTGAGAGTACCTGAG;GGCCGTACAGCGTATCGGTG;TCTTGCATAAAAGCATGATC;CTCCGAGCGTTCCATCACCA	-0.06;-0.03;0.26;0.37	49866;51863;68129;71559	9.34E-01;5.32E-01;4.85E-01;1.37E-01	5883;9313;25579;27576	1.79E+00;1.17E+00;1.02E+00;6.20E-01
PTGES3	0.135018	1.33121	4	AAGGAGAATCTGGCCAGTCA;GTTAACAAAAGAAAGGGCAA;GGATTCCAAGCATAAAAGAA;CTGCAAAGTGGTACGATCGA	0.08;0.09;0.17;0.21	59287;59954;64178;66145	1.40E+00;7.37E-01;4.09E-01;2.74E-01	11297;13264;17488;18155	2.52E+00;1.45E+00;9.18E-01;4.39E-01
IL34	0.134804	1.21713	4	GCACCGACTCAGTGGCACTG;CTCCAAAGGCTCATTCCCCA;GATCAGTGTGCCTTACGAGG;TGGTTACCATGTACTGAAGT	-0.05;0.11;0.21;0.28	50400;60969;65980;68717	9.55E-01;7.74E-01;4.36E-01;2.08E-01	8725;11462;16473;27042	1.83E+00;1.52E+00;1.02E+00;5.02E-01
ASXL3	0.13478	1.14299	4	TCCCATTTCAGCCACTACAG;AGGTAAGTCAGACATCGGTG;AATGGTGTCAAAACAACACG;CAAGTTCTGGAATTGAAGCA	-0.13;0.0;0.33;0.34	43933;54470;70481;70902	7.36E-01;5.83E-01;5.67E-01;1.53E-01	6540;6961;22972;33509	1.46E+00;1.40E+00;1.13E+00;5.86E-01
S100A3	0.134765	1.03046	4	TTCCTGGAAGGTGCACACGA;CAAATACAAGCTCTGCCAGG;GAGTGTTCTGGACACCAACA;TGCACCTTCCAGGAATACGC	-0.3;-0.24;0.26;0.82	30310;35242;68219;76882	4.87E-01;4.52E-01;4.33E-01;1.26E-02	560;9223;42200;47132	1.55E+00;1.18E+00;8.63E-01;5.31E-01
SH2B1	0.134696	1.06264	4	CCTCCCACCCCCAATATGCG;ACTGACCAGTCCCCTACCAA;GGTCCTCAGATGATCGAGAA;AGGCGACACTTCTGCCACTG	-0.4;0.1;0.19;0.64	23304;60655;65481;75965	7.62E-01;4.28E-01;3.86E-01;3.34E-02	1477;11961;16787;54138	1.50E+00;1.14E+00;9.90E-01;6.22E-01
TAOK1	0.134601	1.1702	4	GAAATAGCAGCAATTACACA;GATTTGTGACGAGATACTTG;TGGGCGTCATAACTTAGAGC;ATGATGGCAAAGTAGATGTG	-0.05;0.08;0.08;0.43	50497;59325;59625;72986	9.59E-01;7.15E-01;3.77E-01;1.03E-01	4456;17817;18117;26945	1.83E+00;1.41E+00;7.25E-01;7.15E-01
SH2B3	0.134529	1.08426	4	GCAGCAGCTGAATTCATGGA;TGAGTTGCACGCCGTAGCGG;GGAGCTCTTCGACCCACCCA;ACTACCGGGACACAGGCCGT	-0.14;-0.01;0.2;0.49	43612;52996;65826;74119	7.26E-01;5.53E-01;4.34E-01;7.62E-02	3323;11616;24446;33830	1.44E+00;1.06E+00;1.01E+00;8.23E-01
NO_SITE_17	0.134488	1.11164	4	ACCTATAATCGACCACATTT;ACCTATTGTCCCTTCAAGCT;ACCCTCCGAATCGTAACGGA;ACCGCTCATATAGGTAAAAA	-0.17;-0.06;0.38;0.4	40639;49307;71896;72289	6.47E-01;6.40E-01;4.93E-01;1.20E-01	5153;5546;28135;36803	1.58E+00;1.29E+00;9.13E-01;6.65E-01
FCGR1A	0.13448	1.33873	6	GCTTTCCCATGCCTGAGCAA;CTGGGAGCAGCTCTACACAG;ATGGGCAGCAAGACCCTGCG;TGTGACATCCCCACTCCTGG;TCCAGCAGAGTCTTCACGGA;TGGAACACGCTGACCCATGG	-0.22;-0.08;-0.05;0.32;0.37;0.46	36779;48209;50590;70305;71552;73711	1.06E+00;9.44E-01;9.28E-01;6.34E-01;5.13E-01;1.29E-01	3731;5890;7137;26852;29233;40663	1.93E+00;1.68E+00;1.54E+00;1.20E+00;1.03E+00;6.46E-01
CTCF	0.134466	1.09264	4	TTTGTGCAGTTATGCCAGCA;CGATCCAAATTTGAACGCCG;GAGCAAACTGCGTTATACAG;TTACCCCAGAACCAGACGGA	-0.1;-0.01;0.12;0.53	46104;53439;61507;74856	8.02E-01;5.62E-01;3.85E-01;5.90E-02	2586;15935;24003;31338	1.57E+00;1.09E+00;9.19E-01;7.95E-01
THPO	0.134246	1.27528	4	GGGCAGGACCACAGCTCACA;GTTCAGTGTGAGGACTAGAG;CAGTCTGCTGTGAAGGACAT;ATGGCAGCACGGGGACAACT	0.02;0.12;0.12;0.27	55951;61630;61818;68627	1.21E+00;8.00E-01;3.87E-01;2.10E-01	8815;15624;15812;21491	2.23E+00;1.57E+00;8.08E-01;4.99E-01
RPS9	0.13422	1.02898	4	GCAAAACTTATGTGACCCCG;TGGGCTCCGGAACAAACGTG;GGATCAGCACGCGAGCGTGG;GCGGACCAGCCGCCGCAGCA	-0.34;0.02;0.14;0.72	27662;55392;62857;76468	6.04E-01;4.21E-01;3.95E-01;2.20E-02	974;14585;22050;49780	1.31E+00;1.18E+00;8.53E-01;7.68E-01
FNDC1	0.134083	1.07062	4	CACGTGGTCATTGACAACGG;CCAACTCCAATGCGCCATCA;AAGTAGACACGGCCACTCGG;CAGACTGAGATGACATAACC	-0.4;-0.04;0.42;0.56	22804;50906;72837;75199	7.04E-01;5.17E-01;3.83E-01;5.10E-02	2243;4605;26536;54638	1.73E+00;9.76E-01;9.74E-01;6.06E-01
FAM136A	0.134069	1.10179	4	AAAGCCTGGGCTTGAGCCAG;TGCACCGGAACATGAGACCC;GCATGGTGCACCGGGCCAGG;CTGGTGCACCTGCTTCATGG	-0.14;-0.08;0.32;0.43	43628;47840;70377;73081	7.27E-01;5.62E-01;4.76E-01;1.01E-01	4361;7065;29602;33814	1.44E+00;1.38E+00;8.60E-01;7.23E-01
SMARCB1	0.133941	1.11048	4	GCAGATCGAGTCCTACCCCA;TCTTCTTGTCTCGGCCCATG;GAGAACCTCGGAACATACGG;TGAGAACGCATCTCAGCCCG	-0.56;0.15;0.27;0.68	13465;63136;68544;76206	8.66E-01;4.97E-01;4.07E-01;2.79E-02	1236;8898;14306;63977	1.69E+00;1.22E+00;1.21E+00;3.32E-01
PATE2	0.133862	1.22122	4	TATCATCTTGGGTTATGCTA;ACAGGACTGTTTATGCTTCA;GTAAAAGTTCTCAACTGCAC;TCCAGGACTTACCCCAATAT	-0.09;0.16;0.2;0.26	47175;63879;65882;68212	9.02E-01;8.37E-01;4.35E-01;2.20E-01	9230;11560;13563;30267	1.75E+00;1.63E+00;1.01E+00;4.87E-01
ANXA13	0.133705	1.24344	4	GTACAAGGCAACGTACGGCA;CCTGTGCACGAGGACCAATA;AGCCTCGAATCAGATGTCAA;AAACTTCGAGAAGACAGCGT	0.02;0.03;0.23;0.26	55416;56264;66799;68298	1.18E+00;6.26E-01;4.52E-01;2.18E-01	9144;10643;21178;22026	2.18E+00;1.23E+00;1.07E+00;4.89E-01
KCNC4	0.133426	1.08554	4	ATCTTCGAGAGCCCGGACGG;TGGTGATGTTCCCTACGCGG;GCCAGGCCCTCCGACCCTCG;GTGTGAGCTTGAAGATACGC	-0.35;0.03;0.38;0.48	26666;56090;71992;73930	6.46E-01;6.21E-01;4.11E-01;8.06E-02	3512;5450;21352;50776	1.59E+00;1.22E+00;8.02E-01;7.33E-01
CLPP	0.13342	1.0894	4	AGAGGAGCTGTGCGATAACA;CACATGTACATCAACAGCCC;GCGCCTATGACATCTACTCG;GGAAAGTGAGCGGCGAGGCG	-0.23;-0.01;0.36;0.42	35926;53195;71336;72802	6.08E-01;5.57E-01;5.44E-01;1.07E-01	4640;6106;24247;41516	1.50E+00;1.08E+00;1.07E+00;7.01E-01
OR6F1	0.133073	1.06392	4	CCACATTACCACTAACTGTG;AGAAGTGGTTGATGGCACGG;ATCTGCTATCCTTTACACTA;AAGCACTGGCCATCCTACTG	-0.18;0.01;0.1;0.59	40322;55153;60812;75550	6.39E-01;5.98E-01;3.81E-01;4.29E-02	1892;16630;22289;37120	1.28E+00;1.17E+00;1.04E+00;7.68E-01
CES4A	0.133065	1.15662	4	CTCGATGTACGTCAGCACGC;GCACACCAAGAGGCCTCAAG;CAGCACCACTTTCTCGCGGG;AACCTGAGGATACCTAGAGG	-0.29;0.18;0.3;0.35	31148;64936;69427;71094	9.59E-01;5.25E-01;4.64E-01;1.49E-01	6348;8015;12506;46294	1.85E+00;1.29E+00;8.94E-01;5.96E-01
LINC02210-CRHR1	0.133009	1.33293	6	TACACCGACTACATCTACCA;GAGCCGCAGAAAGAGGACAA;TGCTCACCTACTCCACTGAC;GTACTGAATGGTCTCAGACG;GTCGTAGTACAGCTTCCCAA;TAGCTGGACCACGAACCAGG	-0.72;-0.04;0.06;0.33;0.39;0.78	6709;51085;58431;70550;72021;76729	1.09E+00;1.06E+00;8.96E-01;5.34E-01;4.81E-01;2.41E-02	713;5421;6892;19011;26357;70733	1.97E+00;1.74E+00;1.51E+00;1.28E+00;1.26E+00;2.36E-01
CRYBA1	0.133005	1.15536	4	AAACTTTATTGGACGCCAGT;GAGAGGAGAATACCCTCGCT;ATGAGCATACCAGCTTCTGT;CTCAGACCAACCCTACGCCG	-0.11;0.11;0.15;0.37	45872;61374;63532;71722	7.95E-01;7.90E-01;4.02E-01;1.33E-01	5720;13910;16068;31570	1.56E+00;1.55E+00;8.85E-01;6.29E-01
MBOAT7	0.132801	1.16862	4	CTTCCGCATGCGCTTCTACG;CTGAGTGTCTCCATCAGGGA;AGCTGGACGGCATTGGTGAA;TGACCAGAGAATGCAAAGTG	-0.47;-0.46;0.41;1.05	18624;19087;72716;77293	6.95E-01;6.84E-01;3.75E-01;3.32E-03	149;4726;58355;58818	2.12E+00;1.71E+00;4.78E-01;3.75E-01
MRPL17	0.132765	1.06095	4	GGCCCATACGGCGAAATACG;TCGGTACAAAGATCAAACTG;ACGAACGCATCGAGGCACCA;TAACGAACGAGCCATGCGCA	-0.12;-0.1;0.11;0.64	44903;46582;61404;75915	7.64E-01;4.63E-01;3.84E-01;3.46E-02	1527;16038;30860;32539	1.51E+00;1.13E+00;8.17E-01;7.91E-01
MYCBP	0.132741	1.03361	4	CGAAGCGTGAGCAGTTCCGG;AGAGCTGCTTCGCCTAGAAC;GAGGTACTTGGAGAAGTCGG;GAACTGCTCACGCTTCGAGT	-0.4;0.01;0.26;0.66	22820;55125;68255;76088	5.98E-01;4.88E-01;3.83E-01;3.06E-02	1354;9187;22317;54622	1.18E+00;1.18E+00;1.17E+00;6.06E-01
TMEM43	0.132651	1.23057	4	TGGCGCCTTACGGACATCCA;TCCCTGCAGGGAGTACACCG;GGCTGAGCGAGACCTCGGGT;CATGTGGACATCATTCGCCG	0.03;0.06;0.07;0.38	56284;58269;58640;71815	1.23E+00;6.82E-01;3.75E-01;1.31E-01	5627;18802;19173;21158	2.25E+00;1.34E+00;6.93E-01;6.35E-01
ZNF566	0.131992	1.10282	4	GGATGGATGGTGACTCAAAG;TATAGGAAAACCTTTAGACA;GAGAGCTAACAAGAGGCCAG;TGAAATAGAATCAACCCAGT	-0.29;-0.19;-0.15;1.17	31275;39086;42419;77376	5.27E-01;4.66E-01;4.26E-01;1.46E-03	66;35023;38356;46167	2.47E+00;8.99E-01;6.10E-01;4.34E-01
KRT5	0.131925	1.04694	4	GCATGTCTCTGACACCTCAG;TCTCATGCTTGGTGTTGCGG;ATATCCATCAGCACTAGTGG;CCCTCCTGGAGGTATCCAAG	-0.52;0.0;0.3;0.75	15395;54199;69545;76623	5.77E-01;5.30E-01;3.88E-01;1.84E-02	819;7897;23327;62047	1.39E+00;1.30E+00;1.12E+00;3.85E-01
PET117	0.131802	1.05428	4	CCGCCGTCAGCAGCACCGAG;CTGCTGCTTCACATGTACGC;GGGGATGTCTAGGAGCTCGA;CGTACATGTGAAGCAGCAGT	-0.26;0.07;0.14;0.58	33398;58610;62978;75426	6.92E-01;4.98E-01;3.96E-01;4.58E-02	2016;14464;18832;44044	1.36E+00;1.02E+00;9.80E-01;8.59E-01
NDUFA2	0.131791	1.05673	4	CGGGCGAGCGCTGACATAAG;CCCGACTCCTCGACTTGCTG;ATTCGCGGATTAGGATGGGT;AGTGGATGCGAATCTCACGC	-0.14;-0.12;0.2;0.58	43606;44963;65814;75403	7.26E-01;4.49E-01;4.33E-01;4.63E-02	2039;11628;32479;33836	1.44E+00;1.01E+00;1.01E+00;7.66E-01
SLC47A2	0.131635	1.10032	4	GGGTACTCACGGCCACCGCG;AGCCCCAACAAGAAGCACGT;TCCTCTTCCACGTACCCATG;GATGCGTACCCGAGTGACAT	-0.12;-0.01;0.25;0.41	44743;53105;67804;72604	7.60E-01;5.55E-01;4.76E-01;1.12E-01	4838;9638;24337;32699	1.50E+00;1.15E+00;1.07E+00;6.86E-01
LGALS14	0.1316	1.12103	4	CACGCACGAACCAACAGGCA;GTTTGGCATATGGAGATATG;TGGAGGTGAATTTCTACACT;GGAGTACTCACACAAAAGTG	-0.19;0.04;0.33;0.35	39012;57136;70454;71170	6.49E-01;6.09E-01;5.66E-01;1.47E-01	6272;6988;20306;38430	1.39E+00;1.27E+00;1.22E+00;6.00E-01
HNRNPUL2-BSCL2	0.131537	1.60362	8	GGGCTGAGGTGGCTGACTGT;CAAGTGAGCAAAGACCGCTA;TGATCCAGAATGCCACACCT;GATCTCAATGATCGCTCCAG;TTACTATGAATTCCGAGAGG;ATTTCCTGCTACACCAGAGG;TCTTACGGTTTCGATGGACG;AATGTCTCGCTGACTAAGGG	-0.12;-0.06;-0.04;0.01;0.16;0.22;0.38;0.5	44883;49563;51313;54751;63733;66707;71935;74335	1.97E+00;1.60E+00;1.15E+00;9.31E-01;8.90E-01;6.58E-01;4.69E-01;1.42E-01	3107;5507;10735;13709;22691;26129;27879;32559	3.01E+00;2.40E+00;1.74E+00;1.50E+00;1.37E+00;1.15E+00;1.04E+00;6.18E-01
CNOT10	0.131523	1.08098	4	TATACAGAAGCCATATCAGT;TTGGTTAGTAACGTACACAT;CTAGAAAAAATGATTTCACA;GCTGCATTGCTGCCAATAAG	-0.5;0.06;0.36;0.61	16901;58026;71298;75701	6.74E-01;6.06E-01;3.80E-01;3.95E-02	1741;6144;19416;60541	1.49E+00;1.33E+00;1.08E+00;4.28E-01
NOL4L	0.131496	1.11907	4	CTACGATTCCATCAAGACCG;GGCAGGACTTGAGGTACGTG;TGAAGGCCTTAAGACGCTCA;TCTTCACCCCGTATTTGACG	-0.39;0.13;0.35;0.43	23970;62484;71198;73015	8.37E-01;6.01E-01;3.90E-01;1.02E-01	4427;6244;14958;53472	1.63E+00;1.48E+00;7.17E-01;6.43E-01
RNF150	0.131489	1.08982	4	CAAGGGCAACTGCACGTACA;AGACAAACACAACCGAAGTG;GTTTCGATATGCAAATGCCA;GCTCTGCCTGGACTTTACCG	-0.15;0.06;0.08;0.54	42449;58093;59303;74964	6.94E-01;6.76E-01;3.76E-01;5.65E-02	2478;18139;19349;34993	1.38E+00;1.33E+00;9.35E-01;7.14E-01
MTHFD1	0.131402	1.17699	4	CAGAAGCAAGTCATGCATCG;AGCTAATAACCTCGTTGCTG;AGGGGAGTGGATCAAACCTG;CCGGCCTGATGGGAAATACG	-0.04;-0.02;0.29;0.29	50955;52816;69185;69365	9.78E-01;5.49E-01;5.17E-01;1.91E-01	8077;8257;24626;26487	1.86E+00;1.26E+00;1.06E+00;5.23E-01
KIF20B	0.131394	1.0952	4	CATCATAGGCTAAATAACAT;AACCGACCAAGGATGCATTG;AAATAGCTTCAATACTAGAG;TTACTCAGTATTGGGCTCAA	-0.19;-0.05;0.37;0.4	39241;50222;71591;72389	6.22E-01;6.14E-01;5.06E-01;1.17E-01	5053;5851;27220;38201	1.53E+00;1.23E+00;9.48E-01;6.71E-01
TMEM14B	0.131381	1.00836	4	TCCTTGGATCCTGATACAGC;CTGCTCTTCGGCAGTCTAGC;TGTCTACTCACAATGGGAAG;CAGGATCCAAGGAACGTTTG	-0.42;-0.02;0.17;0.79	21889;52714;64365;76779	5.48E-01;4.11E-01;3.79E-01;1.49E-02	663;13077;24728;55553	1.48E+00;1.05E+00;9.27E-01;5.77E-01
TMEM225	0.13123	1.03075	4	GTAAGCAGTATACATGATCC;GATAGGTGAATTTCATACCC;GCAGGGCAACACATCATCCA;CATTAAGACTACGGCCCAGG	-0.25;-0.04;-0.01;0.83	34490;51169;52965;76898	5.21E-01;5.17E-01;3.93E-01;1.22E-02	544;24477;26273;42952	1.56E+00;1.02E+00;9.86E-01;5.52E-01
TTBK1	0.130991	1.12312	4	AGAGTGGGTCATCATCGACA;CTCAGCGTGAAGGTGCCTCG;AGAGGGACCACAGGTCGTCG;CCGCCCTCGACGGAGAGAGT	-0.17;0.0;0.34;0.35	40982;54419;71017;71038	6.56E-01;5.92E-01;5.82E-01;1.50E-01	6404;6425;23023;36460	1.46E+00;1.31E+00;1.13E+00;5.93E-01
LRRC19	0.130922	1.28351	4	GACTGCAAGAGCAGTTCCAT;TCCATCTATGTAATTCAACA;GCTGTTGGGGTAGCTACACA;CTAAAACTTCTGAATCTGCA	0.04;0.11;0.12;0.25	56952;61368;61560;67928	1.26E+00;7.90E-01;3.85E-01;2.28E-01	9514;15882;16074;20490	2.31E+00;1.55E+00;7.97E-01;4.79E-01
NOB1	0.130787	1.0134	4	TGAGGACGTTCCAAGTGAGG;GAAGAACATTTACACCATCC;GAACGGCATGCTGATTCGTG;AGCCCTTACCGGAATACGTG	-0.25;-0.12;0.21;0.68	34598;45204;66123;76225	5.19E-01;4.51E-01;4.39E-01;2.75E-02	1217;11319;32238;42844	1.22E+00;1.03E+00;1.03E+00;7.74E-01
LYPD3	0.130659	1.09984	4	AGAAGTAGGTCTTGTTGCGG;CTGCCAGCGAGAATTGTCCG;GCCAGCGATCATGTCTACAA;GAGAGTGCATACCCGCCCAA	-0.54;0.16;0.23;0.67	14618;63958;66906;76145	9.06E-01;4.55E-01;3.95E-01;2.93E-02	1297;10536;13484;62824	1.76E+00;1.20E+00;1.08E+00;3.63E-01
ZNF451	0.130561	1.032	4	ACATCAGTATAAGAGGTGCT;CCCCGGCAAATAGTTCTCCG;TCCTATAATGCACTGTAACA;CACATGAGCCGGATTCACGG	-0.22;-0.03;0.04;0.73	36752;51927;57019;76539	5.60E-01;5.33E-01;3.76E-01;2.04E-02	903;20423;25515;40690	1.35E+00;1.12E+00;1.02E+00;6.45E-01
LOC105372860	0.130392	0.844915	2	TCTTCTGTCAGTCGATCACG;GCGCGCCGGTCGCCCAGACA	-0.02;0.28	52402;68945	3.59E-01;1.01E-01	8497;25040	9.81E-01;7.09E-01
MYCL	0.130331	1.26793	4	TCATACGCCGTGACTGCATG;CATCTGGAAGAAATTCGAGC;TGGGTCTTGGGTTCGCCCAG;GCTGGGAGTGCAGTCCGGGG	-0.01;0.13;0.2;0.2	53043;62452;65657;65838	1.07E+00;8.35E-01;4.31E-01;2.82E-01	11604;11785;14990;24399	2.01E+00;1.63E+00;1.00E+00;4.34E-01
FAM135B	0.130235	1.0297	4	AAAAGGTAAAGAGCTAATGG;GAAAGGGAATAGATCAAGAG;GTCAATGTAGGTCAGCACTG;CATGCCTAAAGACTTGAATG	-0.35;-0.21;0.33;0.75	27036;37317;70704;76607	5.77E-01;4.27E-01;4.14E-01;1.88E-02	835;6738;40125;50406	1.42E+00;1.38E+00;7.46E-01;5.72E-01
EIF2S2P4	0.130073	0.827633	2	CCTCCACAAGTCGTCCGAGT;TCAAGAACCAACTGAACCAG	-0.26;0.52	34019;74615	3.07E-01;3.23E-02	2827;43423	1.15E+00;5.03E-01
SEMA3D	0.129904	1.21444	4	CATCATACTGCACCCAACGA;GAGCATTTCATCCAATATGT;AGACTCAAGCTAACCTACAA;TGTCAGTTCTGATGTAGTGG	-0.39;-0.38;0.64;0.65	23602;24503;75940;76058	1.14E+00;5.52E-01;3.88E-01;3.13E-02	1384;1502;52939;53840	2.66E+00;1.17E+00;6.31E-01;3.93E-01
SPEGNB	0.129774	1.18603	4	CCACCAGTGCCACCACGTCA;GACGGCAAGGAGCTACGTGA;GGGCGCGCGTACCTTCCACG;GGTCCGGGAAAGCCGAAATG	-0.35;0.26;0.27;0.34	26529;68254;68447;70903	1.18E+00;4.94E-01;4.10E-01;1.53E-01	6539;8995;9188;50913	2.23E+00;1.20E+00;7.29E-01;5.86E-01
GKN2	0.129766	1.12706	4	GATACAATCTCATGGATACG;ATCAGCCCAAGCAACAATGG;CTCCTCTGAACAATCTCCAA;TCCTGCATGGATGTTAATGA	-0.05;0.01;0.02;0.55	50174;54743;55395;75015	9.46E-01;5.89E-01;3.80E-01;5.53E-02	2427;22047;22699;27268	1.81E+00;1.15E+00;9.43E-01;6.04E-01
ZNRF2	0.129605	1.08108	4	TCCGTACCTCCAAACATGTG;GGAGGCGCCAATGGGACCGC;AGCCCGAGTACGCGCGCGTG;CCCCGACGCCACGCTCCCCA	-0.16;-0.15;0.36;0.48	41482;42236;71270;74027	6.69E-01;6.05E-01;4.33E-01;7.83E-02	3415;6172;35206;35960	1.49E+00;1.33E+00;8.12E-01;6.88E-01
UBBP4	0.129595	0.708243	1	TTCTGACTACAACATCCAGA	0.13	62281	0.0946	15161	0.708
IGDCC4	0.129546	1.08085	4	CTACAAACTATATTGGCGGG;TATCGAGTACGGATTTCGGC;ATGGCTTCAAGCCGCCAATG;TTTCAGACATGCCTATCCAG	-0.62;0.08;0.19;0.88	10251;59545;65060;77041	7.23E-01;4.61E-01;4.21E-01;9.00E-03	401;12382;17897;67191	1.69E+00;1.42E+00;9.66E-01;2.47E-01
YBX1P1	0.129522	0.708014	1	GCAAATGTTACAGGTCCTGG	0.13	62273	0.0947	15169	0.708
NELL1	0.129454	1.2107	4	CAGTCACAGCGATATAACCC;AGAGGCACTTCCTTACCGCA;TGTGCAGAAGGACCTAAATG;CATTCCACGGCACCACTCTG	-0.74;-0.04;0.58;0.72	5902;50873;75427;76472	1.02E+00;6.19E-01;5.16E-01;2.19E-02	970;2015;26569;71540	2.41E+00;1.32E+00;9.74E-01;1.38E-01
PRR5	0.129449	1.06372	4	CAGGGGGTACATGAGTCCAG;CTACGGCCTCCACTCCAGCG;AGCTCTTGGAGCGCACCACA;ATCCTCTAGCTTCACACTGA	-0.24;0.02;0.29;0.46	35128;55419;69066;73616	6.05E-01;5.29E-01;5.13E-01;8.80E-02	3826;8376;22023;42314	1.25E+00;1.18E+00;1.05E+00;7.70E-01
IPP	0.129433	1.15428	4	TCACTTCATCAGGCTCGAAG;TCTCTAGGTATAGTGAACAT;ATGATCCAGTTACTAAACAG;AGACATCTAAGGTTCGACCT	-0.02;0.0;0.13;0.4	52795;54103;62395;72446	1.06E+00;5.75E-01;3.91E-01;1.16E-01	4996;15047;23253;24647	1.99E+00;1.12E+00;8.33E-01;6.75E-01
RLF	0.129305	1.11094	4	AACATGGTATCCTCTGTACA;TTAACATGCTCCATCACATG;GGAATACCGATGTTGGAACA;TTTGTAATCTGGAATCTGAG	-0.5;0.2;0.21;0.61	16725;65597;65978;75738	9.97E-01;4.36E-01;3.81E-01;3.86E-02	1704;11464;11845;60717	1.92E+00;1.08E+00;1.02E+00;4.23E-01
CEP19	0.129281	1.17515	4	TCTAGGTAACTCTTGTGTCG;TAGATTAAGATAATAGCTGG;TCTATGAGAGTGAAATCAAG;ACCTAGAACAAGTATCCCTG	-0.25;0.21;0.27;0.29	34218;65964;68618;69245	1.02E+00;5.12E-01;4.99E-01;1.94E-01	8197;8824;11478;43224	1.96E+00;1.21E+00;1.01E+00;5.19E-01
PWWP3B	0.129172	1.025	4	TTGTGATTTATCATCATACA;AAAGTATCAGACGAAAAGAG;CTCATTAGGACTACAGTCAG;TCATAATGTAAAATGAAGCG	-0.2;-0.09;0.18;0.62	38571;47589;64832;75796	5.99E-01;4.73E-01;4.18E-01;3.73E-02	1646;12610;29853;38871	1.20E+00;1.10E+00;9.53E-01;8.51E-01
NO_SITE_199	0.129007	1.16085	4	TCAACCCCAGCGCACCGTTG;TCAATTCTCACTCACGACCA;TCAAGGAGCCTTATTTCTTG;TATTTTGACTTGACGCAGGC	-0.18;0.18;0.19;0.33	40075;64686;65401;70465	9.45E-01;6.34E-01;4.26E-01;1.64E-01	6977;12041;12756;37367	1.83E+00;1.27E+00;9.85E-01;5.66E-01
C11orf65	0.12895	1.13769	4	TGCCTATTTAGGTACTACTC;GCTATCTACTGATGGTATGG;CATGTGCGATTCAGATTAGG;ATATATTTCACTATCTGACG	-0.52;-0.13;0.58;0.58	15726;44422;75370;75421	1.01E+00;4.45E-01;3.86E-01;4.59E-02	2021;2072;33020;61716	2.39E+00;1.02E+00;7.50E-01;3.94E-01
ST6GALNAC6	0.128853	1.27095	4	TCTTGAGGTTGACAGGTCGG;CTCGCTGGATCACACGCACG;CAAGACCACCTACCGCGTCG;CACACACTGGTGGCACCGAG	0.04;0.1;0.11;0.26	56754;60899;61395;68195	1.25E+00;7.71E-01;3.84E-01;2.21E-01	9247;16047;16543;20688	2.29E+00;1.51E+00;7.91E-01;4.87E-01
OR2M5	0.128637	1.05992	4	CCATGAGGAACAGTTGACTG;CTGCTCTACCGTACCCAAGA;GGTGGCAAATGGCAATATAG;AGGGAAGTCACAGAAGAAGT	-0.2;0.04;0.17;0.51	38192;57011;64147;74556	6.45E-01;5.90E-01;4.09E-01;6.60E-02	2886;13295;20431;39250	1.27E+00;1.18E+00;9.16E-01;8.76E-01
DRD4	0.128537	1.05113	4	ACGAGTAGACCACGTAGTCG;CTGCGCTACAACCGGCAGGG;CTCTACTGGGCCACGTTCCG;GCCGCTCTTCGTCTACTCCG	-0.23;-0.22;-0.04;1.0	35839;37112;51312;77262	5.42E-01;4.27E-01;4.06E-01;4.02E-03	180;26130;40330;41603	2.03E+00;1.08E+00;5.67E-01;5.23E-01
NO_SITE_75	0.128428	1.25137	4	CCAGAGCCTTGGTTTATATC;CCACTGGTAAAGGCTAGACT;CCACGATGCCACCTCATCCC;CCAGAAAGCCTCTCCATTAC	-0.05;0.17;0.18;0.22	50355;64331;64637;66485	9.54E-01;9.26E-01;4.15E-01;2.65E-01	10957;12805;13111;27087	1.82E+00;1.79E+00;9.42E-01;4.46E-01
ZNF611	0.128234	1.15516	4	CAAGTGTAATGAATGTGACA;TCTTTCCAATGTAATAAGAG;AATGCCTGAACCCTTCACAG;CATTCCAAAGAATTTCCTGT	-0.24;0.2;0.23;0.33	35521;65551;66824;70482	9.94E-01;5.36E-01;4.53E-01;1.64E-01	6960;10618;11891;41921	1.91E+00;1.08E+00;1.07E+00;5.67E-01
KLHL33	0.12817	1.07499	4	CCAACACCGTGCAGCCACAA;CAGCTGGTGCAACAGATCTG;GACAACCATCCCGAGCAGTG;CCCATGCCGGAAGCGTCCGG	-0.27;-0.26;0.42;0.63	32714;33560;72901;75831	7.09E-01;4.87E-01;4.42E-01;3.65E-02	1611;4541;43882;44728	1.74E+00;1.11E+00;9.54E-01;5.01E-01
RPL34P6	0.128154	0.822458	2	AACAAAGAAACATGTCAGCA;GTAAACAATTCTATTACCAG	-0.08;0.33	48262;70673	3.28E-01;7.94E-02	6769;29180	8.48E-01;7.97E-01
FBXO22	0.128129	1.02878	4	CGATTGCTACCTGATCCCAT;AGTGTGTGCGCAGAGTATTG;CGCCAGGTTACTCAACACGA;GAGTGTCGTGGCCATAAGAG	-0.33;-0.01;0.29;0.56	28204;53502;69287;75155	5.63E-01;5.20E-01;4.27E-01;5.21E-02	2287;8155;23940;49238	1.27E+00;1.09E+00;9.67E-01;7.87E-01
CDKN2D	0.128046	1.07594	4	CAGATGGATTGGAAGTGCCC;GCAGCGCCGTCTTGCCGAAG;GGTGTCCAGGAATCCAGTGC;ATGGACTGGACTGGTACCGG	-0.48;0.02;0.4;0.58	17630;55916;72331;75368	6.67E-01;6.17E-01;3.77E-01;4.71E-02	2074;5111;21526;59812	1.64E+00;1.21E+00;1.01E+00;4.49E-01
TBL2	0.1279	1.14463	4	CGAACTAAAGGGCCACTCCG;TGGTCATCTTGAAGACACGG;GACATTGGCATTGCTAACAC;ACAATATCAGCGGATTCGGA	-0.29;0.22;0.22;0.37	31514;66384;66414;71588	1.05E+00;4.69E-01;4.45E-01;1.37E-01	5854;11028;11058;45928	2.00E+00;1.05E+00;9.08E-01;6.22E-01
MT3	0.127658	1.03918	4	GGGGCGGGGGCTCACCAGAA;GCGGACTCCTGCAAGTGCGA;GCACTTGCAGGAGTCCGCGC;CACACTTCTCACACTCCGCA	-0.25;0.04;0.1;0.62	34777;56982;60798;75754	6.44E-01;5.22E-01;3.81E-01;3.83E-02	1688;16644;20460;42665	1.27E+00;1.09E+00;1.04E+00;7.67E-01
TNFSF9	0.127456	1.1364	4	GGGGGGCCTGAGCTACAAAG;TCAACTAGAGCTGCGGCGCG;GCCAGCCCGAGACTCCGCGA;CCCATCGATCAGCAGAACTG	-0.6;0.16;0.34;0.61	11319;63928;70885;75685	9.05E-01;5.86E-01;4.39E-01;3.98E-02	1757;6557;13514;66123	1.76E+00;1.44E+00;1.07E+00;2.74E-01
FANCD2	0.127252	1.14346	4	AGTTGACTGACAATGAGTCG;TTGACAATAGGTGTTTGACC;AGATAATCTAAAATGCCCTG;TCATAGAGGCCAGCTAAACA	-0.09;0.07;0.19;0.34	47294;58756;65319;70859	8.41E-01;6.97E-01;4.25E-01;1.54E-01	6583;12123;18686;30148	1.64E+00;1.37E+00;9.80E-01;5.84E-01
PTPMT1	0.127199	1.18384	4	TCAGCACAGTAGACATGACT;CGGGGTGATCACCATGAACG;TGGCGCGTCAAGCTCCGCAA;TACAATGCACGTAAACACAC	-0.02;0.0;0.24;0.28	52420;54558;67536;68893	1.04E+00;5.85E-01;4.69E-01;2.03E-01	8549;9906;22884;25022	1.96E+00;1.14E+00;1.13E+00;5.07E-01
AP2M1	0.127092	1.02403	4	AAATGTTGGACCGCTTAACG;ACTTGCTGAGTCGCACACAC;CTTAAGGTATCGCACAACCA;GAGAGGGTATCAAGTATCGT	-0.23;-0.04;0.01;0.77	35963;51247;54814;76704	5.45E-01;5.22E-01;3.83E-01;1.66E-02	738;22628;26195;41479	1.43E+00;1.08E+00;9.90E-01;5.91E-01
C11orf80	0.127072	1.14553	4	TCCAGATGTGAGTTATCAGG;CTATTCTCAGGATATGACAG;TCTTTGAAGAAAGTAGTCAT;TCCCAGCATCACCTCGAACA	-0.35;0.18;0.33;0.35	26960;64821;70570;71050	9.52E-01;5.71E-01;4.14E-01;1.50E-01	6392;6872;12621;50482	1.84E+00;1.41E+00;7.43E-01;5.93E-01
ASPRV1	0.127011	1.13011	4	CATCCCCACTCTGCTTCGAG;GTAAGGGCTACTATCTCAAG;CCCAGGACCAGGGAGACTAT;GGGACCATATCACCAAGCTA	-0.55;0.07;0.46;0.53	13663;59144;73638;74767	7.72E-01;7.09E-01;4.04E-01;6.10E-02	2675;3804;18298;63779	1.88E+00;1.39E+00;9.05E-01;3.37E-01
MT1A	0.127008	1.25006	4	GCATTTGCAGGAGCCAGTGC;CAGTGGCGCAGGAGCAGTTG;CACACTTGGCACAGCTCATG;GCATCCCTTACCAGTGGCGC	-0.48;-0.4;0.69;0.7	18132;23146;76286;76343	1.24E+00;5.79E-01;3.76E-01;2.48E-02	1099;1156;54296;59310	2.89E+00;1.26E+00;4.63E-01;3.85E-01
PPIF	0.12692	1.08419	4	TCCAGCACCACGCGGCCGAG;TGAAGGAAGGGATCACCCTG;ACTTTACACTGAAGCACGTG;GTACACGAGCGGGTTCCCGG	-0.39;-0.36;-0.06;1.32	23461;25898;49462;77412	5.27E-01;4.24E-01;3.87E-01;6.51E-04	30;27980;51544;53981	2.81E+00;6.27E-01;4.96E-01;4.04E-01
ZNF420	0.126867	1.18602	5	GTTGAGTAAGTTGTGAGCCA;TGTAGTCCCAGCTACTTGGG;TGTGGAAAAGCGTTTAATCG;TCTTGAAGAGTCCAATTCCA;TTGATGTTGTGTTAGGTGTG	-0.25;0.0;0.16;0.19;0.53	34321;54100;63953;65413;74826	8.74E-01;7.67E-01;6.72E-01;4.03E-01;7.46E-02	2616;12029;13489;23256;43121	1.55E+00;1.44E+00;1.27E+00;8.37E-01;8.32E-01
DYTN	0.1266	1.02366	4	TTTCAGCAGCTGATAACCGG;CCCAGAAACTTGGACGCAGT;TCACAAACTCAAAACCAACC;TGTTGTACATTGTCGTGAGA	-0.37;-0.12;-0.06;1.05	25547;45041;49770;77298	4.49E-01;4.21E-01;4.01E-01;3.21E-03	144;27672;32401;51895	2.13E+00;7.69E-01;6.95E-01;5.00E-01
PPP1R7	0.126575	1.13681	4	GCTGGGATCTAACCGCATCC;TAAATGCATTGAGAATCTGG;CCTTCAGGCTCTGTTCACTG;TCTGCTGAGAAACATCGAAG	-0.07;0.05;0.17;0.37	48704;57425;64146;71529	8.91E-01;6.57E-01;4.09E-01;1.38E-01	5913;13296;20017;28738	1.72E+00;1.29E+00;9.16E-01;6.19E-01
LGALS9B	0.126557	1.21988	5	GTACAGCCCTCCCGGAATGG;CGAGGCAGAAAGGAAGATGG;ATTTCAGATCACTGTCAATG;AGAAACCACTTACATAGGCA;CAGAGGCGCTCTGCACCGTG	-0.1;-0.07;0.04;0.33;0.43	46575;48738;57061;70500;73116	1.12E+00;6.95E-01;5.57E-01;5.12E-01;1.25E-01	4326;6942;20381;28704;30867	2.00E+00;1.23E+00;1.22E+00;1.00E+00;6.54E-01
RPS24	0.126389	1.21453	4	TAGGCACTGTCGCCTTCCCG;TGACCAACCGACTACTTCAG;TGGTCATGAACTTTCTAGTG;TACAAAGATGACATCCGGTG	-0.0;0.08;0.14;0.29	53973;59495;62878;69052	1.11E+00;7.21E-01;3.95E-01;1.99E-01	8390;14564;17947;23469	2.07E+00;1.42E+00;8.54E-01;5.13E-01
NCBP3	0.126322	1.05352	4	AACTCGGGTGTACTTACAGG;TGTCTTTCTAGCAATCCCCA;AGCTGGAAATCGTGCCTGTG;TCACGTCCCGCTGAATACGA	-0.12;-0.08;0.16;0.55	45030;47981;63646;75027	7.68E-01;4.77E-01;4.03E-01;5.50E-02	2415;13796;29461;32412	1.51E+00;9.45E-01;8.91E-01;8.65E-01
GH1	0.126287	1.14321	5	AGACTCTGAGAAACAGAGGG;TATTCCGACACCCTCCAACA;AGAGCTTACAAACTCCTGGT;TCCGACACCCTCCAACAGGG;CAACGTCTATGACCTCCTAA	-0.23;-0.1;-0.04;0.42;0.57	36316;46366;51438;72920;75305	7.29E-01;6.39E-01;6.35E-01;4.81E-01;6.07E-02	2137;4522;26004;31076;41126	1.55E+00;1.37E+00;1.11E+00;9.09E-01;7.77E-01
CXorf56	0.126221	1.13954	4	TGCTCCTGTTACCTTCATTG;ACAAACAGTAGTAAACATGG;GGCCAGATGGTCCTAGTGCT;AGGAGACTATGTATCTGCGG	-0.09;0.09;0.15;0.36	46902;60168;63185;71388	8.28E-01;7.44E-01;3.98E-01;1.41E-01	6054;14257;17274;30540	1.62E+00;1.46E+00;8.68E-01;6.11E-01
HSD17B7P2	0.126201	0.70258	1	GAAATCTAATTTCAGCCTCG	0.13	62082	0.096	15360	0.703
WWC1	0.126043	1.12346	4	TTGAGGATCCTCGAGTACAA;CCCCCGCAAGTGGACCCAGG;GAGCTGCAGTTCAAAGAGCG;CACTGACTCGTCCGATACGG	-0.37;-0.32;0.53;0.67	25572;28850;74752;76134	9.03E-01;4.84E-01;4.01E-01;2.96E-02	1308;2690;48592;51870	2.17E+00;1.19E+00;6.96E-01;4.34E-01
LINC02870	0.125903	1.07224	4	ACGCAGAGAAAGCGCTCTCG;CGCATGACCAGGATTCTGGG;ATGCGTCCAGCAAGCTCCCA;CATGTGTACTGAGTTATCCT	-0.35;0.14;0.2;0.51	26979;62996;65748;74460	8.60E-01;4.32E-01;4.14E-01;6.82E-02	2982;11694;14446;50463	1.68E+00;1.01E+00;8.64E-01;7.44E-01
OR2A25	0.125887	1.05595	4	AAAAAGTGATTAAGTTTCTG;ACTCAAAAACAGAAACATCT;TGATGGTAGAATATCGGAGA;TGTTCTCAAACTTGCCTGTG	-0.28;-0.12;0.41;0.5	32544;44583;72572;74277	6.84E-01;4.85E-01;4.46E-01;7.25E-02	3165;4870;32859;44898	1.68E+00;9.47E-01;8.41E-01;7.55E-01
HOXA5	0.125879	1.01022	4	AACTCCCTAAGCAACTCCAG;AATGGCATGGATCTCAGCGT;GACTCGGCGAGCATGCACTC;CGGTCGCTATCCAAATGGCC	-0.27;-0.1;0.27;0.6	32907;46371;68520;75650	4.96E-01;4.90E-01;4.61E-01;4.06E-02	1792;8922;31071;44535	1.21E+00;1.06E+00;9.61E-01;8.11E-01
DSP	0.125693	1.03642	4	TGATGTTAGAAGAAGAACTG;CTGCCAGCGATAGTCGCCGA;ACAACAACGAGCGCAGCAAG;AGCAAGAACTGACACGCCTG	-0.2;-0.05;0.26;0.5	38122;50132;68148;74344	5.89E-01;5.05E-01;4.85E-01;7.09E-02	3098;9294;27310;39320	1.18E+00;1.17E+00;9.45E-01;8.49E-01
RNF11	0.125686	1.06911	4	AGCAACTCAGCTGACTGAAG;TCCCCTACCTGATATGGCGG;TCACGAGTCTCAGTCCGACC;ACCCAACACCTAGCCAGACT	-0.41;0.05;0.38;0.49	22654;57329;71801;74162	6.54E-01;6.34E-01;3.83E-01;7.52E-02	3280;5641;20113;54788	1.56E+00;1.29E+00;8.27E-01;6.01E-01
EGFL6	0.125663	1.1185	4	TTCGAACTGCAATATATCAG;GCATCACGGGTTGTTAGCAT;AGAGGCGGGAACTCTCATGG;CCAATTGCTTCAATACCCAA	-0.16;0.13;0.14;0.39	42000;62075;62984;72156	8.19E-01;6.82E-01;3.96E-01;1.23E-01	5286;14458;15367;35442	1.60E+00;1.36E+00;8.59E-01;6.56E-01
AOC2	0.125652	1.15459	4	TATATGGATGTCCACCATCG;AGTCTGCATAGTAGTGCCCA;GTCACATCCCGCATGTACGA;CTGGGGCGAGAACTGAAGAG	-0.2;0.19;0.19;0.32	38596;65238;65314;70315	9.76E-01;5.99E-01;4.25E-01;1.68E-01	7127;12128;12204;38846	1.88E+00;1.20E+00;9.80E-01;5.60E-01
SLC25A11	0.125606	1.05358	4	GAACTTGACGGACTTAGGGG;CGCCCTGATTCGAATCACCC;TGTTCCCACAAAGGCACCAG;GCACGGTATAGATGCCAAGG	-0.25;0.08;0.13;0.54	34521;59782;62326;74887	7.31E-01;5.18E-01;3.90E-01;5.83E-02	2555;15116;17660;42921	1.44E+00;1.03E+00;9.23E-01;8.30E-01
CYP4F8	0.125539	1.03384	4	TGGTAAAGAGTTGTCAGATG;GTTATTCCGTTTCACTACAA;AGGCAGGCGTCAGCAAGCGA;AAGAACCAGTTCTGTTTCCG	-0.33;-0.11;-0.09;1.03	28358;45750;47317;77281	4.55E-01;4.50E-01;4.28E-01;3.59E-03	161;30125;31692;49084	2.08E+00;7.92E-01;7.91E-01;4.70E-01
TYW1B	0.125532	1.12555	4	AGGCACCACAACAACCCTGT;ATTGCATCACAGAGACACCA;CCTGAAGGGTATGAGAGATG;TTGTCATAGTCGATGCTCCG	-0.19;0.13;0.23;0.34	39538;62182;66780;70741	8.23E-01;6.21E-01;4.52E-01;1.57E-01	6701;10662;15260;37904	1.61E+00;1.24E+00;1.07E+00;5.79E-01
CCDC58	0.125436	1.11068	4	ATACATATAGGAATTACTCA;CAGTGGCGGTGTGAACTGTG;TTCCAACAGCTTCCTTTGCA;AGTACATGAATTAAACACTA	-0.14;0.08;0.18;0.38	43153;59745;64852;71895	7.29E-01;7.13E-01;4.18E-01;1.29E-01	5547;12590;17697;34289	1.43E+00;1.42E+00;9.54E-01;6.40E-01
TSPAN8	0.125415	1.03581	4	CAGGTGGCGACAGGTATCCT;CAATATGTCCACAGCAACGT;GTACCCATATTGCTAATGCT;GGTGCCATCATCATGATTCT	-0.18;-0.15;0.27;0.56	40287;42463;68463;75189	6.39E-01;4.94E-01;4.34E-01;5.13E-02	2253;8979;34979;37155	1.28E+00;1.20E+00;9.73E-01;6.94E-01
SC5D	0.125401	1.12257	4	GGAATCTTCCAAATATGGTG;CAGTAAACTTAATCTCTCGA;TATCTTTCCATTACACAAGG;CATGTGGCTGGATACACGTA	-0.53;-0.07;0.55;0.55	14732;48895;75059;75074	9.51E-01;4.88E-01;3.94E-01;5.39E-02	2368;2383;28547;62710	2.27E+00;9.53E-01;8.98E-01;3.67E-01
ADAMTS10	0.125396	1.10221	4	TACAAGTGGAAAACGTACCG;ATCGCGTCAGTGTAAATACG;GGCATGAACCATGACGGCGT;TGCCATTCCAGAGAACGGTG	-0.25;-0.24;0.49;0.51	34124;35141;74117;74557	8.22E-01;5.11E-01;4.33E-01;6.59E-02	2885;3325;42301;43318	1.99E+00;1.01E+00;8.76E-01;5.29E-01
MSTO1	0.125333	0.994677	4	CCGTACGATACAGGACGTCG;GGGCGGGGAATAATAACCTG;ACTGCAGTGGAAGGGCAGAG;CATGTCAGCCAGATGAACCA	-0.3;-0.1;0.05;0.86	30273;46484;57303;77001	4.62E-01;4.52E-01;3.75E-01;9.90E-03	441;20139;30958;47169	1.65E+00;8.61E-01;8.14E-01;6.53E-01
RGS16	0.12532	1.07278	4	GATCCGATCAGCTACCAAGC;AAGAGTTCAAGACACGTCTG;GGGGGCTCTAACCTCTTTAG;ACTCTGTCTTCAGGAAAGCG	-0.6;0.08;0.27;0.76	11165;59599;68391;76651	7.24E-01;4.92E-01;4.42E-01;1.78E-02	791;9051;17843;66277	1.42E+00;1.40E+00;1.19E+00;2.70E-01
CLEC1B	0.125179	0.994726	4	GATTGACAACCGGAACATTG;GGTGAGAATGAAAATCGCAC;CTTCAGGCACAACTTAACAT;AAAGCGCTTCTGTCAATATG	-0.3;-0.1;0.23;0.67	30530;46489;67006;76174	4.62E-01;4.57E-01;4.55E-01;2.87E-02	1268;10436;30953;46912	1.21E+00;1.09E+00;8.71E-01;8.14E-01
LOC105374809	0.125083	1.06186	4	CTGTCCCGCTAGCGTCACGT;AAGGCCTTCACTCGCGCCAG;GGCCCCAACGAGTGTGCCTG;GTCGGGATCTGCCTTCACCA	-0.26;0.1;0.16;0.5	33899;60763;63832;74299	7.66E-01;5.07E-01;4.05E-01;7.20E-02	3143;13610;16679;43543	1.50E+00;1.00E+00;9.00E-01;8.44E-01
POLE4	0.125083	1.06186	4	CTGTCCCGCTAGCGTCACGT;AAGGCCTTCACTCGCGCCAG;GGCCCCAACGAGTGTGCCTG;GTCGGGATCTGCCTTCACCA	-0.26;0.1;0.16;0.5	33899;60763;63832;74299	7.66E-01;5.07E-01;4.05E-01;7.20E-02	3143;13610;16679;43543	1.50E+00;1.00E+00;9.00E-01;8.44E-01
IL12RB2	0.12496	1.08874	4	AGACAAACAAGGTTGTACCA;TTGATTCTAATGTCCCACGG;AGGAATGACTGTGGTCCAGG;AGAACTTACCTGCCTCACAC	-0.14;0.03;0.2;0.41	43370;56502;65818;72507	7.19E-01;6.32E-01;4.33E-01;1.14E-01	4935;11624;20940;34072	1.43E+00;1.24E+00;1.01E+00;6.79E-01
CCDC28A	0.124921	0.700577	1	ATTGACAACCTGAGTACAGT	0.12	62011	0.0965	15431	0.701
ADGRL3	0.124917	1.09066	4	CAAAGTTGTGGTCCGAAGGG;ACAGGTTATTGGTCAACACA;AGGCAAATCTGACATAGACC;AGGCATCTGGCAGATAACAT	-0.12;-0.08;0.31;0.39	44999;48243;69789;72132	7.67E-01;5.39E-01;4.80E-01;1.23E-01	5310;7653;29199;32443	1.51E+00;1.32E+00;8.74E-01;6.54E-01
ATRX	0.124806	1.07098	4	GAAAATCTCAAAAAACGCGG;AATTAGTGCGGAATAAGAGT;CTTACCAAGGCCCATACAGT;ATGATTTAAAGACTCAGGCG	-0.31;-0.03;0.42;0.42	29789;51635;72827;72918	7.03E-01;5.28E-01;4.46E-01;1.05E-01	4524;4615;25807;47653	1.72E+00;1.01E+00;8.44E-01;7.10E-01
MRPL34	0.124532	1.22472	4	AACGCTGCCGACCTACTCGT;AGTAGGTCGGCAGCGTTGCT;ATTCCCGCGAGCCTTGCCCC;TTCTTGCGTTTGATGTTGCT	-0.02;0.08;0.21;0.22	52879;59642;66110;66604	1.06E+00;7.26E-01;4.39E-01;2.62E-01	10838;11332;17800;24563	1.99E+00;1.43E+00;1.03E+00;4.48E-01
LOC101929160	0.124454	0.699958	1	AAGACCAACTATGTTGTTTG	0.12	61989	0.0967	15453	0.7
LCN9	0.124452	1.00065	4	GCCATGTCTCCACGCAGATG;CCTGTAGTCAGTCTCCGAGA;GAGACCTGAGGGTCTTCGTC;ATCCCCACACCGTTATGCAG	-0.44;-0.14;0.07;1.0	20591;43745;58815;77263	4.41E-01;3.76E-01;3.75E-01;4.00E-03	179;18627;33697;56851	2.04E+00;7.30E-01;6.98E-01;5.37E-01
GRIN1	0.124404	1.14564	4	CGGGCAGGCAGACATGATCG;CATGTCCATCTACTCGGACA;CAAAAGCCGTAGCAACACTG;CTGTCCTATGACAACAAGCG	-0.46;-0.25;0.6;0.61	18985;34258;75623;75719	1.06E+00;4.38E-01;3.75E-01;3.91E-02	1723;1819;43184;58457	2.50E+00;1.08E+00;5.13E-01;4.89E-01
ODF3L1	0.12437	1.09093	4	CCGGCGCCCATACAGAGTGA;GCTCACGCTTCTCTGAGTGC;TGTCCATCCTTACAGGTCCG;TGAGAAGATCCACCCACCGG	-0.42;0.1;0.37;0.44	21900;60697;71644;73358	7.64E-01;6.25E-01;3.80E-01;9.41E-02	4084;5798;16745;55542	1.54E+00;1.50E+00;7.46E-01;5.77E-01
LLGL1	0.12435	1.05156	4	GGTGGGCACAGCCATTATGG;AGCCAATGAGAATCTTTGTG;GGAGCTTAGTGATGTGCCGG;CCATTAACAAGATTCTGTGG	-0.48;-0.16;0.44;0.69	18177;42161;73314;76274	7.43E-01;4.33E-01;3.76E-01;2.64E-02	1168;4128;35281;59265	1.82E+00;1.24E+00;6.86E-01;4.65E-01
SPN	0.12426	1.08912	4	GCCAGTTGTCATGGTAACAG;GGATCCCACACCGTGACAGG;TCATTGATGGAAGTTGAGGG;GGCTCGCTAGTAGAGACCAA	-0.11;-0.03;0.24;0.39	46010;52063;67348;72113	7.99E-01;5.36E-01;4.65E-01;1.24E-01	5329;10094;25379;31432	1.57E+00;1.11E+00;1.02E+00;6.53E-01
THEMIS	0.124183	1.03563	4	CTCTAAAGGAGATTGTTGAA;GGATGACAGCTTGTCATGAG;TTGACTTCGACATCTAGACT;ATATTGGACCAAGTAGACTA	-0.42;-0.09;0.4;0.6	21848;47654;72461;75587	6.76E-01;4.73E-01;3.79E-01;4.21E-02	1855;4981;29788;55594	1.66E+00;1.05E+00;8.54E-01;5.76E-01
PRDM6	0.124135	1.04909	4	TGAGGTATATCCGATGTGCA;GCATAGGGCACTCGCCGTTG;CCTGGGCAATGCATTGTAAG;GGCCCCGGGCCCGTCAAGTG	-0.16;-0.09;0.28;0.47	41353;47523;68821;73813	6.65E-01;5.05E-01;4.72E-01;8.34E-02	3629;8621;29919;36089	1.33E+00;1.23E+00;8.49E-01;7.90E-01
SLC11A2	0.12402	1.04311	4	CCTGCATTCTGCCTTAGTCA;ATGAGAACGCCACCCCACAG;TCCTAAAGATAACTCGACAC;TCAGCCACAGGATGACTCGT	-0.22;0.04;0.17;0.51	36590;56897;64468;74493	6.42E-01;5.57E-01;4.13E-01;6.74E-02	2949;12974;20545;40852	1.26E+00;1.11E+00;9.33E-01;8.68E-01
CHST10	0.124002	1.1539	4	TGAGGAGATCCCCGAAAACG;CTGTACCAAGGCTCAAACCG;CACAGACAAATATTCGGTCC;GGAACCGGACAGAGACCCGG	-0.47;0.23;0.32;0.41	18828;66934;70394;72536	1.08E+00;5.63E-01;3.75E-01;1.14E-01	4906;7048;10508;58614	2.06E+00;1.39E+00;6.81E-01;4.84E-01
FBXO48	0.123832	1.00956	4	GGACATTCGGAGTCTGTGCA;TCACACAGAAGCGAACTCTG;TAGAAAGTGGTTATTCCTGG;GCTCTTACAGTCATGCAGTG	-0.28;-0.27;0.17;0.87	32200;33207;64418;77030	4.79E-01;4.44E-01;4.12E-01;9.24E-03	412;13024;44235;45242	1.68E+00;9.34E-01;9.30E-01;4.95E-01
WDR77	0.123771	1.03499	4	CTCCGCCGGAGTCCAAACGG;TAGTGACTCACCTGAATCGG;GTGGTACTGAGTTCATACCG;TGTGTTTCTTTCATGCAGCG	-0.29;-0.06;0.35;0.5	31656;49348;71096;74296	5.96E-01;4.94E-01;4.71E-01;7.20E-02	3146;6346;28094;45786	1.47E+00;9.15E-01;9.13E-01;8.43E-01
HYDIN	0.123767	1.17216	4	CAGCCTCCTCTGATTCGCAA;TAGGCGATACTGTACAACAA;TCTAAGAGTTCGATGATCTG;AATGGAAAACTACTCACCAA	-0.05;0.07;0.19;0.29	50236;58827;65383;69049	9.49E-01;6.99E-01;4.26E-01;1.99E-01	8393;12059;18615;27206	1.82E+00;1.37E+00;9.84E-01;5.12E-01
FRRS1	0.123725	1.03396	4	ACCTACCATGAACCTTCAGA;CCTAGAAGCGCGTAATGCTG;TCCAGCCTTCCCATTTAACG;TGAGAAGTATAAAATCTACT	-0.4;-0.01;0.36;0.54	23149;53517;71307;74958	6.07E-01;5.63E-01;3.85E-01;5.66E-02	2484;6135;23925;54293	1.50E+00;1.09E+00;9.34E-01;6.17E-01
HDHD3	0.123717	1.12563	4	CCAGTCTCAGACCCCGTGTG;CAAAGTCGAAGTGTTCACGC;TATAAAGCTGTTCAGCGATG;GCTCCGCCACCCCTTAGGGG	-0.27;0.17;0.25;0.34	32987;64537;67683;70948	9.37E-01;4.92E-01;4.73E-01;1.52E-01	6494;9759;12905;44455	1.81E+00;1.14E+00;9.64E-01;5.88E-01
ELAVL3	0.123677	1.07246	4	ATTACAGACGAAGACCATCA;ACCTCTACCAGTCATCCGCC;GCTCCATTTGTACCAAGGAG;GATGCTAACCTGTACGTCAG	-0.19;-0.04;0.33;0.39	39508;51323;70518;72172	6.20E-01;5.69E-01;5.23E-01;1.22E-01	5270;6924;26119;37934	1.40E+00;1.24E+00;9.93E-01;6.57E-01
EPN3	0.123615	1.08335	4	GTCCCGCTGATGGTGGACCA;TCGGACATGAGCGAACTAGG;TGTAGTCCTCGCCGTAGCGG;CTACACCATCCAGACACTCA	-0.34;0.04;0.39;0.4	27592;56948;72270;72401	6.63E-01;6.44E-01;4.20E-01;1.17E-01	5041;5172;20494;49850	1.63E+00;1.26E+00;7.65E-01;6.72E-01
S100A7L2	0.123592	1.06607	4	CCCCACTCACACAGCCACTG;GCAAAGATGAATATCCCTCT;GATGGTAGGATGGACATGCC;AGGTCTGGTGAACTTGATGA	-0.33;-0.23;0.46;0.6	28243;36094;73634;75572	7.72E-01;4.30E-01;4.27E-01;4.24E-02	1870;3808;41348;49199	1.88E+00;1.05E+00;7.88E-01;5.47E-01
TPR	0.123559	0.986358	4	TAGAAGAGGATGTCAAACGT;ACCTGGGATGAAACTAACTG;GGAGTGTAAAGCATCTTGGG;CTTGGACTTCCATATTACTG	-0.43;-0.15;0.2;0.88	21099;42291;65696;77050	4.33E-01;4.31E-01;3.77E-01;8.79E-03	392;11746;35151;56343	1.70E+00;1.00E+00;6.90E-01;5.53E-01
PTCHD1	0.123517	0.991829	4	TAATTACCTAGCATGACGAA;TAATGATAAGACTTGCATCG;CCAGGTAACGTTCTGATACG;CCTGACGGCCAGATTCAGTG	-0.34;-0.02;0.09;0.76	27799;52449;60312;76656	5.43E-01;4.22E-01;3.79E-01;1.77E-02	786;17130;24993;49643	1.40E+00;1.04E+00;7.72E-01;7.49E-01
DCANP1	0.123142	1.22976	4	TGGAGTTGCAGAGTCCCCTG;GAGGGTAGAGACCCTCACTG;GAACAAAACCTTGCCAGCTG;ATACAGAACTCGAGAAGCCA	-0.7;0.29;0.3;0.6	7197;69332;69710;75582	1.28E+00;5.57E-01;5.36E-01;4.22E-02	1860;7732;8110;70245	2.39E+00;1.31E+00;1.05E+00;1.69E-01
CPXCR1	0.123094	1.0101	4	TTGAGGAACAACATCTTCCT;AGGGTGTCAGAATACCATGT;TCTGTACTACAGTCATTAGG;GATAGATCAAGATCCCACTC	-0.28;-0.12;-0.03;0.92	31929;44855;51938;77146	4.75E-01;4.48E-01;4.01E-01;6.63E-03	296;25504;32587;45513	1.82E+00;9.23E-01;7.63E-01;5.34E-01
CARD17	0.123055	1.04957	4	GGTACAATAAATGGCTTACT;TGGGTGAATTATTGGAGACA;GTGATGCAAATTTGGCATGC;AAGCAGTTTATCCGTTCAGT	-0.44;-0.29;0.4;0.83	20383;31366;72368;76888	6.70E-01;4.58E-01;3.76E-01;1.24E-02	554;5074;46076;57059	1.65E+00;1.55E+00;5.31E-01;4.67E-01
AKAP9	0.123041	1.02144	4	GCACAGAGAACAATGTACCC;CAACAGCAGTACGCAAACAC;ACATAAGTCCCTTAGTACAG;AATCATTATTAACCACAACA	-0.34;0.04;0.22;0.57	27410;57152;66665;75269	6.49E-01;4.50E-01;4.18E-01;4.94E-02	2173;10777;20290;50032	1.27E+00;1.06E+00;9.87E-01;7.59E-01
TXLNG	0.122972	1.09681	4	CATCAAGGCTCAAATTGTGG;CTAGTTTGAAATTGGCACAA;TCATCGAACAGTACGCACTG;CTGCACGCAAGAATCAAGAG	-0.35;-0.34;0.47;0.7	27111;27805;73906;76365	7.99E-01;4.98E-01;4.15E-01;2.43E-02	1077;3536;49637;50331	1.94E+00;1.27E+00;7.49E-01;4.22E-01
PTPN12	0.122936	1.08664	4	AAGAAGGTCCCTCTCCAAGA;ATATAGTCTGAATCTTGTGA;GGCCTGCCGAGAATTTGAGA;TTTGTGCCATAGATTATACG	-0.3;0.09;0.32;0.38	30523;60272;70175;71965	7.48E-01;5.54E-01;4.55E-01;1.27E-01	5477;7267;17170;46919	1.47E+00;1.36E+00;8.71E-01;6.44E-01
GEMIN7-AS1	0.122902	1.14272	4	GTGAGCTTCACGTTGCACGA;GCGGAGGTAACGCTCCCGAA;ATGGACGCAGAGCCCCCTTG;GCTCACCTGATGACCCACCA	-0.1;0.08;0.19;0.31	46777;59785;65255;70035	8.24E-01;7.31E-01;4.24E-01;1.75E-01	7407;12187;17657;30665	1.61E+00;1.44E+00;9.77E-01;5.48E-01
GEMIN7	0.122902	1.14272	4	GTGAGCTTCACGTTGCACGA;GCGGAGGTAACGCTCCCGAA;ATGGACGCAGAGCCCCCTTG;GCTCACCTGATGACCCACCA	-0.1;0.08;0.19;0.31	46777;59785;65255;70035	8.24E-01;7.31E-01;4.24E-01;1.75E-01	7407;12187;17657;30665	1.61E+00;1.44E+00;9.77E-01;5.48E-01
ZNF217	0.122846	1.07574	4	CCACGGCGAAGCGCCCTCCG;GGACACATAATGGCAAATCG;CAAAATCTCACCCTGAAACG;TGGGTGGTACTGCCATCCGG	-0.44;0.08;0.36;0.49	20175;59704;71504;74147	7.28E-01;6.17E-01;3.75E-01;7.55E-02	3295;5938;17738;57267	1.52E+00;1.43E+00;8.26E-01;5.24E-01
LOC101927322	0.122714	1.12736	4	GAAGAACAAATCTGGCAGCG;GGCGAGCGGAAGGTGCCCCG;TCGGCAAACCTGTCTAATTG;TTGATGACGGAGATTGCGGG	-0.66;-0.22;0.51;0.85	8902;37069;74560;76966	8.77E-01;4.97E-01;4.28E-01;1.07E-02	476;2882;40373;68540	2.11E+00;1.62E+00;5.67E-01;2.12E-01
THAP6	0.12271	1.11003	4	TGGTGATTGTAGTTAGTGGC;TGTGAATGCAGCCGGCATTT;TTTACTTACAAAAATGAACT;CCAAATATTAAACTGAAACC	-0.07;0.01;0.14;0.41	49046;55147;62729;72545	9.04E-01;5.98E-01;3.94E-01;1.13E-01	4897;14713;22295;28396	1.74E+00;1.17E+00;8.47E-01;6.82E-01
NAF1	0.122682	1.06882	4	GCCCGTTCTGAACGCCGTCG;TGGAGGAAGTGATATACAAG;CCCTCAAACGACTGTAGCGG;TCAAGTATTATTGAACAACT	-0.15;-0.01;0.24;0.4	42718;53243;67538;72496	7.01E-01;5.58E-01;4.69E-01;1.15E-01	4946;9904;24199;34724	1.39E+00;1.13E+00;1.08E+00;6.79E-01
UGT3A1	0.122507	1.01085	4	GTGACTATGCTTCATCAGAG;TCCATATCACTCCTTGAGGG;TCCAAAGAGCCGAATGTGGT;TAGCTACATAGAAACAGCAT	-0.54;-0.07;0.29;0.8	14384;48996;69317;76827	5.22E-01;4.89E-01;3.97E-01;1.38E-02	615;8125;28446;63058	1.51E+00;1.28E+00;9.02E-01;3.57E-01
WARS1	0.122472	1.1259	4	AGCCTTGTAATCCTCCCCCG;TCTCTGACCTGGACTACATG;CCAGGCCTATAGCTATGCTG;GCTCGTAAGGTCCCTCAAAG	-0.04;0.0;0.16;0.38	50731;54114;63837;71785	9.69E-01;5.75E-01;4.05E-01;1.32E-01	5657;13605;23241;26711	1.85E+00;1.12E+00;9.00E-01;6.33E-01
SLCO5A1	0.122423	1.01816	4	TCCCAGGGTATAAATAGGTG;GGAAGCAACGGGAATCCGTG;GATCCAAGAGTTGAACGCCT;TGTGAAAGCATTAATCTAGG	-0.52;-0.23;0.26;0.97	15713;36336;68201;77222	4.87E-01;4.29E-01;3.86E-01;4.92E-03	220;9241;41106;61729	1.95E+00;1.18E+00;5.52E-01;3.94E-01
LOC102725021	0.12229	1.11859	3	ACTCCGTACGTGCTTTGCTG;GTTAGAGCAGTCCATGCGGG;GCAGCAAAGCACGTACGGAG	-0.75;0.33;0.8	5501;70423;76798	7.35E-01;6.48E-01;1.09E-02	644;7019;71941	1.65E+00;1.61E+00;9.60E-02
ERP29	0.122282	1.03007	4	AGAACCCAGTCCCATACACT;TTCGACACCCAGTACCCCTA;CCAGGGCGTCGTATACAGGC;CTCCTCTCCGCTCCGCATGG	-0.31;-0.18;0.39;0.59	29836;40046;72075;75537	6.51E-01;4.46E-01;4.27E-01;4.32E-02	1905;5367;37396;47606	1.60E+00;1.04E+00;8.45E-01;6.33E-01
LSM14A	0.1222	1.014	4	AGAAGTCGATGAGCCTAGTG;GAGAATCAGGAGCACAGGCG;TGCTGCCCAACTAAGGAACT;TCAAAGACTTCATCTCGAGG	-0.33;0.01;0.25;0.56	28304;54780;67878;75136	5.90E-01;4.78E-01;4.28E-01;5.25E-02	2306;9564;22662;49138	1.15E+00;1.15E+00;9.63E-01;7.90E-01
MAOA	0.122036	1.09422	4	GAAGTGAATCTTGGCAGTCA;TGGTATGTGAAGCAGTGCGG;AGATTCCAACTGATGCACCC;GTGCATGATGTATTACAAGG	-0.41;-0.4;0.4;0.9	22294;23350;72348;77098	6.69E-01;5.75E-01;3.81E-01;7.71E-03	344;5094;54092;55148	1.76E+00;1.64E+00;5.90E-01;3.86E-01
THOC2	0.122001	1.08403	4	TGAACACAAACGAGAAATTG;AATGACAATGGAGCAACTAG;TTTGCAAAAGTGGTGCGCAT;ACAAAATGGTTGGATTGCTG	-0.06;-0.06;-0.0;0.61	49328;49557;53789;75739	9.14E-01;4.97E-01;3.88E-01;3.86E-02	1703;23653;27885;28114	1.76E+00;1.08E+00;9.23E-01;5.69E-01
NKIRAS1	0.121993	0.994614	4	TTACATCTTTATGACACCAG;AATGGAAGATTGCGAAACAA;GCTTCAGTAGAAACAGACCG;GGTTTGTGGATTGTTATCTG	-0.23;-0.09;0.11;0.7	35913;47078;61086;76392	5.44E-01;4.67E-01;3.82E-01;2.37E-02	1050;16356;30364;41529	1.28E+00;1.08E+00;8.34E-01;7.79E-01
COX20	0.121805	1.24633	4	TCCTCGGGCTCACCGGGCTC;CATGTGATGTTGGAGTAGGA;AATATTGAATGCCGGGCGCA;CGGTGAGCCCGAGGAGAGGA	-0.02;0.14;0.16;0.2	52852;62732;63926;65857	1.06E+00;8.48E-01;4.06E-01;2.81E-01	11585;13516;14710;24590	1.99E+00;1.65E+00;9.05E-01;4.34E-01
CEP20	0.121537	1.03466	4	TGGTCAACCTGTAGTTCCGT;GGGCATTGAAAACTTCAGCT;TTTCATGAGACAATGATGGT;GGACACCTTGGAAAAAAAGG	-0.36;0.1;0.19;0.56	26350;60446;65151;75139	7.54E-01;4.22E-01;4.08E-01;5.24E-02	2303;12291;16996;51092	1.48E+00;9.71E-01;9.64E-01;7.22E-01
SNX10	0.12151	1.17525	4	GAAGATATAGAGAATTCGTG;CATGAACAATCGCCAGCACG;TCAGATGGCTCTGTAAGAAG;AGATCCTAGGATTCAGAAGG	-0.12;0.15;0.2;0.26	45111;63328;65652;67953	8.75E-01;7.71E-01;4.31E-01;2.27E-01	9489;11790;14114;32331	1.70E+00;1.52E+00;1.00E+00;4.80E-01
NLK	0.12149	1.15193	4	TTGACATGATCTGAGCTGAG;CTGCTGTACAGGGTGTACAG;TCTTCAAAATAGTCAATGTG;TGAATCCCGTCATATGACTC	-0.27;0.2;0.27;0.29	32691;65875;68351;69229	1.01E+00;4.91E-01;4.87E-01;1.95E-01	8213;9091;11567;44751	1.95E+00;1.19E+00;9.53E-01;5.18E-01
INACTIVE_4T_16	0.121456	0.695262	1	CCAGTGCCCTTTTGTCGCAA	0.12	61821	0.0978	15621	0.695
ANKRD46	0.12131	1.04389	4	AAAATTGGATAGTATCCACA;GGGACTTTAATTATTCCAAG;GCGCTTTGCCAGAACTAAAG;TCAATACAGGCTTGCAGCAA	-0.14;-0.03;0.03;0.62	43427;51922;56644;75774	7.21E-01;5.33E-01;3.76E-01;3.78E-02	1668;20798;25520;34015	1.43E+00;1.09E+00;1.02E+00;6.35E-01
PRAME	0.121238	1.21414	4	AGTAGATGGTTTGAGCACAG;GGAGAAAATTTCGCCAAGGT;ATCATCTTGATATCCTGCAT;CCTTCATCAGCACTCCCAGA	0.02;0.07;0.1;0.3	55584;58654;60804;69485	1.19E+00;6.93E-01;3.81E-01;1.88E-01	7957;16638;18788;21858	2.20E+00;1.36E+00;7.68E-01;5.27E-01
NRROS	0.121063	1.12067	4	CCTGAGCCACAACCAGCTGT;CTGGAGGGAGTGATTCCACA;CTCCCAAGGAGTCTGCAAGT;TACATCTTCGAGATCGAGGG	-0.55;-0.11;0.57;0.57	14000;46021;75267;75271	9.87E-01;4.57E-01;4.01E-01;4.94E-02	2171;2175;31421;63442	2.35E+00;9.87E-01;7.99E-01;3.46E-01
LOC107985139	0.12102	0.922685	3	CCTGGGAGCTCCATTCCCTA;GAGAGTGAACTTGATGACCC;TTGGATACCAGGATTCACCT	-0.24;0.17;0.43	35648;64240;73094	4.54E-01;3.96E-01;7.53E-02	4348;13202;41794	1.14E+00;8.24E-01;8.04E-01
SCRIB	0.121008	0.987033	4	CCGACAATACTAAGCCCCAG;AGTCTGCCGCAGGATAGTGA;ACACAGCCCCCGATCTCGGG;GCCCACGGTGCATTTCGCAG	-0.25;-0.16;0.1;0.79	34692;41559;60751;76784	5.21E-01;4.31E-01;3.81E-01;1.48E-02	658;16691;35883;42750	1.48E+00;1.03E+00;7.66E-01;6.71E-01
FAM227B	0.120933	1.06128	4	GGAGTCATGCAAAAGAGCAA;TAGAAAATTGGAACGATATG;TTTGCAGGATTATTGGCCAA;AAAAGTGCTTCAAATATTCG	-0.26;-0.01;0.36;0.39	33675;53218;71497;72186	6.17E-01;5.57E-01;5.03E-01;1.22E-01	5256;5945;24224;43767	1.52E+00;1.08E+00;9.91E-01;6.58E-01
SYT10	0.120793	1.12365	4	CCTTCCGAAGACACCTGCCG;AAACAACAACCAGCATTGGG;TTCTAGACATGACATGATTG;GGAGCACTTGAAATGCTCTG	-0.52;-0.2;0.58;0.62	15678;38387;75418;75788	1.02E+00;4.26E-01;3.86E-01;3.75E-02	1654;2024;39055;61764	2.41E+00;1.10E+00;5.95E-01;3.93E-01
MLIP	0.120777	1.0264	4	ACTACTTGACCTTGAATGCT;GTAGTGCGTCCCAAAACACA;TCAGCCAACTGAGTATGGGT;AAGTTGAACAAGGCCCCCCA	-0.45;-0.14;0.41;0.66	19877;43693;72598;76081	6.86E-01;4.40E-01;3.75E-01;3.08E-02	1361;4844;33749;57565	1.69E+00;1.18E+00;7.29E-01;5.15E-01
TSPY11P	0.120733	1.12074	5	CGGCAGGGTTTCTGTGGCGT;CAGGATGGAGGCTGTACAGG;AGGCTGCGGCAGGGTTTCTG;CTGTACAGCCTCCATCCTGA;TCTGGATGACGGCGCCTCTG	-0.25;-0.25;-0.21;0.05;1.27	34387;34525;37693;57603;77402	6.73E-01;5.17E-01;4.71E-01;4.07E-01;1.09E-03	40;19839;39749;42917;43055	2.59E+00;1.27E+00;6.77E-01;5.68E-01;4.94E-01
ZKSCAN1	0.120592	1.07172	4	GGAAGATTCAGCATCACGCG;CCCCGCCTCTTACAGTCACG;GACCTGAGATGCTCGCAAGG;ATACCGCCCCGATAGTGGAG	-0.18;0.08;0.15;0.43	39867;59593;63567;73045	7.24E-01;6.29E-01;4.02E-01;1.02E-01	4397;13875;17849;37575	1.42E+00;1.26E+00;8.87E-01;7.20E-01
SCO2	0.120552	1.16028	4	CGCTGCAAGGCTGACTTCCG;GCTGATCACAGGCCTGTTCG;GGGTCCACAGTGATGAAGAC;AAGCCAGGACCTCAGATGCA	-0.26;0.22;0.23;0.28	34011;66726;66996;68947	1.07E+00;5.09E-01;4.57E-01;2.02E-01	8495;10446;10716;43431	2.04E+00;1.09E+00;1.00E+00;5.09E-01
SLC19A2	0.120493	1.08685	4	GAACAACAGGTTTATAACGG;TCAAGTTGTGAACTACACAC;AGGGCAAATCCTTGTCTCAG;GCAAGAACCAGCATTCGCGA	-0.49;0.19;0.21;0.58	17310;65278;65941;75371	9.78E-01;4.36E-01;3.78E-01;4.71E-02	2071;11501;12164;60132	1.88E+00;1.02E+00;1.01E+00;4.39E-01
THRB	0.12027	1.01719	4	AGTCACGCGAAATCAGTGCC;AGAACCGGGAGAAAAGACGG;ATCCTCACCTCACAAAACAT;GAATATTGAGCTAGTCCAAG	-0.17;-0.16;-0.0;0.82	40545;41744;53860;76865	6.45E-01;4.31E-01;3.87E-01;1.30E-02	577;23582;35698;36897	1.54E+00;1.29E+00;6.75E-01;5.70E-01
PLEKHN1	0.120238	1.07461	4	TGCGCCAGCTACGAGGACTA;CAGACACTCAGCTCCGTCAG;CCCCGCTTCGAGCAGCCTCG;AAAAGTTGTGCATTACGCCA	-0.6;0.02;0.39;0.67	11272;55853;72157;76176	6.56E-01;6.15E-01;4.40E-01;2.86E-02	1266;5285;21589;66170	1.62E+00;1.21E+00;1.20E+00;2.73E-01
NOX3	0.120157	1.0652	4	GAAATGCGCCACGATGTGGA;GTTGAGGTAGCTCTCGTTAG;TGCCAGAAAATTGAGGCACG;TCTGATGAACTCAGTTGACG	-0.16;0.05;0.15;0.44	41500;57794;63315;73292	6.69E-01;6.67E-01;3.99E-01;9.57E-02	4150;14127;19648;35942	1.33E+00;1.31E+00;8.75E-01;7.41E-01
C22orf42	0.12011	1.0041	4	GGAATCTCACACTCATGGCA;CTTACTGCAGGAAATATCTG;GACACCTGCACATCTTCAGT;GACGCCTGCACATCTTCAGT	-0.28;-0.04;-0.03;0.83	32249;50925;51614;76918	5.17E-01;4.80E-01;4.03E-01;1.18E-02	524;25828;26517;45193	1.58E+00;9.76E-01;9.36E-01;5.28E-01
DBX2	0.120107	1.10501	4	TCTAATTCCAAAGCTCGGAG;AAGGCTGGAAGGTACAGTCT;TCCTGATCGAGAATTTGCTG;CGAACAAGTTAGCCCCGCCG	-0.71;0.12;0.21;0.87	6796;61562;65933;77032	7.97E-01;5.74E-01;4.36E-01;9.20E-03	410;11509;15880;70646	1.68E+00;1.56E+00;1.02E+00;1.60E-01
OR52R1	0.120029	1.05419	4	ATACGTGGCACAGAACGGAA;ATGTGCTCACAGTATGACTG;GCTGATACAAGCATAAGTCG;CAGTTTGATCACGACCGATG	-0.27;-0.13;0.43;0.45	32746;44317;72981;73536	7.15E-01;4.88E-01;4.44E-01;8.99E-02	3906;4461;33125;44696	1.75E+00;9.55E-01;7.63E-01;7.47E-01
LOC100289656	0.120012	0.989779	3	TGAGGACGATGTACTCCATG;AGGCCCACGTAGAACATAGA;GGAGTACATCGTCCTCAACG	-0.08;0.16;0.28	48244;63957;68699	5.76E-01;4.48E-01;1.56E-01	8743;13485;29198	1.27E+00;1.12E+00;5.74E-01
LOC100133165	0.120012	0.989779	3	TGAGGACGATGTACTCCATG;AGGCCCACGTAGAACATAGA;GGAGTACATCGTCCTCAACG	-0.08;0.16;0.28	48244;63957;68699	5.76E-01;4.48E-01;1.56E-01	8743;13485;29198	1.27E+00;1.12E+00;5.74E-01
SUMO2P6	0.119997	0.923848	2	CATGGCCGACGAAAAGCCCA;ATATTAATTTGAAGGTGGCG	0.1;0.14	60846;62640	4.73E-01;1.84E-01	14802;16596	1.34E+00;5.10E-01
SUMO2P17	0.119997	0.923848	2	CATGGCCGACGAAAAGCCCA;ATATTAATTTGAAGGTGGCG	0.1;0.14	60846;62640	4.73E-01;1.84E-01	14802;16596	1.34E+00;5.10E-01
RELA	0.119805	1.1417	4	ACTACGACCTGAATGCTGTG;GGAAGATCTCATCCCCACCG;GCTTCCGCTACAAGTGCGAG;TCAATGGCTACACAGGACCA	-0.03;0.03;0.13;0.35	51735;56144;62297;71242	1.01E+00;6.22E-01;3.90E-01;1.45E-01	6200;15145;21298;25707	1.92E+00;1.22E+00;8.28E-01;6.03E-01
BCLAF1	0.119756	1.0424	4	TAAAGAGACTGGATATGTAG;ATTCATCGATAGACTCAGAT;AGACGACCTTATGGGTACAG;GCTTGATAGGGGTAATACCA	-0.11;-0.1;0.02;0.67	45584;46136;55822;76186	7.85E-01;4.58E-01;3.79E-01;2.84E-02	1256;21620;31306;31858	1.54E+00;1.21E+00;8.03E-01;6.14E-01
PTPA	0.119583	1.01893	4	CTGGTATGCCAAACTTGATG;TGTGCCGTAGTCAATGCGCG;TAGGCATACGCTGACTACAT;CTCGGAGACTCTGTACTCGA	-0.15;-0.13;0.15;0.61	42576;44241;63377;75664	6.97E-01;4.44E-01;4.00E-01;4.03E-02	1778;14065;33201;34866	1.39E+00;1.07E+00;8.78E-01;7.45E-01
AGTR2	0.119554	1.01741	4	ACAGGCCATACACCAAACAA;GGAGTAAATCAGCCACAGCG;ATTGGGCATATTTCTCAGGT;GTACCTATCAACACTCATGC	-0.34;0.07;0.16;0.59	27576;58824;63937;75468	6.99E-01;4.20E-01;4.06E-01;4.48E-02	1974;13505;18618;49866	1.37E+00;1.03E+00;9.05E-01;7.65E-01
OR52E6	0.119511	0.997178	4	ATGATACGATGTCCACAGAA;GCCACCATTCCCAAAATGCT;GTGTATCTTATTGCACTCCT;AGGATCATGGTGTACCAAAG	-0.24;-0.08;0.21;0.58	35589;48411;65958;75444	5.37E-01;4.82E-01;4.36E-01;4.54E-02	1998;11484;29031;41853	1.07E+00;1.02E+00;1.02E+00;8.80E-01
PCOLCE2	0.119387	1.07042	4	ACACACAAGTGACTCCTGCA;GAAGGGGATCAGTATTGTGG;ATAGGTGCTACTTACGCAGG;GGGGTCGCGTTACCTCTCTG	-0.28;0.03;0.36;0.37	32376;56132;71284;71720	6.22E-01;6.05E-01;4.82E-01;1.33E-01	5722;6158;21310;45066	1.49E+00;1.22E+00;9.41E-01;6.29E-01
SAV1	0.119203	0.991389	4	GGGGTAAATCTTCAGAACCA;ATAACACAAATACAACTCAC;TCTCTTCTCATTATTTCATG;ATGCCTTCATTCATCCGGCA	-0.31;-0.03;-0.0;0.82	29844;51710;53989;76869	5.30E-01;4.46E-01;3.87E-01;1.29E-02	573;23453;25732;47598	1.54E+00;1.01E+00;8.46E-01;5.73E-01
CDK5	0.118988	1.17831	4	CGTCCGCTGTTACTCAGCTG;CCGGGAGACTCATGAGATCG;CCTTTACAATCTCAGGATCG;TAGCCGCAATGTGCTACACA	-0.65;0.24;0.34;0.54	9330;67474;70786;74930	1.12E+00;5.81E-01;4.84E-01;5.73E-02	2512;6656;9968;68112	2.13E+00;1.43E+00;9.30E-01;2.23E-01
EMG1	0.118982	1.06668	4	GCCTCGTGAACGAAGCGGTG;TTGTTTCCTGCCCCTAGTCG;GAAGAATGGACGGGACCCTG;TCTAAGGCTTCTTACCCATG	-0.21;-0.14;0.41;0.42	37805;43227;72632;72744	6.88E-01;5.82E-01;4.38E-01;1.09E-01	4698;4810;34215;39637	1.69E+00;1.16E+00;7.15E-01;6.97E-01
CRISPLD2	0.11895	1.0364	4	AGGAACAACTTGTGTTACCG;CCTGCAGGTATCGCTCTCCG;CATGTGCACGCACTACACAC;ACAGGCTCACCTGTTACACG	-0.17;-0.08;0.28;0.45	40648;48010;68785;73494	6.47E-01;5.04E-01;4.77E-01;9.09E-02	3948;8657;29432;36794	1.29E+00;1.23E+00;8.66E-01;7.59E-01
MAP2	0.118949	1.19441	4	GATTGCCGTCAAATTGTCAG;TTTGTCACCAGAGATATGCG;CCTGATAAAAAGGACATGCA;CATGCCAAGTCCCTTTCAAG	-0.03;0.09;0.18;0.24	51533;60072;64897;67285	1.00E+00;7.41E-01;4.19E-01;2.44E-01	10157;12545;17370;25909	1.90E+00;1.46E+00;9.56E-01;4.63E-01
PSMD6	0.118915	1.06901	4	CTTAGAAAGACCAGATCTCA;AATATCCAATCGGTGACCCA;CTTTGTCACCTATCCGGCAG;GGCCGTCCGCGATAACAGTG	-0.24;0.11;0.2;0.41	35160;61250;65747;72514	7.85E-01;5.29E-01;4.32E-01;1.14E-01	4928;11695;16192;42282	1.54E+00;1.05E+00;1.01E+00;6.80E-01
SYNGR1	0.118879	1.00816	4	CCAAGACACGACGCGCAGGA;CTGCGGGAAGTACACGTCCA;TTCGGCTCCATCGTGAACGA;AAAGCCGTCCTGTCCGACAT	-0.28;-0.22;0.32;0.66	32118;36757;70186;76087	5.54E-01;4.78E-01;4.28E-01;3.06E-02	1355;7256;40685;45324	1.36E+00;1.18E+00;9.31E-01;5.60E-01
CDON	0.118762	1.06303	4	AGCGTCATCAAAAAACACCC;GAGGTGCGCTATAAAATCCG;GTCGCAGGTAAAGTGTACTG;AAATGAACATGGTACCACAC	-0.54;0.08;0.34;0.61	14135;59376;70740;75660	7.17E-01;5.79E-01;3.99E-01;4.04E-02	1782;6702;18066;63307	1.43E+00;1.41E+00;1.07E+00;3.50E-01
COL9A3	0.118744	1.05566	4	CCAGGTGGGATCGGCCTCCG;GCAGTCCTCGTAATCCCCGG;CTGGAAGCCTCGGACACCAG;CTCCTGCACAGGGACCAAAG	-0.17;-0.07;0.32;0.4	40673;48857;70168;72373	6.48E-01;5.54E-01;4.88E-01;1.18E-01	5069;7274;28585;36769	1.36E+00;1.29E+00;8.97E-01;6.70E-01
GIPC3	0.118596	1.05512	4	CCACGTGCGAGGCGAGACCA;CAGTATCATCAACCGGATCG;CGATCTTGGCGTACAGCTCG;CATCAACGACCACTCCATTG	-0.58;0.07;0.3;0.68	12239;58780;69727;76258	6.97E-01;5.36E-01;4.23E-01;2.67E-02	1184;7715;18662;65203	1.37E+00;1.32E+00;1.23E+00;2.99E-01
CCDC120	0.118446	1.04935	4	GTGAAGTCAGAGCGTCTGCG;ACTTCGCCCCTCAAAACTGG;AGTGCAACAGCAGATCGCGG;AGCTGCGGGCAGTATCTGGG	-0.39;0.09;0.31;0.47	23664;59874;69835;73858	7.34E-01;5.40E-01;3.88E-01;8.23E-02	3584;7607;17568;53778	1.44E+00;1.33E+00;7.94E-01;6.33E-01
C9orf163	0.11843	1.02823	4	CAAATGTTAGCTGAGCAGAT;ATATCCGTGCCACGCCAGCA;CCGCCCGATGGCATCGCGGG;GAGTTAGGGAGCACGTGGTA	-0.41;0.0;0.35;0.53	22454;54327;71199;74791	6.01E-01;5.80E-01;3.82E-01;6.05E-02	2651;6243;23115;54988	1.48E+00;1.13E+00;9.09E-01;5.95E-01
LARS1	0.118366	1.07399	4	TGGCTATGTGGCCGGAACAA;TGCTATAAGAGACTAACCAC;TGTTGTTAAGGAATTAATGG;TGTCTATCATGATCCATGCA	-0.46;-0.03;0.48;0.49	18995;51493;74067;74143	8.17E-01;5.26E-01;3.75E-01;7.56E-02	3299;3375;25947;58447	1.98E+00;1.00E+00;8.25E-01;4.89E-01
FAM227A	0.118327	1.0888	4	ATCCTCTTGACTTCTTGCGT;TCTGTAACACAATGAGCCTG;GTACAGAAGAAGACTGACAA;AAGCCAAACAAGCTTCCGAA	-0.08;-0.03;0.22;0.37	47871;51694;66433;71645	8.61E-01;5.29E-01;4.45E-01;1.35E-01	5797;11009;25748;29571	1.67E+00;1.05E+00;1.01E+00;6.25E-01
RPS4Y2	0.118199	1.00432	4	TCACCTTGATGAGAGGATCT;GACAAAGGGAATTCCACACC;CCGCCTGGTCTATAATACCA;TTCCTGAGGAAGACTATCAG	-0.25;-0.24;0.28;0.69	34289;35380;68773;76279	5.14E-01;5.04E-01;4.32E-01;2.63E-02	1163;8669;42062;43153	1.24E+00;1.23E+00;1.02E+00;5.33E-01
FGFBP3	0.118064	1.0762	4	GCCCGCGGTAGGCGCACTGG;GGGGCTGAGGAAGCGACCCG;GAAAGGGGCGGCTAGCAACG;CACCGTCGCGGGATTCGCGG	-0.4;-0.18;0.52;0.53	22786;40523;74642;74849	8.88E-01;4.28E-01;3.83E-01;5.91E-02	2593;2800;36919;54656	2.14E+00;9.17E-01;6.44E-01;6.05E-01
MRPL24	0.118042	1.14258	4	AATCTCCACTCGATCTCAGT;TAGGATCCACAAGTTTGACC;GGCAAGACCATGGATTACCG;CTGGGGGGCTCATCCCATAG	-0.04;0.04;0.15;0.32	51050;56806;63526;70317	9.81E-01;6.40E-01;4.01E-01;1.68E-01	7125;13916;20636;26392	1.87E+00;1.26E+00;8.85E-01;5.60E-01
NT5C3A	0.117976	1.11456	4	CAGCCGAAAATATGAACACG;AGAGTAGAAGAAATTATCTG;TCCAGGTATACTAAATCACA;GAGGAAGTTATTCGTCAAGC	-0.61;0.12;0.39;0.57	10808;62008;72146;75273	8.16E-01;6.55E-01;4.49E-01;4.93E-02	2169;5296;15434;66634	1.61E+00;1.60E+00;9.88E-01;2.61E-01
SF3B5	0.117974	1.01444	4	GCCACGCCGACACCACCAAG;CAATGGCGAAGTAGTTGAGA;TGTAGGAGCAGTACGAGTCG;CAGTCCAAGTACATCGGCAC	-0.19;-0.07;0.0;0.73	39706;48955;54084;76505	6.25E-01;4.89E-01;3.86E-01;2.11E-02	937;23216;28487;37736	1.33E+00;1.25E+00;9.00E-01;5.78E-01
CHCHD2	0.117961	1.16101	4	ATTACTGGGGGCTTCAGTGG;AGTCGCTCAGCCACCAGCAG;CCCACCTGGTAAGTGATGTC;CGATGGTCTCACCTGGCCGG	-0.04;0.07;0.15;0.29	50762;59159;63391;69240	9.70E-01;7.10E-01;4.00E-01;1.94E-01	8202;14051;18283;26680	1.85E+00;1.40E+00;8.78E-01;5.19E-01
PDE10A	0.117886	1.03933	4	TGGCCAAGTAGCAAGAACAG;GAACAACGGTTGGACACAGG;TGTGTATATTCACGCCACCT;CTTACTTTGATACGTCGAGT	-0.53;0.07;0.29;0.64	14874;58620;69327;75983	6.92E-01;5.22E-01;3.92E-01;3.30E-02	1459;8115;18822;62568	1.36E+00;1.28E+00;1.15E+00;3.70E-01
LENG8	0.117718	1.04457	4	ACTCCGACAGCTCCTACTCA;GAGCCCTAAGAAGAAGCGGT;GAGCTTTGGCTCCAACGCAG;GGGGCTCACACGCTGAACAG	-0.12;-0.09;0.21;0.46	45119;47432;66206;73714	7.71E-01;4.71E-01;4.41E-01;8.57E-02	3728;11236;30010;32323	1.52E+00;1.03E+00;8.46E-01;7.80E-01
SECTM1	0.117471	0.986616	4	ACATGACCAGAGCGACCAAG;CAAAAACAGGAGGGTCCCAA;CTGTACATGTGGCACCTCGT;AGGCCAGAACCCAGTGTCGG	-0.26;-0.05;0.18;0.61	33806;50017;64598;75675	5.05E-01;5.03E-01;4.14E-01;4.01E-02	1767;12844;27425;43636	1.07E+00;9.97E-01;9.40E-01;9.40E-01
PCGF6	0.117469	1.01537	4	GGGAGGCCGGCAGGACTCGG;GGTCTAGAAGTACCTAAACC;CCTCACCCCTGCACCCGCAG;GGTATGAAGACATTCTGTGA	-0.23;-0.13;-0.06;0.89	36054;43968;49945;77080	5.46E-01;4.42E-01;4.19E-01;8.12E-03	362;27497;33474;41388	1.73E+00;1.09E+00;7.37E-01;5.02E-01
PIN4	0.11739	1.10068	4	AGTGCTGACAAGAAGGCTCA;GGCTTGTACGGCAACTGGAG;TTTATCTTCACTATACTGTG;CACATTCTATGTGAAAAACA	-0.09;0.02;0.2;0.35	46990;55459;65739;71022	8.31E-01;6.06E-01;4.32E-01;1.50E-01	6420;11703;21983;30452	1.62E+00;1.18E+00;1.01E+00;5.92E-01
C20orf202	0.117355	1.08539	4	GTACAAGTCAAAGATCCCTC;TTGAATCTGCATCTCAGACT;GCGCCCACTGGGAGGACGCC;CCAAGGTCTGCCCAAGACTC	-0.63;0.03;0.41;0.65	10105;56460;72700;76024	6.93E-01;6.31E-01;4.65E-01;3.21E-02	1418;4742;20982;67337	1.70E+00;1.24E+00;1.16E+00;2.43E-01
ETV3L	0.117324	0.965187	4	TTTGTAGGCCCAATCAGGGA;GCCCGTGGGTGTGCAGAGTG;AGACCTCTGGGGATAAGAAG;GGCGCCCGCACTTCCCACAA	-0.35;-0.12;0.09;0.85	27046;44803;59853;76969	4.48E-01;4.15E-01;3.77E-01;1.06E-02	473;17589;32639;50396	1.62E+00;7.61E-01;7.46E-01;7.33E-01
COA7	0.117277	1.02114	4	TTGATGGCGTGTGAGAAGCC;CGGCTGGTGGACTATTTGGA;GTGATAGCTGCTACAAACTG;GGCCAGGGACTACTACACAA	-0.28;0.07;0.14;0.54	32268;58719;62819;74923	6.95E-01;4.80E-01;3.95E-01;5.74E-02	2519;14623;18723;45174	1.37E+00;9.36E-01;9.29E-01;8.51E-01
PLEKHS1	0.117216	0.965974	4	TGATGGACATGACCTCATCA;ACAGCAAATACTTACCACAG;GATCAATTTCAATGGAACCT;AAGAAATGGTCTCCAAGACA	-0.32;-0.09;0.13;0.75	29015;46930;62201;76638	4.66E-01;4.36E-01;3.89E-01;1.81E-02	804;15241;30512;48427	1.40E+00;8.29E-01;8.24E-01;8.16E-01
NO_SITE_20	0.117196	1.16154	4	ACGGAAAGACCTCGCTATTC;ACGGGGTGAAACCATGTCGT;ACGGAGGCTAAGCGTCGCAA;ACGGGCGGCTATCGCTGACT	-0.09;0.12;0.19;0.25	46912;61565;65493;67809	8.28E-01;7.98E-01;4.28E-01;2.31E-01	9633;11949;15877;30530	1.62E+00;1.56E+00;9.91E-01;4.76E-01
ANAPC4	0.117086	1.03426	4	AACATGTATGTGTGAAGCAT;ACATACTACCTTATTCAGCT;GTCACAGAAGTCTCTACCAA;AGTATGATGACTCTATAGAC	-0.25;-0.21;0.38;0.54	34687;37595;72015;74955	6.47E-01;5.21E-01;4.27E-01;5.67E-02	2487;5427;39847;42755	1.59E+00;1.03E+00;9.34E-01;5.78E-01
DHRS4L1	0.117034	0.987355	4	CAATGCTGTCCAGGAAAGCA;CTATGGCCAAGGTCTTGTTG;AGTCCTTCATCTTCCCCACA;GGTGGCCACAGTGAGCTGCA	-0.36;-0.13;0.31;0.64	25998;44464;70048;75950	5.49E-01;4.45E-01;4.05E-01;3.38E-02	1492;7394;32978;51444	1.35E+00;1.14E+00;7.51E-01;7.11E-01
FBLN1	0.117	1.14609	4	TCTGACAGATAAAATCGGGG;GCATACATGCATCAACACAG;AACCCGTCTTGCATTCGCAG;AGGCTGGCGTTGTCACCGTG	-0.1;0.12;0.15;0.29	46579;61907;63338;69338	8.17E-01;8.12E-01;4.00E-01;1.92E-01	8104;14104;15535;30863	1.60E+00;1.59E+00;8.76E-01;5.22E-01
ZNF777	0.116758	1.11165	4	GAGGTACAGACCAACGACGA;AGCGGGTGATCTCTGCCGTG;GGGGATCGTGATCAAGACAG;CAGATGGTTCGCGAACTCCA	-0.25;0.15;0.27;0.3	34503;63234;68358;69696	8.71E-01;5.17E-01;4.91E-01;1.83E-01	7746;9084;14208;42939	1.70E+00;1.19E+00;1.02E+00;5.35E-01
UTP11	0.116743	0.991185	4	GGAACACAGAGAGCGAAGCC;ACTAAAGCTGATGAGAACTC;GACTCTGTCGACTAGCTCCG;GACTCGGGTTAAACTCCAGG	-0.27;-0.0;0.09;0.65	33049;53791;59962;76025	5.69E-01;4.93E-01;3.78E-01;3.21E-02	1417;17480;23651;44393	1.16E+00;1.10E+00;9.67E-01;7.37E-01
SEMG2	0.116706	1.03958	4	ACATGGCAAGTCTCAAAACC;ATAGTTATACATCATAAAGG;ATCCAGAAAGGTGTATCCAA;GGAAATTGGGAAGATCCGCT	-0.25;-0.01;0.32;0.41	34709;53429;70161;72509	5.61E-01;5.53E-01;5.21E-01;1.14E-01	4933;7281;24013;42733	1.36E+00;1.08E+00;1.03E+00;6.80E-01
C3orf56	0.116655	0.984964	4	AGGTGGGTGGGAATTTCATG;CTGCCTTGGTGCCTTCAGTG;AGGAGTAGATGACAGGCCAG;GATACGGACTTCCTATGAGG	-0.33;-0.21;0.28;0.73	28450;37423;68787;76530	5.04E-01;4.29E-01;4.27E-01;2.06E-02	912;8655;40019;48992	1.34E+00;1.23E+00;7.95E-01;5.74E-01
SLC26A6	0.116352	1.06308	4	GTAACCAGACCAAAACCGGG;CTGTCAGAACCTCTTGTCCG;AGATTTGAGGTAGATGTCGT;TTGCCATTGCCATCTCACTG	-0.55;-0.29;-0.12;1.42	13873;31728;45246;77422	4.79E-01;4.55E-01;4.02E-01;4.26E-04	20;32196;45714;63569	2.99E+00;4.72E-01;4.51E-01;3.43E-01
KRIT1	0.11634	1.06838	4	ACTAAATACACATATACCCC;ACTCGCATATTGTTAGAGAA;TAATGATTAGGGAACGACAG;GGCAACAGTGAAATAACACA	-0.19;-0.04;0.34;0.35	39482;51127;70962;71135	6.19E-01;5.89E-01;5.20E-01;1.48E-01	6307;6480;26315;37960	1.45E+00;1.24E+00;9.85E-01;5.98E-01
HSPE1	0.116317	1.13864	4	ACCAATACTCGGTCAAAGAG;GCTGCTGAAACTGTAACCAA;TGGATCGGGTTCTAAAGGAA;CAACCAGTTAGCGTGAAAGT	0.0;0.0;0.02;0.45	54061;54161;55607;73391	1.11E+00;5.76E-01;3.79E-01;9.33E-02	4051;21835;23296;23420	2.08E+00;1.12E+00;7.49E-01;6.09E-01
PIK3C2B	0.116276	1.22288	4	GTATCCCAGATAGAAGCTCG;GAAGCGATATTACTGCCACT;TTCCCTTAACCAGCAGACTG;TTGGCTGTGAGGGAAAACCG	0.0;0.07;0.19;0.21	54338;59048;65062;65962	1.13E+00;7.06E-01;4.21E-01;2.79E-01	11480;12380;18394;23104	2.10E+00;1.39E+00;9.66E-01;4.36E-01
GPR85	0.116154	1.04645	4	TCAGCCTCTTTGTATAGAAG;GGACGAAAAATATCAGCTTG;AGTGCCCACGTCTAAAACCG;TTTCATAATAGGAGTCAGCG	-0.4;0.06;0.34;0.46	23088;58482;70894;73647	6.88E-01;5.86E-01;3.85E-01;8.73E-02	3795;6548;18960;54354	1.44E+00;1.35E+00;7.73E-01;6.15E-01
CTDSPL	0.116114	0.989278	4	CCAGTGGCGGAAGCACACTG;TGTGCTGAAGCGGCCACATG;CATTGATTTAGATGAAACAT;GGAAGAAGGTACTTAGCTGG	-0.43;-0.02;0.02;0.9	21232;52512;55469;77094	5.44E-01;3.80E-01;3.77E-01;7.80E-03	348;21973;24930;56210	1.75E+00;1.04E+00;6.06E-01;5.57E-01
NKAIN2	0.11599	1.14064	4	CTGAGACCGTGATGTAGCGA;ACTGACGTCACCGTACATCC;CTTACTCCTGTTATGTAACG;TGCACGCTTATCTTTATCTG	-0.08;0.07;0.21;0.27	47860;58766;66034;68524	8.61E-01;6.97E-01;4.37E-01;2.13E-01	8918;11408;18676;29582	1.67E+00;1.37E+00;1.02E+00;4.96E-01
MICAL1	0.115982	1.04311	4	TGTGAATGGACGCACCGTGG;AGAGGGCGCTGAGTCCCTAG;AAGGAATAATACAGCACTGG;GCTGCTGGGCAGTGCCAATG	-0.36;0.14;0.18;0.51	25942;62688;64664;74512	8.46E-01;4.15E-01;4.04E-01;6.70E-02	2930;12778;14754;51500	1.65E+00;9.44E-01;8.70E-01;7.09E-01
BBS7	0.115885	1.11199	4	GGTGCCAGGCAGATACTACA;AGACAGCTATGATGAAATCG;ACTGTCTTAGCACTACACAA;AGGGGTTATCAACACACCTC	-0.04;0.0;0.09;0.4	51359;54369;60360;72474	9.94E-01;5.81E-01;3.79E-01;1.15E-01	4968;17082;23073;26083	1.89E+00;1.13E+00;7.51E-01;6.77E-01
ILVBL	0.115857	1.1404	4	GGACACGGCCATAGGATAGG;TGTGCGGTTCATCTTCACGC;CCTCACCAACACGGTGACTG;GACACACAAAACTTACAGAG	-0.35;0.22;0.3;0.3	27091;66379;69409;69509	1.05E+00;5.25E-01;4.15E-01;1.88E-01	7933;8033;11063;50351	2.00E+00;1.29E+00;7.48E-01;5.28E-01
SFTPA1	0.115664	1.09778	4	GGCAGCCCATCATTTCCAGG;CACTTCGCACACAGCACCAG;GATGGTCTCAAAGGAGACCC;ATGTCTAAAGTCGTGGAGTG	-0.68;0.04;0.41;0.69	8089;56922;72596;76310	6.86E-01;6.43E-01;5.23E-01;2.56E-02	1132;4846;20520;69353	1.69E+00;1.26E+00;1.25E+00;1.92E-01
TMEM231	0.115653	1.02666	4	CTTTGGAGCAGAGCCCCGCG;GAAGCGCTCTTACGTTGTAT;CGGGGAACGTGCTCCAGGCG;CACCTGGTGTTGGAAGCGCA	-0.14;-0.03;0.07;0.57	43131;51690;59015;75228	7.13E-01;5.29E-01;3.75E-01;5.04E-02	2214;18427;25752;34311	1.41E+00;1.01E+00;9.80E-01;7.05E-01
NUDT7	0.115542	1.20102	4	TTTCTATATCCAGCTAAGAA;ACCCTTACATCAATAAGACA;CAATATCATACTTTCTTAAG;TAAGCGTGACCCTACAGACA	-0.62;0.25;0.41;0.43	10388;67692;72587;72969	1.14E+00;6.85E-01;4.58E-01;1.03E-01	4473;4855;9750;67054	2.16E+00;1.68E+00;7.14E-01;2.50E-01
DNAJC13	0.115417	1.04076	4	AAGAGACACCACTTAAGCTG;TTATAGTCCGAATAAGCATG;AAGGTTTCGCGAGCGTCTAG;AACAACTGTGTGATACACTC	-0.12;-0.03;0.04;0.56	45137;51993;57196;75191	7.72E-01;5.35E-01;3.75E-01;5.12E-02	2251;20246;25449;32305	1.52E+00;1.02E+00;9.73E-01;6.50E-01
PRKRIP1	0.115395	1.17239	4	ATATCAGCGACAGGACTACA;CCTCCTCGGTGCGACCACCG;GACATCTCGGACAAATTCTG;ACGTGTACAGACATCTGCGC	-0.02;0.04;0.2;0.25	52448;56772;65578;67780	1.04E+00;6.39E-01;4.29E-01;2.31E-01	9662;11864;20670;24994	1.96E+00;1.25E+00;9.96E-01;4.75E-01
ZNF841	0.115383	1.05194	4	AAGAGTTCGACATAGTCAAG;TGAGCCAAGTGAAAATAGCG;GACATCTCATATGAACCGAA;TCTGGTAAAGCCTTTCATCG	-0.37;0.02;0.39;0.42	24949;55730;72224;72910	6.60E-01;6.12E-01;3.96E-01;1.05E-01	4532;5218;21712;52493	1.63E+00;1.20E+00;7.09E-01;6.75E-01
PHF21B	0.115191	1.00285	4	GGACACGTACCTTCCAGCAG;CCCCGCACTGCTCAGCGGAG;CTCTGCAAGGAGCTGACCTG;AGCGCTAGGCCTGGTTACCA	-0.21;-0.2;0.26;0.61	38044;38316;68049;75710	5.87E-01;4.83E-01;4.26E-01;3.93E-02	1732;9393;39126;39398	1.17E+00;1.17E+00;1.08E+00;5.93E-01
DHX36	0.114981	1.04097	4	TGTCCAATGATACATATACC;ACGTTGGCCAGATTATGTAA;AGCTTTACTAACCCACTCAG;AATGAACTGAGTAACTTGAG	-0.29;0.12;0.15;0.48	31250;61749;63299;74063	8.05E-01;4.65E-01;3.99E-01;7.75E-02	3379;14143;15693;46192	1.58E+00;8.98E-01;8.74E-01;8.16E-01
NKTR	0.114977	1.03683	4	AAACTGTAAGTGCTTTGGAT;TGCTAAAAGGGAAAAACCTG;AGAGCATATAGACCACCTAG;GATGTGCGAGTTATTGACTG	-0.17;0.02;0.12;0.48	41320;55715;61785;74088	6.64E-01;6.12E-01;3.86E-01;7.69E-02	3354;15657;21727;36122	1.32E+00;1.20E+00;8.19E-01;8.07E-01
PBOV1	0.114976	0.994428	4	GCTAGAATGCCTGGTAGCCT;CGAAATACCTTGTAGCAGAA;ATGGTCAAGTGTGTCTGCAA;CTTAAGGAACCAGAAATATG	-0.24;-0.09;0.25;0.53	35676;47254;67875;74815	5.39E-01;4.78E-01;4.69E-01;5.99E-02	2627;9567;30188;41766	1.15E+00;1.07E+00;9.12E-01;8.40E-01
DNMT3B	0.114895	1.07362	4	CCATGTGGACGAGTCCCCCG;CCCAACAACACGCAACCAGG;GGCCTTCCAAGACACCACCA;GGGGATGAAGATCAGAGCCG	-0.26;0.1;0.27;0.35	33360;60860;68536;71148	7.70E-01;4.98E-01;4.96E-01;1.47E-01	6294;8906;16582;44082	1.51E+00;1.21E+00;9.79E-01;5.98E-01
HOPX	0.114797	1.1478	4	GGCCGCGATGAGGCACAGCG;CCTGGAGTACAACTTCAACA;CGAGGCAGGCCTTTCCGAGG;ATGTCGGCGGAGACCGCGAG	-0.79;0.16;0.27;0.82	4573;63638;68631;76872	8.90E-01;7.06E-01;4.99E-01;1.28E-02	570;8811;13804;72869	1.73E+00;1.54E+00;1.21E+00;1.06E-01
CNNM4	0.114789	1.11643	4	CGTGCAGAAGGTAAACAACG;TTGCTAATGGGAAAACTGAG;ACTACGGACCAAAACTGTAG;CCATGAGGCCGGACCCGATG	-0.02;-0.02;0.13;0.36	52274;52859;62505;71499	1.03E+00;5.50E-01;3.92E-01;1.39E-01	5943;14937;24583;25168	1.95E+00;1.06E+00;8.37E-01;6.17E-01
COPG2	0.114608	1.05665	4	GCTGATTATACAGTCCACAA;ACTGGAAACTTTATCCACAA;AGCCTTACACCAGTACACGT;TATGATGGATACTGATGACG	-0.17;-0.15;-0.13;0.91	40633;42669;43952;77126	6.47E-01;5.00E-01;4.35E-01;7.08E-03	316;33490;34773;36809	1.79E+00;1.29E+00;7.00E-01;4.42E-01
OBP2B	0.114471	1.31034	7	CAGGGCTGTCACCTTCACTG;GATGCACCTATCCTCCCTCC;GGTCGATAAGGACTTTCCGG;AATCCTGATGCGGAAGACGG;AAGATGTAGTGGTCCCTCCT;AAAGTCCTTATCGACCACCA;TGCCCTGTCCTTCACCCTGG	-0.46;-0.05;0.03;0.05;0.06;0.44;0.73	19323;50483;56608;57651;58083;73249;76506	1.34E+00;1.15E+00;7.46E-01;5.66E-01;5.07E-01;5.06E-01;3.69E-02	936;4193;19359;19791;20834;26959;58119	2.09E+00;1.80E+00;1.33E+00;1.21E+00;1.10E+00;8.73E-01;7.62E-01
CDC26	0.114417	0.984696	4	AGCTTTAGCTCTAGGCGTGT;TAGCAGTGATCCCAAGAGCC;GAACATTCGAAAGGACCTGG;TCAGACCCGTAAGAAACAGA	-0.25;-0.14;0.24;0.6	34936;43207;67506;75619	5.25E-01;4.69E-01;4.38E-01;4.14E-02	1823;9936;34235;42506	1.12E+00;1.06E+00;1.04E+00;7.15E-01
PRPF8	0.114411	1.04789	4	GGGGTGTAGAACACAACCGG;TCCAGGTCGACACTCAAAGG;GGACGGGCCTTACATCACAG;GACGGGTGCGACCAGAGCGT	-0.18;-0.15;0.36;0.42	40366;42836;71329;72904	6.41E-01;6.08E-01;4.36E-01;1.05E-01	4538;6113;34606;37076	1.50E+00;1.28E+00;7.09E-01;7.05E-01
TMEM239	0.114259	1.10318	4	CTCGTGACCCAGGCTGACCA;CACCACTGGATCCAGCTCGG;TAGCAGGTGGCGCCACACCG;AGTGGAGACAGATACCATCG	-0.52;-0.47;0.02;1.42	15510;18740;55944;77424	6.95E-01;3.87E-01;3.78E-01;3.81E-04	18;21498;58702;61932	3.03E+00;6.17E-01;3.88E-01;3.75E-01
THTPA	0.114137	1.19907	4	GACTTGGATACAGCCGACTT;GTCATAGTAGGTGTCTCGGA;AGTTCCTTATACTCCGTGTG;ACGACGAGAGGATAGTGGAT	0.01;0.08;0.08;0.29	54988;59351;59447;69223	1.16E+00;7.16E-01;3.76E-01;1.95E-01	8219;17995;18091;22454	2.15E+00;1.41E+00;7.19E-01;5.18E-01
RPS10P9	0.114137	0.684092	1	GTGGCAGGCACAATCTCCGG	0.11	61414	0.101	16028	0.684
RPS10P22	0.114137	0.684092	1	GTGGCAGGCACAATCTCCGG	0.11	61414	0.101	16028	0.684
RPS10P13	0.114137	0.684092	1	GTGGCAGGCACAATCTCCGG	0.11	61414	0.101	16028	0.684
LOC102724055	0.114047	0.683956	1	CCTGCGAATGAAGAGGCCCG	0.11	61409	0.101	16033	0.684
TRHR	0.113814	0.981364	4	GATGCTATTGTGATATCCTG;TCCAACATAGCCATAGACCC;AAAGGCTGTTATTGAACAAG;TCATGAGAACCAAGCACATG	-0.29;-0.0;0.12;0.63	31460;53921;61679;75842	5.71E-01;4.68E-01;3.86E-01;3.62E-02	1600;15763;23521;45982	1.11E+00;1.11E+00;9.06E-01;8.02E-01
MXI1	0.1138	0.978533	4	GCAAACCAAGTGTTGTGTGC;GGTGTTGAAAATGTCTGAGA;CGGCATGGACGGGAATGAAG;GCCCGGCTCAACCTCCGTGG	-0.34;-0.25;0.26;0.78	27303;34781;68296;76736	4.89E-01;4.35E-01;4.17E-01;1.59E-02	706;9146;42661;50139	1.45E+00;1.19E+00;7.55E-01;5.22E-01
PABPC5	0.113792	1.12759	4	AAAGTCGTATGCGATGACAA;TGAGACCACATAAGGCGGAA;TCTGGCACATGAATGGAGTG;CAAGTCACCCACGTACAGAG	-0.45;0.22;0.31;0.37	19931;66644;69954;71625	1.06E+00;5.45E-01;3.75E-01;1.36E-01	5817;7488;10798;57511	2.03E+00;1.34E+00;6.24E-01;5.17E-01
LOC107987299	0.113712	0.683604	1	CCTGACAATGAGACCGACTG	0.11	61396	0.101	16046	0.684
LCN1	0.113635	0.988106	4	GAGCCGGGAAAATACACGGC;CATCATCAGGTCGCACGTGA;GATAAGTGGCCGGTGCCAGG;ACCCTCACGACCCTGGAAGG	-0.41;0.04;0.16;0.67	22401;56964;63689;76164	6.44E-01;4.03E-01;3.82E-01;2.89E-02	1278;13753;20478;55041	1.26E+00;1.20E+00;8.93E-01;5.93E-01
METTL24	0.113556	0.98224	4	CTCACCCTAAGGAGTAGAGG;CAGGTGACCTACGTGCGCAG;TCGTCAAGACACACTGACCA;TGGAGATCTATATGCCACCG	-0.25;-0.09;0.24;0.56	34431;47145;67202;75167	5.16E-01;4.68E-01;4.61E-01;5.18E-02	2275;10240;30297;43011	1.10E+00;1.02E+00;9.69E-01;8.36E-01
OR51V1	0.113456	0.974799	4	AGGATGGAGGAATAACGTAG;TTGGGCTCACTATAATAGGT;TCTCTCGAATGATCCCCCAC;TTGGCTCAGTCCATATCACA	-0.36;-0.15;0.0;0.96	26236;42520;54097;77200	4.34E-01;4.07E-01;3.86E-01;5.41E-03	242;23229;34922;51206	1.91E+00;7.19E-01;6.96E-01;5.77E-01
MPC1L	0.113199	1.05757	4	AACAGCGCTCATCTTGTACT;GCAGGTTTCGAGGCTGTACG;GCGTCGCCGGAGATCATCAG;GAGAGATAACTTCCAGAGCA	-0.55;0.1;0.33;0.58	13668;60512;70442;75417	7.57E-01;5.65E-01;4.04E-01;4.60E-02	2025;7000;16930;63774	1.49E+00;1.39E+00;1.01E+00;3.37E-01
OR10H4	0.11313	1.01726	4	TCTGTGTTCAATCCAGATTG;TAGACCCACAGAAAGTGAGG;GCACATTGTAACGCAGTGGG;AAAGGTGATGGAATGATGGG	-0.42;-0.0;0.36;0.51	21767;53888;71494;74503	6.17E-01;5.71E-01;3.79E-01;6.72E-02	2939;5948;23554;55675	1.52E+00;1.11E+00;8.69E-01;5.73E-01
GFPT1	0.112977	1.1395	4	CTCCGTACACCAATCAACAG;GGAGAGAGGAGCTTTAACTG;AAGCAATAAGAATCAAACGC;TTGGAATAGCTCATACCCGT	-0.02;0.03;0.12;0.33	52408;56413;61575;70418	1.04E+00;6.29E-01;3.85E-01;1.65E-01	7024;15867;21029;25034	1.96E+00;1.23E+00;7.98E-01;5.64E-01
KRTAP1-3	0.112955	1.0645	4	TGCTGCCAGACCAGCTCCTG;TGGGCGGCACCACCTGATAC;TGCTCCACCAGTGGGACATG;GTCCCACTAGTTGAGAAGCT	-0.39;-0.2;0.51;0.53	23882;38364;74575;74768	8.79E-01;4.26E-01;3.89E-01;6.10E-02	2674;2867;39078;53560	2.12E+00;9.06E-01;6.41E-01;5.94E-01
SMARCA4	0.112934	1.09216	4	GGGCGTACGAGTTTGACAAG;GCAGCAGACAGACGAGTACG;TGAACACCATCATGCAGCTG;CTAGGTATGAAGTAGCTCCG	-0.62;0.01;0.47;0.59	10494;55133;73788;75503	7.87E-01;5.98E-01;4.56E-01;4.40E-02	1939;3654;22309;66948	1.92E+00;1.17E+00;1.03E+00;2.53E-01
ACTN2	0.112499	1.02652	4	TGATGGTCCAGATCATACCC;CCAGGTTAATATTTCCTATG;CGAGTCGGCGTCGCTGACAG;AGGACTTCCGGGATTACCGC	-0.3;-0.26;0.4;0.6	31045;33894;72369;75637	6.70E-01;4.62E-01;4.40E-01;4.09E-02	1805;5073;43548;46397	1.65E+00;1.06E+00;8.90E-01;5.07E-01
SYT8	0.112393	1.11353	4	AGCAGGTCTCGTCAAACACG;AGACGCTGACCCGGGCATAG;TCAACTTCAAGCGCTTCTCG;AATAAGCCCAGGTATAGCTG	-0.06;0.0;0.2;0.31	49836;54083;65582;69926	9.33E-01;5.75E-01;4.29E-01;1.77E-01	7516;11860;23217;27606	1.79E+00;1.12E+00;9.96E-01;5.44E-01
C2CD4C	0.112332	1.05878	4	TCTCCCCGCCACTGAAGTAG;TCTGCTCAAAGGTTTCGCCC;GTCAACACATTGCTGTACAG;GGCCAGGTTCTGTTCCGACG	-0.07;-0.06;0.08;0.49	49138;49749;59380;74267	9.07E-01;4.99E-01;3.76E-01;7.27E-02	3175;18062;27693;28304	1.75E+00;9.30E-01;8.40E-01;7.17E-01
TADA2A	0.11233	1.10247	4	TTCTAAGGTTGATTAATCCA;ACTTGATATAAGGCTCCATG;AAGGAGTCAAAGGTAGGTCG;GGCGATTTGCAAGAATTGTG	-0.18;0.12;0.23;0.29	39856;61557;66826;69170	7.97E-01;6.28E-01;4.53E-01;1.96E-01	8272;10616;15885;37586	1.56E+00;1.26E+00;1.08E+00;5.16E-01
MVK	0.112142	1.11057	4	TGCTGCCAGACACACCGAGT;CAGCATTGTCCACTCCGGAG;GACCTCAGCTTACCCAACAT;CAAAGTCCCTCGCAATACCA	-0.05;0.01;0.15;0.33	49993;55305;63607;70681	9.39E-01;6.02E-01;4.02E-01;1.59E-01	6761;13835;22137;27449	1.80E+00;1.18E+00;8.89E-01;5.76E-01
GUCD1	0.111991	1.08338	4	AGCGGTGCCTCACGCCAAAG;TGCAAACAGCTGATTCACCC;CCCCGAGTTCACCAGCACGA;CAGACCCTGGGTGTCGACAA	-0.18;0.09;0.21;0.33	40222;60355;66002;70408	7.51E-01;6.37E-01;4.37E-01;1.65E-01	7034;11440;17087;37220	1.48E+00;1.27E+00;1.02E+00;5.64E-01
NPAP1	0.111677	1.02918	4	GACAGTGGAAATGACTGACG;GATCACCCAAAATGGGAACA;AAAAGGACCCCCCTTAGCAG;GAGGGATCCTTACGGAACTG	-0.34;0.08;0.27;0.44	27844;59425;68462;73162	7.18E-01;4.94E-01;4.23E-01;9.87E-02	4280;8980;18017;49598	1.41E+00;1.20E+00;7.74E-01;7.30E-01
SMC2	0.111477	1.01369	4	ACTAGAACTGTAACTCTCGG;TCGCCAACTAAAACAGCAGT;ATTGAATATGAAACCTCCAG;TACCAAAGTACGCTCAGCTG	-0.14;-0.05;0.05;0.59	43149;50082;57885;75476	7.13E-01;5.04E-01;3.75E-01;4.46E-02	1966;19557;27360;34293	1.42E+00;1.03E+00;9.43E-01;6.70E-01
INACTIVE_4T_5	0.111394	0.680073	1	ATATTTTATGACATAAAAAT	0.11	61265	0.102	16177	0.68
NFKBIB	0.111383	1.21835	4	GGCCGTTATCCACAAAGATG;GTGACGTAGCCGAAGACGAG;AATCGGGGTACAAGGCGACA;GCAGATGAATGGTGCGACAG	0.01;0.06;0.18;0.19	54741;58519;64963;65372	1.15E+00;6.89E-01;4.20E-01;2.94E-01	12070;12479;18923;22701	2.13E+00;1.36E+00;9.60E-01;4.26E-01
MTFP1	0.111332	1.09826	4	GGCTAGAGCCTGCCATACAA;AGAGAGAGGCAGCACACACG;GGTGTGGCTGAGCTATGGCG;CGCAGAGCGCGATCTCTACC	-0.54;-0.22;0.56;0.64	14187;36980;75211;75986	9.77E-01;4.28E-01;3.99E-01;3.30E-02	1456;2231;40462;63255	2.33E+00;1.15E+00;5.65E-01;3.52E-01
AJUBA	0.111295	1.05807	4	TGGACCGATTGTACGCTCAG;TAGGTCCCCCCAACCCACTT;ACCCGACGGCTCAATCCCCG;AAATCGGGGGGCAACGACTG	-0.1;0.01;0.1;0.44	46393;54693;60418;73356	8.11E-01;5.88E-01;3.79E-01;9.41E-02	4086;17024;22749;31049	1.59E+00;1.15E+00;7.53E-01;7.46E-01
AK2	0.111157	1.12129	4	GTGAGGCAGGCAGAAATGGT;GTCCCTTTACCGGCCCCGGG;ATGGATGCTGGGAAACTGGT;AGGCTGATTCACCCCAAGAG	-0.07;0.07;0.12;0.32	48869;59125;61626;70308	8.97E-01;7.09E-01;3.85E-01;1.68E-01	7134;15816;18317;28573	1.73E+00;1.39E+00;8.00E-01;5.59E-01
LOC107986871	0.111033	0.67959	1	GGAGATGGCACAGTTAGCTG	0.11	61247	0.102	16195	0.68
TXNDC5	0.110921	1.00417	4	CAGCCGACTTGGAATGACCT;CAAGAAGCTGTGAAGTACCA;ACGGCCGACATGTTCACGCA;CCCCTGGGCGGAGCACACGT	-0.41;-0.32;0.31;0.86	22579;29243;69759;77011	5.38E-01;4.80E-01;3.82E-01;9.67E-03	431;7683;48199;54863	1.66E+00;1.32E+00;5.99E-01;4.39E-01
RPS13P2	0.110878	0.679242	1	GTTGACATCTGACGACGTGA	0.11	61234	0.102	16208	0.679
MRPL23	0.110769	1.02162	4	GGGCATCTATAACGTGCCCG;GAAGAGATCACAGAAACGTG;CACACGCACCAGCTGCACGT;AGGTACCCCCTGTACCGGCT	-0.17;-0.08;0.27;0.42	40822;48211;68484;72922	6.52E-01;4.95E-01;4.80E-01;1.04E-01	4520;8958;29231;36620	1.30E+00;1.20E+00;8.73E-01;7.10E-01
LOC107987373	0.110769	1.02162	4	GGGCATCTATAACGTGCCCG;GAAGAGATCACAGAAACGTG;CACACGCACCAGCTGCACGT;AGGTACCCCCTGTACCGGCT	-0.17;-0.08;0.27;0.42	40822;48211;68484;72922	6.52E-01;4.95E-01;4.80E-01;1.04E-01	4520;8958;29231;36620	1.30E+00;1.20E+00;8.73E-01;7.10E-01
ZNF502	0.110699	0.918715	2	CTGTGGATGTTGAATATGCA;ATTAGAAGAGAGACTTGTCC	0.11;0.11	61203;61254	4.80E-01;2.04E-01	16188;16239	1.36E+00;4.81E-01
KIR2DL1	0.110642	1.1445	5	CATTGGAGAACACCATGATG;TCTCTCCTGCCAGAACCGTG;ATGAACGTAGGCTCCCTGCA;TCCATGACTCTCCATACGAG;GGGAGCTGACACCTGATAGG	-0.54;0.0;0.19;0.34;0.55	14399;54099;65524;71000;75087	8.74E-01;8.43E-01;5.32E-01;3.89E-01;6.70E-02	2355;6442;11918;23231;63043	1.58E+00;1.55E+00;1.27E+00;8.72E-01;4.47E-01
HNRNPUL2	0.110606	1.07605	4	CAAGTGAGCAAAGACCGCTA;TGATCCAGAATGCCACACCT;TTACTATGAATTCCGAGAGG;TCTTACGGTTTCGATGGACG	-0.06;-0.04;0.16;0.38	49563;51313;63733;71935	9.23E-01;5.23E-01;4.04E-01;1.28E-01	5507;13709;26129;27879	1.77E+00;9.92E-01;8.95E-01;6.42E-01
TRH	0.110559	1.1015	4	TTGAAAGATCTGGGACGCTG;TCGATGTAACCCAGCACAAG;AACCTGACCGGTGTCCCCGG;CCAGGGTGCTGCCGTTTGTG	-0.45;0.23;0.26;0.41	19891;66751;68011;72578	1.07E+00;4.82E-01;3.75E-01;1.13E-01	4864;9431;10691;57551	2.04E+00;1.16E+00;6.84E-01;5.16E-01
SMARCD3	0.110492	1.00364	4	GTTTCCTCTCAAATGCCAAG;CTCTTGGTCTTACCTCAACG;GCTGCAGGACTCCCATGACA;CGGGGATCCAGTTTGAACTG	-0.28;0.04;0.19;0.49	32466;56768;65468;74166	6.39E-01;4.83E-01;4.28E-01;7.51E-02	3276;11974;20674;44976	1.25E+00;9.89E-01;9.44E-01;8.28E-01
WDR48	0.110344	1.03626	4	GTTGCAACCCAAATTGCAGG;AATGAAGCTTAAAGGGCACA;TTAGAGTATTCACATCCCAA;TCTCAGTAGACTTAAAAACA	-0.45;0.15;0.21;0.54	19813;63156;65955;74893	8.67E-01;4.36E-01;3.75E-01;5.81E-02	2549;11487;14286;57629	1.69E+00;1.02E+00;9.24E-01;5.13E-01
POTEB3	0.110327	1.74218	12	TCTTCATAAAGGAGTCGTCG;GTGGTACCTCGGCTCCATGA;ACATGAACAAAAACAGCAAG;GGACACTGACATGAACAAGA;ACAGCGCCTTCATGGAGCCG;ACTCCTTTATGAAGACACTC;GGGACACTGACATGAACAAG;TCTTCATAAAGGAGTTGTCA;ACAACATACAGCAAGTATGA;ACAAGAGGGACAAGCAAAAG;ATGCACTTGATAGATATGGA;ACTCCTTTATGAAGACGCTC	-0.48;-0.34;-0.09;-0.09;-0.06;0.09;0.17;0.28;0.37;0.4;0.43;0.65	17696;27772;47096;47103;49803;59924;64131;68830;71658;72420;73084;76023	1.97E+00;1.58E+00;1.53E+00;1.50E+00;1.43E+00;1.34E+00;1.19E+00;1.00E+00;8.48E-01;8.01E-01;4.47E-01;9.63E-02	1419;4358;5022;5784;8612;13311;17518;27639;30339;30346;49670;59746	2.68E+00;2.23E+00;2.18E+00;2.11E+00;2.08E+00;1.97E+00;1.65E+00;1.49E+00;1.48E+00;1.35E+00;9.31E-01;7.46E-01
ABO	0.110266	1.15993	4	TGATCAGTGACTTCTGCGAG;ATGGAGTTCCGCGACCACGT;AGCCAAAGGTGCTGACACCG;CCGGTCCCCAGCGTCACGCG	-0.7;-0.19;0.6;0.73	7136;39228;75636;76549	1.06E+00;5.59E-01;4.26E-01;2.01E-02	893;1806;38214;70306	2.51E+00;1.35E+00;6.14E-01;1.68E-01
AP1AR	0.110201	0.995158	4	AAATTGTTGACCTAAGAGAA;CAATATCATCCTTCCAACAA;AGCAAAGCAGCGAAAGCTCT;AGGTGAGCACTTAACAATAG	-0.38;-0.25;0.36;0.7	24617;34850;71404;76393	6.12E-01;4.35E-01;3.94E-01;2.37E-02	1049;6038;42592;52825	1.51E+00;1.28E+00;6.65E-01;5.24E-01
ECSIT	0.110199	1.12513	4	ATGCGCTGGATGATGTTGCG;GGGTTGACGTTCATGAATCG;GCAGATGGAGAACCACGGTG;TCGGACTTACCTACGATGTG	-0.09;0.11;0.12;0.3	47070;61156;61896;69592	8.34E-01;7.81E-01;3.87E-01;1.86E-01	7850;15546;16286;30372	1.63E+00;1.53E+00;8.11E-01;5.31E-01
ADAT3	0.110062	1.13574	4	GCTTCTCGGACAGGACAGGG;CGAGGCCGGGTCCACTACCA;TTGTCCTCGTGGAAGGACGT;CCCACACCGCCCGCTCCATG	-0.15;0.16;0.17;0.26	42224;63889;64518;68179	9.03E-01;6.88E-01;4.13E-01;2.21E-01	9263;12924;13553;35218	1.75E+00;1.37E+00;9.36E-01;4.86E-01
ACTBL2	0.110039	1.1939	4	TGTCCCTCTATGCCTCAGGA;GGAGCTATGAACTTCCTGAT;GAGGACGCCCTATCATGGAG;GGAGCTCATTGTAGAATGTG	-0.67;0.28;0.33;0.5	8216;68992;70444;74385	1.25E+00;5.65E-01;5.18E-01;6.99E-02	3057;6998;8450;69226	2.33E+00;1.39E+00;8.54E-01;1.95E-01
PCDH12	0.11003	0.992467	4	TCATCCTCAACCCTCATACG;CATTATCATTGGCATCCAAG;GCAGGTATGAAGTCTCCACG;CCCTGACCAAGGCCCCAATG	-0.26;-0.04;0.26;0.47	33954;51173;68317;73843	5.21E-01;5.08E-01;4.90E-01;8.26E-02	3599;9125;26269;43488	1.19E+00;1.00E+00;9.86E-01;7.93E-01
PELP1	0.109769	1.00538	4	GTGTGGGCCTCTCATCAAGG;CCAGCGAGAAGATAGCCTTG;GTCTCAGTTCCATCAAAACT;GTATGCGATATTAGAGCTGT	-0.21;-0.16;0.31;0.5	37428;41872;70070;74305	5.74E-01;5.50E-01;4.32E-01;7.18E-02	3137;7372;35570;40014	1.35E+00;1.15E+00;8.44E-01;6.79E-01
TPGS1	0.109704	1.10988	4	CGTGACGGAAATGCTACGTG;CTGCGCTCGCCTGTAAACGG;GCAGTGCCGTGACCACGAGG;CCGGCCGGTTTCACGGACAG	-0.33;0.18;0.29;0.29	28383;64919;69309;69343	9.58E-01;5.21E-01;4.29E-01;1.92E-01	8099;8133;12523;49059	1.85E+00;1.28E+00;7.93E-01;5.22E-01
TUSC2	0.109464	0.996369	4	GGAACCCATGCCCTTACCCG;CCGCGGCGCGTGAATACGAA;GCCAGCGGGTCCAAAGCTCG;TCTGGCTCACGAGTTCTATG	-0.51;-0.15;-0.01;1.11	16164;42716;53239;77349	4.35E-01;3.91E-01;3.83E-01;2.07E-03	93;24203;34726;61278	2.32E+00;7.01E-01;5.58E-01;4.07E-01
HBEGF	0.109397	0.968528	4	TGGTCCGTGGATACAGTGGG;CCTTGTATTTCCGAAGACAT;GAAAGTCCGTGACTTGCAAG;ACTGGCCACACCAAACAAGG	-0.29;-0.03;0.17;0.58	31713;51819;64295;75451	5.32E-01;4.72E-01;4.10E-01;4.52E-02	1991;13147;25623;45729	1.02E+00;1.01E+00;9.24E-01;9.15E-01
CCK	0.109371	1.07399	4	GCTGGCAAGATACATCCAGC;ACGATGGACATTCGTCCAGA;GATACCCTCAGCTGCCTACG;AGGGTATCGCAGAGAACGGA	-0.1;0.01;0.18;0.35	46713;54678;64728;71158	8.22E-01;5.88E-01;4.16E-01;1.47E-01	6284;12714;22764;30729	1.61E+00;1.14E+00;9.47E-01;5.99E-01
ZBTB20	0.109316	0.97644	4	CCTGGAACGCAACGAATCCG;CAGCGACATCGAGATCCCGT;CCGATGGACGTGTTGACCGA;CGCATCGTGTCACAGAACGT	-0.36;-0.06;0.3;0.55	26251;49842;69678;75005	5.34E-01;5.01E-01;4.07E-01;5.55E-02	2437;7764;27600;51191	1.31E+00;9.42E-01;9.34E-01;7.19E-01
CTSH	0.109274	1.03939	4	GGAGTTCACGCACAGTTCGG;GTACGGAGGAGTACCACCAC;AGTATATCCTGTACAACAAG;GATGGCGATCGCAGACTCCA	-0.33;-0.31;-0.08;1.15	28406;30195;47893;77371	4.69E-01;4.42E-01;4.29E-01;1.57E-03	71;29549;47247;49036	2.44E+00;7.94E-01;4.76E-01;4.51E-01
ZNF518B	0.109234	1.04058	4	AAAGCACACCCTTCAACACG;ACACGAAGAGAGTACATGAA;TATTCCACTTAATGCCCTCG;GCAGGAAGATAACCAGACAG	-0.34;0.15;0.17;0.46	27621;63325;64299;73604	8.75E-01;4.20E-01;4.11E-01;8.83E-02	3838;13143;14117;49821	1.70E+00;9.24E-01;7.69E-01;7.66E-01
ZNF727	0.109169	1.02351	4	GAAAAGAGCCTTGGAATGCG;ACCTGTCAATATAATAAATG;AAGGTCTGAGCAACACCTAA;CCTTGCAATTACCCACACGT	-0.2;-0.16;0.34;0.45	38772;42007;70986;73397	6.03E-01;5.90E-01;4.32E-01;9.32E-02	4045;6456;35435;38670	1.46E+00;1.21E+00;7.50E-01;6.82E-01
FCHSD2	0.109108	1.04197	4	CAGTAATGGCACTTTACACT;AGAAAATATTCGTAAAGCAG;GACAGTTAGAATCAGAAACT;ATTCCAAAGCTACCCACGCA	-0.28;-0.25;0.44;0.53	32279;34261;73313;74745	7.43E-01;4.81E-01;4.38E-01;6.16E-02	2697;4129;43181;45163	1.82E+00;9.37E-01;9.02E-01;5.13E-01
UXS1	0.109102	1.14309	4	GTAGGGCTGGCAAAACGAGT;CCTCAAAGTGAGGATTACTG;CGAGTTGATTAACCACGACG;GTCCGGATGCAGATAACAGG	-0.11;0.13;0.18;0.24	45427;62349;64805;67308	8.31E-01;7.80E-01;4.17E-01;2.44E-01	10134;12637;15093;32015	1.62E+00;1.53E+00;9.51E-01;4.64E-01
ATF7IP	0.109031	1.02962	4	TAAGACCACTCACTGTAGGT;TGGGATGGGATCACTAGAGG;AGCAGTATGGAAATTGACCA;AAAAGATTGAATGTAACAAG	-0.21;0.05;0.19;0.41	37786;57513;65224;72589	6.59E-01;5.82E-01;4.24E-01;1.12E-01	4853;12218;19929;39656	1.30E+00;1.16E+00;9.75E-01;6.85E-01
OR2T4	0.108903	1.1196	5	ACAGGAAGAGACACACCCTA;TGAAATCCGACCATCCAGTG;CATCTGCATCCCACACTCAG;CATGAAAATCTCATAGAGTG;ATCTCCCGGGATCCACGGAA	-0.25;-0.25;0.2;0.33;0.5	34889;34919;65754;70564;74424	8.56E-01;6.88E-01;5.14E-01;4.73E-01;8.63E-02	3018;6878;11688;42523;42553	1.61E+00;1.30E+00;1.22E+00;7.79E-01;6.88E-01
WDTC1	0.108728	0.981762	4	GCTACCTGCTACGTAATACT;AGAGCTACTAGTCAACATGG;TCACTGACCCCTTTATCCGG;ATGTCATAGAGCCTCACGAA	-0.3;-0.19;-0.04;0.97	30456;39539;51027;77207	4.54E-01;4.26E-01;4.09E-01;5.26E-03	235;26415;37903;46986	1.92E+00;8.68E-01;6.21E-01;5.18E-01
MYL6	0.108607	0.957059	4	CCAGAACCCTACCAACGCCG;TGAATCCTCAGAGTTCAAGG;TATGGCAGAGATGAATGTGA;AGGACTTCGGGTGTTTGACA	-0.33;-0.11;0.02;0.86	28035;45593;55354;77010	4.54E-01;4.25E-01;3.80E-01;9.70E-03	432;22088;31849;49407	1.66E+00;7.86E-01;7.81E-01;6.03E-01
ERICH1	0.108579	1.00392	4	CCCCGAGAACGCCTCCAGCG;AGACGTTAAAGACGCCAGGG;AGACGTTAAAGATACCAGGG;CTGAGACCCCGACTGCCCGA	-0.34;-0.02;0.34;0.45	27405;52495;70982;73500	5.90E-01;5.43E-01;4.18E-01;9.07E-02	3942;6460;24947;50037	1.46E+00;1.04E+00;7.59E-01;7.59E-01
ARHGEF17	0.108566	1.08269	4	AGACGGAGGCGTCTTACCCG;GTTGCAGGCACCATCGCTCG;GCTCCACAGAAGGCGATCGG;AGCCTGAAAAGAGTCGACAG	-0.05;-0.04;0.16;0.36	50434;51307;63766;71411	9.57E-01;5.23E-01;4.04E-01;1.41E-01	6031;13676;26135;27008	1.83E+00;9.92E-01;8.97E-01;6.12E-01
MINPP1	0.108507	1.02869	4	CTTGCGGATCTGTTTGACCG;ATGTCAAAAACATCACACCA;ATCCAGTCCGCGTACCACAA;CGGGGCCCGACAATAGCACG	-0.35;0.03;0.34;0.41	26619;56505;71007;72600	6.32E-01;5.91E-01;4.10E-01;1.12E-01	4842;6435;20937;50823	1.46E+00;1.24E+00;7.32E-01;6.86E-01
TSSK3	0.108487	1.02788	4	GGATGGCCTCAACCATCTGA;GAATCTCTGGATAAACTCTG;CTCACATTTGAGGTCCCGGT;CCAGCTGGGCAAGACCATTG	-0.09;-0.08;0.07;0.54	47011;47816;59149;74868	8.32E-01;4.75E-01;3.76E-01;5.87E-02	2574;18293;29626;30431	1.62E+00;9.20E-01;8.59E-01;7.09E-01
TAB1	0.10843	1.18738	4	CCTCCAGTCGCAATTGCCAG;CAGCAGCACACGCCGCACAT;GGGGTTGTACAAGGCCCTAG;GTTGAGAAGGACCGCCACAA	-0.66;0.28;0.33;0.48	8896;68926;70603;73937	1.24E+00;5.72E-01;4.97E-01;8.04E-02	3505;6839;8516;68546	2.32E+00;1.41E+00;8.03E-01;2.12E-01
PYCR3	0.108296	1.0563	4	GCCAGTGTGGATGTCGACGT;GGACACCAAGATGTGTTCAG;GACCACGCACTCCAACCAGG;TGACATAGGTTCCTGTCTGT	-0.07;-0.05;0.15;0.41	48710;50379;63124;72553	8.91E-01;5.09E-01;3.97E-01;1.13E-01	4889;14318;27063;28732	1.72E+00;9.54E-01;8.66E-01;6.83E-01
SPARCL1	0.108218	1.06452	4	TCTGTGAAGGAACTAACACC;AGCAGAGAACTCATCAAATG;GCATGCTAACAGCAAGCAGG;AGGAGCAGTAAACATAGCCA	-0.11;0.02;0.16;0.36	45436;55839;63944;71447	7.81E-01;6.15E-01;4.06E-01;1.40E-01	5995;13498;21603;32006	1.54E+00;1.20E+00;9.06E-01;6.14E-01
CCDC80	0.108071	0.997518	4	TCTTTACCCTCCATCCCGGA;ATGTACGAGGTCATCGACCA;TGGGCGAGCTAGTCTCAACA;TGGCCACCGAGACCCAAATG	-0.2;-0.08;0.26;0.46	38421;47808;68125;73591	5.95E-01;4.85E-01;4.75E-01;8.86E-02	3851;9317;29634;39021	1.19E+00;1.17E+00;8.59E-01;7.68E-01
SAT2	0.107998	1.05024	4	AGCCGAATTCGAAAAACTCT;TATGTGATGCCGGAATATCG;TATCCCATAGCCCACCACGC;GAGACTGTGGAGATATCCTG	-0.16;0.07;0.07;0.44	42035;59073;59156;73304	7.07E-01;6.83E-01;3.76E-01;9.54E-02	4138;18286;18369;35407	1.39E+00;1.36E+00;7.42E-01;7.10E-01
LOC100129118	0.107967	0.879281	2	CTGTGCTTATATTCGATCCT;CAAGGATCGAATATAAGCAC	0.07;0.15	58765;63225	4.37E-01;1.76E-01	14217;18677	1.24E+00;5.23E-01
HSPA9	0.107887	1.05488	4	ACAAATGCTCCAATCTGACT;GGGTACTACCAACTCCTGCG;CTTCAGGATCATCATATCGC;TTGTCACTGATCTAATCAGA	-0.42;0.08;0.38;0.4	21496;59479;71853;72342	7.20E-01;6.37E-01;3.78E-01;1.18E-01	5100;5589;17963;55946	1.57E+00;1.42E+00;6.68E-01;5.65E-01
EPG5	0.107718	0.988505	4	TGGACGCTAGTAGACGAAGG;ACAAGTTGCAGCCTACACCT;GTGGATGGAGTATTTGAACA;GCTCCGGAGAGTTATTGAAG	-0.24;-0.18;-0.04;0.89	35327;40318;50810;77086	5.32E-01;4.27E-01;4.11E-01;7.98E-03	356;26632;37124;42115	1.74E+00;1.06E+00;6.39E-01;5.15E-01
OR4D1	0.107715	1.13544	4	ATGATGGTGACATACCGGAG;AGGTGACTGTGGAATAGCAG;AGTCTATGTTACCACCATTG;AGAAGTTATCTAGGATATTG	-0.64;0.18;0.39;0.5	9507;64851;72204;74353	9.54E-01;6.59E-01;4.80E-01;7.07E-02	3089;5238;12591;67935	1.84E+00;1.62E+00;8.50E-01;2.28E-01
LOC107986828	0.107588	0.675081	1	AGGTGGCATCCGCCACACTC	0.11	61078	0.103	16364	0.675
S100A11	0.107527	1.07149	4	GCTGTCTTCCAGAAGTATGC;CTGCAGAACCAGAAGGACCC;CCAGCCCTACAGAGACTGAG;AGAACTAGCTGCCTTCACAA	-0.43;-0.34;0.49;0.7	21137;27840;74270;76373	8.40E-01;4.97E-01;3.77E-01;2.41E-02	1069;3172;49602;56305	2.03E+00;1.28E+00;5.54E-01;4.23E-01
IK	0.107435	0.976459	4	AAAGCATTCGGTAAACATTG;GGAAGAGAAGAAACCTCCTG;TGGGGCAATCAGCCTTGCTG;AACAGCCCTATAGTTAGCTG	-0.33;-0.12;0.33;0.56	28039;44701;70586;75107	5.72E-01;4.47E-01;4.25E-01;5.32E-02	2335;6856;32741;49403	1.41E+00;9.58E-01;7.81E-01;7.58E-01
KRT76	0.107408	1.08354	4	GCAGCTAGATTCACTTCTAG;CCATGCCAGTGACACGTCTG;CCAGGCCCACCAAATACACC;CCCCACAAACTCATTCTCTG	-0.1;-0.03;0.28;0.29	46507;51549;68749;69067	8.15E-01;5.27E-01;5.03E-01;1.99E-01	8375;8693;25893;30935	1.59E+00;1.22E+00;1.00E+00;5.13E-01
PTPN4	0.107402	0.954347	4	TACTGATTAGGAGTTCCCGG;TAGTTGTGAGAGACATTCTG;ATTAGGACAAGATTATCATG;ATGATTGGAGTGATGTCAGG	-0.36;-0.1;0.02;0.88	26012;46054;55330;77053	4.58E-01;4.05E-01;3.80E-01;8.73E-03	389;22112;31388;51430	1.70E+00;8.00E-01;7.11E-01;6.03E-01
HNRNPCL2	0.107325	1.52086	9	GGAGCCGTACATCTCCGCTG;TGTTGTCAAGAAATCTGATG;CCAGGTTAATAACTGCAACC;AAAGTGAACCGAGGAAACGC;TGAGATTCCCAATGAACACA;AATTCTAAGAGTGGAAAGCG;AGGTGTTTCCTGATATGCGC;ACTACAGCCAGAGCAATGGG;TATCAGGAAACACCTCACGA	-0.53;-0.25;-0.07;0.14;0.17;0.26;0.28;0.37;0.6	14950;34325;48900;62741;64260;68036;68874;71716;75620	1.87E+00;1.38E+00;1.28E+00;1.16E+00;9.31E-01;7.12E-01;5.05E-01;4.44E-01;9.30E-02	1822;5726;8568;9406;13182;14701;28542;43117;62492	2.68E+00;2.07E+00;1.88E+00;1.84E+00;1.43E+00;1.25E+00;9.39E-01;8.38E-01;7.57E-01
MICU3	0.10712	1.20486	4	ATACACTATTAGTAGGAGAA;TTTATGCCACATCTCGGGAG;GGTTTAATTATACCTCTGCG;GGTATGCTACCAGCTGTACG	-0.02;0.13;0.13;0.19	52284;62142;62416;65393	1.03E+00;8.22E-01;3.91E-01;2.94E-01	12049;15026;15300;25158	1.95E+00;1.61E+00;8.33E-01;4.26E-01
ITGA10	0.107066	1.07452	4	CCAGCGACCAGGAGTACGGG;CTAGCCGACCATCCACACTT;AGGTCTGAACTTCAGACCAG;GCTCCTCGATTTAGACATCG	-0.08;-0.06;0.25;0.32	47904;49693;67708;70224	8.62E-01;4.99E-01;4.74E-01;1.70E-01	7218;9734;27749;29538	1.67E+00;1.14E+00;9.28E-01;5.56E-01
CLDN7	0.106915	1.04794	4	GGCCACTCGAGCCCTAATGG;AAGAAGGCCCGTATAGCCAT;GTGGCAGATGAGCTCCTATG;GAGCTGCAAAATGTACGACT	-0.4;0.09;0.35;0.39	23336;59875;71133;72104	7.34E-01;5.98E-01;3.86E-01;1.24E-01	5338;6309;17567;54106	1.47E+00;1.44E+00;6.53E-01;6.23E-01
GSTM2	0.106851	1.14585	4	GTGAGTCCCATCAATCAAGT;GCTTGCGGGCAATGTACCGC;ACTGAAACCAGAATACCTGC;AGAGTTTGGCCAGCTGCATA	-0.0;0.02;0.12;0.29	53993;55463;61711;69291	1.11E+00;6.06E-01;3.86E-01;1.93E-01	8151;15731;21979;23449	2.08E+00;1.18E+00;8.04E-01;5.21E-01
STIP1	0.10681	0.968765	4	CTGAGAGTGGTCATGATCCG;TAATGTAAGTCATGTTAGTG;GTGAGAAGGCCATTGAAGTG;GTCGACCTAAAGCCTGACTG	-0.23;-0.05;0.12;0.58	36358;50047;62006;75425	5.52E-01;5.04E-01;3.88E-01;4.58E-02	2017;15436;27395;41084	1.10E+00;1.02E+00;9.41E-01;8.16E-01
NISCH	0.106449	1.05347	4	AGAACCGCTACTTTGAAATG;ATATTGATAGGTCGAACGGC;AACTCGGTGAGGTCGCCATG;GTTGCCTGAGTAGTCCCCGG	-0.43;0.18;0.23;0.45	20849;64674;66900;73542	9.44E-01;4.55E-01;3.76E-01;8.97E-02	3900;10542;12768;56593	1.82E+00;1.08E+00;7.63E-01;5.45E-01
CAGE1	0.106304	1.00891	4	TCAGGAATCCAGGAATGACA;CTAAATACAGGTTACTACAC;GAATGCAAAACTTAAACAGC;TCTGCAAATACAGACCAACT	-0.49;-0.14;0.43;0.62	17438;42984;73124;75821	7.26E-01;4.37E-01;3.78E-01;3.67E-02	1621;4318;34458;60004	1.78E+00;1.10E+00;7.09E-01;4.43E-01
SMIM6	0.106284	1.13941	4	TGGTATTCAAAGAGACAATC;TAAGATGAGAAGCAGGACAG;CAGAACCCCTGGGACCAGGG;TTGTCTCTTTGAATACCAGT	-0.06;0.09;0.11;0.27	49911;60322;61315;68675	9.36E-01;7.50E-01;3.84E-01;2.09E-01	8767;16127;17120;27531	1.80E+00;1.47E+00;7.88E-01;5.01E-01
AP3S2	0.106168	1.12083	6	TTTCCATCTAGTCCTCAAGC;CCACACAAAATACAAAGTAG;GCCGAGGCGGGCAGATCACG;GGTGCACTACATCCTCCAGG;AACATCTGTAACTTCTTGGA;GGGCCGCACTCACGAAACGC	-0.59;-0.2;0.0;0.21;0.32;0.89	12063;38636;54119;66048;70246;77090	7.65E-01;7.29E-01;6.28E-01;4.66E-01;3.97E-01;1.18E-02	352;7196;11394;23236;38806;65379	1.57E+00;1.40E+00;1.23E+00;1.06E+00;1.02E+00;4.41E-01
PI15	0.106114	1.01759	4	GAAAGCACAATTAGATTCAG;CAAAATCTATCTGTACGCAC;GATTATCATAATCAAGTTCG;AAATCTTGCAAAATCGGCAG	-0.22;0.04;0.21;0.4	36555;56911;66049;72438	6.43E-01;5.56E-01;4.38E-01;1.16E-01	5004;11393;20531;40887	1.26E+00;1.11E+00;1.02E+00;6.75E-01
NFS1	0.106102	1.03751	4	GCTTGCACATCCATATAGAG;CCAGCCATAAGCATGTGTCC;TCACAGTCATGACTGACACC;CTAGTAAAAATGATCTCACG	-0.52;0.13;0.28;0.54	15595;62018;68936;74874	8.16E-01;5.09E-01;3.87E-01;5.86E-02	2568;8506;15424;61847	1.60E+00;1.24E+00;9.21E-01;3.91E-01
NKAIN4	0.106077	0.956016	4	ATAGCGCAGCCGGTACTGGA;ACAGCCAGCACCTGACACCA;TCTCCCGGCATCGCTCCTGG;CCTCTCCCTAGTACACGCTG	-0.37;-0.03;0.0;0.82	25549;52067;54152;76858	5.36E-01;4.01E-01;3.86E-01;1.31E-02	584;23384;25375;51893	1.53E+00;1.02E+00;6.95E-01;5.74E-01
MAK	0.106055	1.13489	4	CACTGAGTCATAAAAGTGGT;TGATCGATTATATCCGGCAG;CTGGCCAGAAGGATACCAGC;ATTCCAGATGATTTGACGAA	-0.6;0.2;0.39;0.44	11219;65662;72080;73297	1.00E+00;6.51E-01;4.41E-01;9.55E-02	4145;5362;11780;66223	1.92E+00;1.60E+00;7.41E-01;2.72E-01
LRG1	0.105995	0.95088	4	AACAGAGTTCTAGAAACATG;GGGGTCCGCTGCAATTAGAA;GCCTCTCGCCCGAATTCCTG;CAACCACCTGCCGAAATCCC	-0.25;-0.13;0.12;0.69	34215;43805;61898;76297	5.12E-01;4.41E-01;3.87E-01;2.59E-02	1145;15544;33637;43227	1.25E+00;1.01E+00;8.11E-01;7.32E-01
SPOCK2	0.105981	0.973315	4	GGATGACTATATCAAGAGCT;TTTCCATGGAGTTTCACGGT;TCTGCTTGGAGTTCTCATGA;GACCCCCGGCAATTTCATGG	-0.33;-0.17;0.33;0.59	28292;41274;70637;75473	5.74E-01;4.30E-01;4.28E-01;4.47E-02	1969;6805;36168;49150	1.41E+00;1.03E+00;7.90E-01;6.63E-01
CCAR1	0.105932	1.08179	4	CTGTATCATATCCAACACCA;TCAAGTTTAGACCAATGGGT;GAGAGCGAGAGCGATCACCT;GGGTCTGGTCCATCCAACGA	-0.07;0.03;0.08;0.39	48903;56293;59267;72099	8.98E-01;6.26E-01;3.76E-01;1.24E-01	5343;18175;21149;28539	1.73E+00;1.23E+00;7.13E-01;6.52E-01
KATNBL1	0.105739	0.991618	4	ATTCCTGCTGAACAAAACTT;ACTCTCAGGATAGAAGATCT;CACTAATAAGAACATGAAGG;GTCACAGCCCCCACTTCCAG	-0.17;-0.05;0.11;0.53	41340;50263;61313;74753	6.65E-01;5.07E-01;3.84E-01;6.14E-02	2689;16129;27179;36102	1.33E+00;9.50E-01;9.03E-01;7.87E-01
TULP4	0.105661	1.01749	4	GAAACTGGCCACGTGCGATG;CAGGTCACGTCTAATATCTG;CCTGCGGAGGAACAACCGTG;AACATTGTAGAACTTGACCA	-0.37;0.03;0.34;0.42	25249;56566;70836;72853	6.33E-01;5.83E-01;3.99E-01;1.06E-01	4589;6606;20876;52193	1.44E+00;1.24E+00;7.05E-01;6.85E-01
RPF2	0.105616	1.05553	4	TGGTAGTCATACATACGACC;ATCGCCAGCAAATATCAGCA;CCTCAGAACCAGATCCAATG;GGCGGATATTTGATACTGTG	-0.08;-0.01;0.12;0.39	47917;53265;61866;72217	8.63E-01;5.58E-01;3.87E-01;1.21E-01	5225;15576;24177;29525	1.68E+00;1.08E+00;8.10E-01;6.60E-01
ATP1B4	0.105496	0.969297	4	TGAATGTAGATTGTCCCCCG;GACGGTGGTGCCCAAATCGG;GATCATGAGTGAATACCTGT;AAGTTAAGGCTATGGGCGAA	-0.2;-0.09;0.07;0.64	38401;47324;59200;75934	5.95E-01;4.70E-01;3.76E-01;3.41E-02	1508;18242;30118;39041	1.19E+00;1.13E+00;8.42E-01;7.11E-01
CASP8	0.105451	0.981488	4	TCTACTGTGCAGTCATCGTG;AGGGGACTCGGAGACTGCGA;CTACCTAAACACTAGAAAGG;GCCTGGACTACATTCCGCAA	-0.22;-0.12;0.27;0.49	36794;45072;68519;74198	5.61E-01;4.96E-01;4.50E-01;7.43E-02	3244;8923;32370;40648	1.21E+00;1.12E+00;8.32E-01;7.70E-01
SDHC	0.10545	1.44261	8	CGGCCAAAGAAGAGATGGAG;GTGTCCTGAAATCTTAGGCA;AGCACCAGCAGTTGTACGGG;AAGCAATACCAGTGCCACGG;CAGTAGATGACCACGATCGT;TAGTATCTCACCTTGGAACG;TACCTGTAGATAGTAATGTG;GCCAAAAAGAGAGACCCCTG	-0.37;-0.15;-0.01;0.16;0.19;0.2;0.31;0.52	24915;42861;53143;63645;65217;65718;70000;74674	1.49E+00;1.26E+00;1.17E+00;1.03E+00;7.70E-01;6.20E-01;4.21E-01;1.26E-01	2768;7442;11724;12225;13797;24299;34581;52527	2.25E+00;1.90E+00;1.80E+00;1.66E+00;1.35E+00;1.07E+00;8.51E-01;6.54E-01
HMGA2	0.105291	1.0464	4	TCCCTCTAAAGCAGCTCAAA;TCCTCTCTTCTGAGGCGCTG;TTAGGAGAGGGCTCACCGGT;GCCCTCTCCTAAGAGACCCA	-0.7;-0.16;0.38;0.9	7265;41712;71869;77107	6.38E-01;5.54E-01;4.31E-01;7.51E-03	335;5573;35730;70177	1.77E+00;1.57E+00;6.74E-01;1.71E-01
PLB1	0.105176	0.986086	4	GAGTGGGCGATATGACACAA;GACGTCTTGACTCAGTACCG;TGACAGTCCCCGATACTGTG;CATTGAGTGTAAAACACGGG	-0.4;-0.32;0.3;0.85	22794;28931;69478;76960	5.27E-01;4.83E-01;3.83E-01;1.08E-02	482;7964;48511;54648	1.61E+00;1.29E+00;6.06E-01;4.35E-01
ZNF236	0.104898	1.04054	4	ATCACGGAAGTCTCGTCCTG;GCATGTGCGGTCGCACACCG;GGCAGCTTACGGCGACACAT;TGGTCTACGTGCCCTCGCAG	-0.14;-0.12;0.32;0.36	43276;44798;70183;71480	7.17E-01;5.54E-01;4.48E-01;1.39E-01	5962;7259;32644;34166	1.42E+00;1.36E+00;7.61E-01;6.16E-01
OR13D1	0.104727	1.10014	4	AGGTACTCCATCATCATGAA;GGCAGGTGACCTAGAACACA;AACAGATGTCCAAGAATGAG;CAGAACTGTTTGCAATAGGG	-0.03;0.01;0.08;0.36	51451;55279;59323;71454	9.98E-01;6.01E-01;3.76E-01;1.40E-01	5988;18119;22163;25991	1.90E+00;1.17E+00;7.15E-01;6.14E-01
GRIP2	0.104676	0.975702	4	AATGACTGACTTGTTCCGGA;CTGGGCCTGACTATCTCAGG;GTCCTCGAACTACAATGGGG;CACCGAGGACGGGACTATGG	-0.25;-0.17;0.3;0.54	34543;40955;69498;74917	5.28E-01;5.18E-01;4.29E-01;5.76E-02	2525;7944;36487;42899	1.29E+00;1.03E+00;9.28E-01;6.55E-01
WNT1	0.104669	1.10621	4	GTCTGATACGCCAAAATCCG;ATCTCGGAGAATACGGTCTG;CCTGCACGTGTGACTACCGG;TTCGGCAAGATCGTCAACCG	-0.54;0.24;0.26;0.45	14356;67397;68327;73510	1.12E+00;4.90E-01;3.97E-01;9.05E-02	3932;9115;10045;63086	2.12E+00;1.19E+00;7.60E-01;3.56E-01
UQCRC1	0.104661	0.974591	4	ATGTCCATGGGATGCCACCG;CACCGTGCAAGTGGGCTGAG;GGGCCTTGTAATGTGTGCTG;AAGGTAGAGCATCATCACGG	-0.3;0.03;0.11;0.58	30825;56192;61388;75361	6.24E-01;4.59E-01;3.84E-01;4.73E-02	2081;16054;21250;46617	1.22E+00;1.00E+00;8.82E-01;7.90E-01
APLF	0.104615	0.992895	4	ATGAGGTAAATTAATCACGG;TCAGTACCAGCAATCAGTGG;GATGACTCCCACAAATAGTG;ACATCAGCAGAACAAGACAC	-0.55;-0.03;0.34;0.66	14005;51698;70905;76064	5.86E-01;5.29E-01;4.01E-01;3.12E-02	1378;6537;25744;63437	1.45E+00;1.17E+00;1.01E+00;3.47E-01
FOXQ1	0.104486	1.01791	4	GCAGCAAGCCATATACGCGG;GGCGGCGCCAGAGATACGCA;GCGGCGGCGGAAGACCCCGT;GAGCGAAAGGTTGTGGCGCA	-0.2;0.06;0.12;0.44	38125;58400;61968;73186	6.86E-01;5.89E-01;3.88E-01;9.82E-02	4256;15474;19042;39317	1.35E+00;1.18E+00;8.14E-01;7.32E-01
CALN1	0.104423	1.13609	4	TTTGGGGTACATGCCAAGCG;GCTGGCTAATATCTCCGTGG;GATAGACAGCATATTCTGGC;CTTCTGAAGACACCAGTTTG	-0.03;0.01;0.21;0.24	51627;54941;65944;67159	1.01E+00;5.94E-01;4.36E-01;2.47E-01	10283;11498;22501;25815	1.91E+00;1.16E+00;1.02E+00;4.60E-01
MRPL36	0.104372	1.14374	4	CCCATCTGCTGCCTGCGCTG;TGACGACTGAGATAGAGCAG;TTTCTATTTGGATCCATTCG;GCTCTATCTCAGTCGTCACA	-0.04;0.04;0.19;0.23	51112;57006;65347;66776	9.84E-01;6.45E-01;4.26E-01;2.57E-01	10666;12095;20436;26330	1.87E+00;1.27E+00;9.82E-01;4.52E-01
FDX2	0.104227	1.05491	4	GTGGTGTTCGTAGACCGCTC;GGCAGCCTGCAGTAGAACCC;CCCAGTGAGTGGCAGAGTCG;TTCACTCACATACACATGGC	-0.48;0.07;0.41;0.42	18067;59042;72522;72750	7.06E-01;6.81E-01;3.76E-01;1.09E-01	4692;4920;18400;59375	1.67E+00;1.39E+00;6.97E-01;4.61E-01
GMDS	0.104065	1.04875	4	ACTGCGGACGTTGACGGAGT;AGGTCCATGGAATTGTACGG;TCGTTACTCGAAAAATTAGC;CAAAGAGATTATACGCCTCA	-0.27;0.11;0.23;0.34	33265;61389;67046;70758	7.90E-01;4.96E-01;4.58E-01;1.57E-01	6684;10396;16053;44177	1.55E+00;1.09E+00;9.75E-01;5.79E-01
CHCHD10	0.103973	1.05193	4	CTCACACCTGGCTGGCCGGG;CCTGACCGGAGCCTTCAGCG;AGATGGCGACCACGGCCGCA;GCCATCTGAGCCATGAGCCC	-0.22;0.11;0.18;0.34	36629;61340;64961;70970	7.89E-01;5.58E-01;4.20E-01;1.52E-01	6472;12481;16102;40813	1.55E+00;1.11E+00;9.60E-01;5.90E-01
ZDHHC8	0.103796	0.99943	4	TGAAAGGGTTCACACCCCCG;GGGGCAAAAATGCTACGGTG;CGGGCGGTAGAAGTGGCACG;GAACCAAGGATACGTGATGG	-0.22;0.04;0.1;0.49	37256;56886;60559;74266	6.42E-01;5.70E-01;3.80E-01;7.27E-02	3176;16883;20556;40186	1.26E+00;1.14E+00;8.40E-01;7.58E-01
LRP5	0.103667	0.976548	4	CGAGACCAATAACAACGACG;GGAGGGACTTGGACAACCCG;TGAGGCGCGTCACCTCGATG;CCCGGCGGACGGACCTACGG	-0.24;-0.0;0.16;0.5	35314;53824;63906;74284	5.69E-01;5.32E-01;4.06E-01;7.23E-02	3158;13536;23618;42128	1.10E+00;1.06E+00;9.04E-01;8.42E-01
PRR23A	0.103581	1.06421	4	GGAAGACCCGGCGGGTACCC;ACTCGCAGGATCGACGTTGG;AGCGTTCGTCGACAGAGCTC;TCTGGAGCTCCGGAAACTCG	-0.56;-0.11;0.53;0.55	13386;46002;74796;75017	9.10E-01;4.57E-01;4.08E-01;5.52E-02	2425;2646;31440;64056	2.18E+00;9.44E-01;7.99E-01;3.30E-01
NO_SITE_225	0.103541	1.01329	4	TTAGCCCTCGATTGGTTGCG;TTCAATCACCTCACGGTAAG;TTATCGCGTAGTGCTGACGT;TTATGTGAGCACGCCATTAC	-0.11;-0.09;0.16;0.45	45763;47263;63809;73522	7.91E-01;4.69E-01;4.05E-01;9.02E-02	3920;13633;30179;31679	1.55E+00;8.99E-01;8.40E-01;7.61E-01
SLFN12	0.103383	1.01279	4	GTGCTCTGCTCAATTCTGGA;ATTCCAAAAGAGGCCAACTG;TTTCTCTTTCTAAGTCATCG;AAAGACATGAAAAAGACTAG	-0.58;0.11;0.15;0.74	12486;61018;63173;76559	7.76E-01;4.20E-01;3.98E-01;1.99E-02	883;14269;16424;64956	1.52E+00;1.36E+00;8.68E-01;3.05E-01
NR6A1	0.103151	1.02647	4	CCAGAATAGCTAAAAAGGTG;ACGAACCTGTCTCATTTGTG;CCTCACCCACCGTTGCGCGG;CACCCATCTTCAATCAACAT	-0.44;0.13;0.26;0.46	20467;62359;68116;73690	8.31E-01;4.84E-01;3.76E-01;8.63E-02	3752;9326;15083;56975	1.62E+00;1.17E+00;7.77E-01;5.33E-01
ZNF780B	0.103077	1.01426	4	AAGCTGATTGAGGAGACTAA;TGTGGGAAAGCCTTTAATCG;TTCTAAAATAAAAGGCCTCG;ATTGCCAAATTCATACTGGT	-0.1;-0.07;0.06;0.53	46161;49166;57980;74740	8.04E-01;4.92E-01;3.75E-01;6.17E-02	2702;19462;28276;31281	1.57E+00;9.08E-01;9.01E-01;6.73E-01
GAR1	0.103009	0.962182	4	ATACAGACTACACGTTCTGG;GGCCTTTGTTAAAGCCTCCG;AGCAGCAACCACTTCCGAGG;GGTCGTGGAGGCTTTAATCG	-0.37;0.03;0.13;0.62	25310;56439;62366;75780	6.30E-01;3.99E-01;3.91E-01;3.77E-02	1662;15076;21003;52132	1.24E+00;1.09E+00;8.31E-01;6.87E-01
PITPNB	0.102896	1.10334	4	ATGGTTTAGATCCAAACACA;GAAGCTAGTAAGAATGAGAC;GCTTACTTGTTCTACAGTAG;GTGAGGATGATTGCTCCCGA	-0.01;0.0;0.02;0.4	53001;54026;55742;72492	1.07E+00;5.74E-01;3.79E-01;1.15E-01	4950;21700;23283;24441	2.00E+00;1.12E+00;6.78E-01;6.12E-01
KLK12	0.102871	0.938341	4	GTTGAACGCTGCTGGTTACG;GCCATTGAAAATCTTCGGTG;GGGGCATCACCAACCACCCA;ACCGAGCAGATCCGGCACAG	-0.32;-0.15;0.22;0.66	29189;42511;66378;76126	4.44E-01;4.38E-01;4.34E-01;2.98E-02	1316;11064;34931;48253	1.19E+00;1.05E+00;8.22E-01;6.96E-01
CREB3L3	0.102754	0.954322	4	GCCTCTGTGACCATAGACCT;TTCACGGTGAGATTGCATCG;GAGTGCTGAAAAAAATCCGC;AGTTGCCAGGATGATAGGAG	-0.49;-0.09;0.28;0.7	17463;47611;69034;76360	5.12E-01;4.73E-01;3.78E-01;2.44E-02	1082;8408;29831;59979	1.27E+00;1.25E+00;8.52E-01;4.44E-01
RORC	0.1027	1.02932	4	AGGAAGTGACTGGCTACCAG;GTCGTCTGGGATCCACTACG;TTCGGCTGGTGCGGTCGATG;CAGCTGACCCCTGACCGATG	-0.18;-0.07;0.33;0.34	39722;48828;70404;70865	6.25E-01;5.64E-01;4.87E-01;1.54E-01	6577;7038;28614;37720	1.39E+00;1.25E+00;8.95E-01;5.85E-01
LINC02876	0.10258	1.07699	4	GAATCTCCTGTGAATCAGCT;AATTCCAGTTAGTATGAATG;ACCTTCGTAGCATTTGCTGA;TCATGATTAGAGTTGGCCAG	-0.1;0.05;0.15;0.31	46065;57799;63489;69906	8.01E-01;6.68E-01;4.01E-01;1.78E-01	7536;13953;19643;31377	1.57E+00;1.31E+00;8.83E-01;5.43E-01
DTX4	0.102569	0.933481	4	GCCTACGGTAAAACCTGACC;CCAGGACTGAGCCTTAGGCA;CAGGTTGGTACGATTCAAGG;TGAAATAAAATCCATCCCAG	-0.36;-0.1;0.21;0.66	26142;46318;66178;76083	4.60E-01;4.40E-01;4.06E-01;3.07E-02	1359;11264;31124;51300	1.18E+00;1.03E+00;8.09E-01;7.15E-01
PLLP	0.102532	1.05191	4	GGCCGGATACAGGTGGTACG;GGCGGTGATGTAGAGAACGG;GCAGCAGCATGAGCGCCCCG;CGGACCAGCAGTCCTGCGCA	-0.14;0.01;0.22;0.32	43607;55006;66525;70152	7.26E-01;5.95E-01;4.47E-01;1.72E-01	7290;10917;22436;33835	1.44E+00;1.16E+00;1.06E+00;5.53E-01
RBM8A	0.102504	1.00374	4	CTTTGTAACTGGAGTCCATG;GATATCCTGTTCGCCTGTCG;CATTATTACTCACAGCGTTG;GTATGTCCCTTATAGAAGAG	-0.31;-0.08;0.39;0.41	30007;48018;72129;72603	6.54E-01;4.78E-01;4.48E-01;1.12E-01	4839;5313;29424;47435	1.61E+00;8.66E-01;8.52E-01;6.86E-01
SSR4	0.102295	1.02233	4	AAACAATTCCCTGTCACTCG;TGAGGTTAGATTCTTCGACG;ATGGCTCTCTATGCTGACGT;CACAATGAAGACGGTCTCAG	-0.16;-0.0;0.2;0.37	41969;53813;65773;71604	6.81E-01;5.69E-01;4.33E-01;1.36E-01	5838;11669;23629;35473	1.36E+00;1.10E+00;1.01E+00;6.23E-01
SMIM24	0.102172	1.07202	4	CCAACCTATACCAGGACCAG;ACCCTGCTGGGCCTCCACCG;ACCTGGCCTTGGAACACCAG;GTTGGACTCCATTCTGAACG	-0.13;0.08;0.13;0.33	44401;59493;62219;70464	7.49E-01;7.21E-01;3.90E-01;1.64E-01	6978;15223;17949;33041	1.48E+00;1.42E+00;8.25E-01;5.66E-01
RPL5	0.102079	0.953588	4	GTGAAATTTAGAAGACGACG;GAGGCTTGTCTATCCCTCAC;GACTGGTGATGAATACAATG;TCATCTTGTACATACCCTGC	-0.52;-0.17;0.27;0.82	15446;41183;68671;76883	5.00E-01;4.29E-01;3.88E-01;1.26E-02	559;8771;36259;61996	1.55E+00;1.22E+00;6.61E-01;3.86E-01
PLA2G2E	0.10205	0.952201	4	ACAAAGATCACTTACCCAGG;ATAGTCGTTGTACTGCAGGG;GTGGACCAGACTGACTGGTG;TATGGCTGTTACTGCGGCAT	-0.29;-0.05;0.02;0.73	31351;50672;55482;76514	5.13E-01;4.67E-01;3.80E-01;2.09E-02	928;21960;26770;46091	1.34E+00;9.66E-01;9.01E-01;6.06E-01
RPL36	0.101939	0.986176	4	CCCAGGCACAGCCGACGCCG;CATGGCCCTACGCTACCCTA;GTGGCTTTGCCCCGTACGAG;CGTGCGGGACATGATTCGGG	-0.15;-0.11;0.16;0.51	42662;45567;64006;74436	7.00E-01;4.54E-01;4.07E-01;6.88E-02	3006;13436;31875;34780	1.39E+00;9.09E-01;8.60E-01;7.85E-01
RGL2	0.1019	0.975955	4	ATCCTACCGACGAACTAGAG;AGAGCTTCTTACTTCAGACA;TGTCACACAGTTTAACAAGG;TGTTGGCCGAAGCACCCGTG	-0.25;0.01;0.15;0.5	34771;54856;63142;74343	5.92E-01;5.22E-01;3.98E-01;7.09E-02	3099;14300;22586;42671	1.15E+00;1.04E+00;8.66E-01;8.49E-01
PTGR1	0.101797	1.0341	4	GCAGCCAAAAGATTGAAGGA;TCACACCACAGATTTCAAGT;CAACGCACTCCATTTCTGAT;TGTCGTCTTTAACTACAAGA	-0.51;-0.02;0.46;0.48	16239;52433;73642;73947	7.73E-01;5.42E-01;3.83E-01;8.02E-02	3495;3800;25009;61203	1.88E+00;1.04E+00;8.04E-01;4.09E-01
LOC100505549	0.10167	1.08345	4	AATGAAGCTGCGCACCCTCA;TTGCCCATCCTGGTGTACAA;AAAGTACTGAACAATAACTT;CCAATTCCGGACGCACTGGG	-0.2;0.15;0.17;0.29	38509;63341;64111;69290	8.76E-01;5.97E-01;4.08E-01;1.93E-01	8152;13331;14101;38933	1.70E+00;1.19E+00;9.14E-01;5.21E-01
TMEM248	0.101668	0.969337	4	CTGATCATGAAGACCACCAG;CAGTGACGGGGAACACCCCA;TTGCGGGAATACCCTCCGAA;CCGGAAAGTACAATGACCAG	-0.39;0.0;0.27;0.52	23971;54339;68667;74647	5.80E-01;5.00E-01;3.90E-01;6.38E-02	2795;8775;23103;53471	1.22E+00;1.13E+00;8.88E-01;6.43E-01
MOV10	0.101462	1.12213	4	CCCGGAGCCTTTGACAGAGT;TCATTGTAGAAAGCAAACTG;TGGAGTTAAGTATGGCGCTG;AGCCGCCCCTCAGTGCTACG	-0.67;0.14;0.44;0.5	8519;62747;73182;74279	8.48E-01;7.31E-01;5.08E-01;7.24E-02	3163;4260;14695;68923	1.79E+00;1.65E+00;8.41E-01;2.02E-01
LIG3	0.101302	1.00452	4	CTGTTAGGTACACATCACCG;CTTGGCTGACATGATAACCC;TGTGTGGACTATGCCAAGCG;TGAAGACAGACTTCTCTTAG	-0.17;-0.06;0.25;0.39	40914;49742;67621;72058	6.54E-01;4.99E-01;4.71E-01;1.25E-01	5384;9821;27700;36528	1.31E+00;1.13E+00;9.30E-01;6.50E-01
USP47	0.101298	1.02955	4	CCATAAATGAGAGTCTGCAA;AATTGAGCGCAATACATGCA;CTTGGCTGGACCCATAAGGT;TGATCGAATGACATTTCCCG	-0.1;-0.04;0.16;0.39	46546;50842;63626;72207	8.16E-01;5.16E-01;4.03E-01;1.22E-01	5235;13816;26600;30896	1.60E+00;9.73E-01;8.90E-01;6.59E-01
POTENTIALLY_ACTIVE_125	0.101151	0.665657	1	TTAAGTTCCTTATTGCACCA	0.1	60719	0.106	16723	0.666
NOP2	0.101122	1.05869	4	TCAGGCTCTAATCAATCGTG;TGGGGGCCTGCAGATCAATG;TCCAGCCGTGAAGACTAACA;GAAGATGGTATGGTGAACCA	-0.16;0.1;0.12;0.35	41564;60800;61548;71079	7.68E-01;6.71E-01;3.85E-01;1.49E-01	6363;15894;16642;35878	1.51E+00;1.34E+00;7.97E-01;5.95E-01
TCF7L2	0.101026	0.992293	4	AGGCGATAGTGGGTAATACG;GTGTACCCAATCACGACAGG;ACATCATACGCTACACACGA;CAGCAATGAACACTTCACGC	-0.16;-0.06;0.18;0.45	42053;49241;64784;73375	6.83E-01;4.93E-01;4.17E-01;9.37E-02	4067;12658;28201;35389	1.36E+00;9.50E-01;9.11E-01;7.48E-01
MMGT1	0.100986	0.999839	4	CAGGCACTTACGCTGCGCAG;TGCAGGAGAGTTTAAAGACA;AATATGAACTATACCGTAAC;GGAAAAGGCGGCGTGGGCTA	-0.41;-0.02;0.39;0.45	22278;52616;72154;73369	6.56E-01;5.46E-01;3.81E-01;9.38E-02	4073;5288;24826;55164	1.61E+00;1.05E+00;7.47E-01;5.89E-01
SLC7A13	0.100983	1.02856	4	GCATACTCTTGCATGAACGT;AATTCCTACAATCCACAACA;AGATGCTGTAGCTATCACAT;AGTATTGAGCTCCACTGCAT	-0.11;-0.08;0.23;0.36	45341;48246;67140;71409	7.78E-01;4.80E-01;4.60E-01;1.41E-01	6033;10302;29196;32101	1.53E+00;1.10E+00;8.74E-01;6.12E-01
SSTR3	0.10096	1.0143	4	TGGCAGGTGCTCATGCCGCG;TGTAGACGTTGGTGACTGAA;CGGCACATGAGGGAGCCGAA;GAGCACGAAGAGCGCCACCA	-0.33;-0.21;-0.14;1.08	28527;38104;43401;77328	5.09E-01;4.30E-01;4.26E-01;2.54E-03	114;34041;39338;48915	2.23E+00;7.98E-01;5.88E-01;4.39E-01
XRCC3	0.100745	1.03103	4	CAAACTGAAATCGGTAAAGG;GAAGCAGCATCCTTACAGGT;AGGAGCCGTCTACATCTGCA;TCAGCAAGTGCCAGACCTCG	-0.11;-0.1;0.26;0.36	45591;46402;67969;71352	7.86E-01;4.80E-01;4.61E-01;1.42E-01	6090;9473;31040;31851	1.54E+00;1.16E+00;8.12E-01;6.09E-01
LDB2	0.10073	0.991632	4	CCACAACTCATCCATCACGG;GGATAGTGACAACCTCTGGT;ATTCGATTGATCTTACCCTG;TAGGAGGCATACACCATACA	-0.45;0.06;0.28;0.51	19918;58272;68972;74470	6.82E-01;5.10E-01;3.75E-01;6.80E-02	2972;8470;19170;57524	1.34E+00;1.24E+00;8.65E-01;5.16E-01
ZNF154	0.100679	1.29496	5	CTGCACATTCCATGTGTCAG;TGTAGTCCCAGCTACTTGGG;TCTGCACTCCTTCAACATCG;GGCCGTACACTTCTCCTGGG;GGTGGGGCCATCAGTCACAG	-0.99;0.0;0.14;0.58;0.77	1347;54100;62972;75383;76706	1.09E+00;9.23E-01;8.74E-01;7.27E-01;2.07E-02	736;2059;14470;23256;76095	2.19E+00;1.55E+00;1.37E+00;1.34E+00;3.81E-02
OSR2	0.100594	1.07313	4	AGGGGAAGCGCGCGTCCACG;GGGCCTGTACGGTCTCAGCG;CTTAGGCGGATCCTCTTGCG;TGTCCGGAGTCAATTTACTG	-0.07;0.01;0.15;0.32	48610;54892;63114;70226	8.88E-01;5.92E-01;3.97E-01;1.70E-01	7216;14328;22550;28832	1.72E+00;1.15E+00;8.65E-01;5.56E-01
EMID1	0.100517	1.10255	4	CAGACCAAGTCGGTGCTTGG;ATTCTGCACATGGCATGAGA;AAGTGTCAGAGCTGACAGAG;GCAGCACCTCCACTCACGGG	-0.55;0.24;0.28;0.43	14088;67320;68859;73007	1.11E+00;5.06E-01;4.00E-01;1.02E-01	4435;8583;10122;63354	2.11E+00;1.23E+00;7.17E-01;3.49E-01
KCNH1	0.100432	0.96029	4	GCTGGTTGTTGATAGCATCG;CTGGCTGTACCAACTAGCGA;CAAGCTGTCTGGCTATCACA;ATCATCTTGGATCACCTCCA	-0.25;-0.03;0.01;0.68	34611;51659;54698;76211	5.29E-01;5.19E-01;3.83E-01;2.78E-02	1231;22744;25783;42831	1.22E+00;1.03E+00;1.01E+00;5.88E-01
AP3B2	0.10038	1.05965	4	ACCACCCAGATGATTGCCCG;AGACCCATCTGTGCGCAACG;CGGACATGTCACCCTATGTG;GGACGCTGTGCAACTAACAT	-0.16;0.07;0.2;0.3	41620;58758;65706;69428	6.97E-01;6.72E-01;4.32E-01;1.90E-01	8014;11736;18684;35822	1.37E+00;1.34E+00;1.00E+00;5.25E-01
INTS4	0.100308	1.00831	4	GTGTGATCTGAGAACAATGC;TAGCTGCTGTTCTGACACGT;CAAGGAACTTTACAGTTCGG;TGCCAGGAAGCCTGTCGAGG	-0.19;0.05;0.08;0.46	39270;57787;59409;73664	6.67E-01;6.15E-01;3.76E-01;8.69E-02	3778;18033;19655;38172	1.31E+00;1.23E+00;7.75E-01;7.18E-01
IDUA	0.100278	0.95791	4	CTGGCCAGGAGATACATCGG;CGTTGCTCAGGAGCGCGTAG;TGAAGAAGTTGGTACCGTCG;CTACTACGATGCCTGCTCGG	-0.37;0.02;0.19;0.56	25008;55729;65397;75183	6.12E-01;4.26E-01;3.97E-01;5.14E-02	2259;12045;21713;52434	1.20E+00;9.85E-01;9.72E-01;6.77E-01
GDAP1L1	0.100264	1.10726	4	GGCATTGGCTAAATGTCCTG;CACTGATGATGTTGTCGCGG;CTCAATCTGGTCCAGCACCA;TTCTAAACAAAAGAAGCTCA	-0.07;0.05;0.15;0.26	49056;57759;63618;68183	9.04E-01;6.66E-01;4.02E-01;2.21E-01	9259;13824;19683;28386	1.74E+00;1.31E+00;8.89E-01;4.86E-01
HMHB1	0.100256	0.922561	4	GAATGCAGAGAAGAAAAAAG;TTCTCTGCATGTTTGGAAGT;GCATGTTTGGAAGTCGGAAT;CTATAGGTTCTCTGCATGTT	-0.37;-0.14;0.15;0.77	25165;43040;63146;76703	4.37E-01;3.98E-01;3.98E-01;1.66E-02	739;14296;34402;52277	1.43E+00;8.67E-01;7.10E-01;6.83E-01
WNT9B	0.0999857	0.999514	5	GAGGTGCGCAGCATCCCTCA;AGAGACAGCTTTCCTGTACG;GAGAATCGCTTGAATCCGGG;GCACCTGTGATGACTCTCCG;TACGCCATGGCACTTACACG	-0.37;-0.13;-0.05;0.19;0.86	25270;44380;50113;65115;77007	5.93E-01;4.74E-01;4.72E-01;4.00E-01;1.22E-02	435;12327;27330;33062;52172	1.56E+00;1.02E+00;8.58E-01;8.22E-01;7.35E-01
FAAP24	0.0999234	1.03747	4	TTGTAGTCGTTGAAAAAACC;GTGGCCAATGAGAAATGGCG;CAGCACAGTAAACTTCTGTA;TACTCACCAACTGGATGACG	-0.46;0.17;0.25;0.45	18884;64133;67557;73524	9.15E-01;4.70E-01;3.75E-01;9.02E-02	3918;9885;13309;58558	1.77E+00;1.13E+00;7.61E-01;4.86E-01
MSRB1	0.0997532	0.921637	4	TGAATGGTCTCGGTGAACGC;ACGAGTGTGCATACTTCGAG;GACCATTCACGCCGACAGCG;TTCCAGAATCACTTTGAACC	-0.38;-0.1;0.11;0.76	24645;46491;61334;76681	4.62E-01;3.94E-01;3.84E-01;1.71E-02	761;16108;30951;52797	1.42E+00;8.14E-01;7.88E-01;6.65E-01
TGFB1I1	0.0997058	1.09813	4	GCAGCCTAGACACCATGCTG;GTCTCAGTTCCCATCTAGCA;AGCGCTCAAAGTAGCACTCG;CCCGAGCACTTCGTTTGCGG	-0.04;0.03;0.08;0.33	51093;56394;59221;70661	9.83E-01;6.29E-01;3.76E-01;1.59E-01	6781;18221;21048;26349	1.87E+00;1.23E+00;7.12E-01;5.75E-01
MED24	0.0994238	0.957203	4	GAAGTACTCTCATGGAGACA;GCCCGGAAATTCATCAAGTG;GCTGCACATCGCCAAACTAG;CCTCGAGCAGGATCACGGCG	-0.35;-0.17;0.33;0.59	26478;41061;70697;75458	5.77E-01;4.29E-01;4.09E-01;4.51E-02	1984;6745;36381;50964	1.42E+00;1.02E+00;7.27E-01;6.58E-01
ADPRM	0.099311	0.955044	4	TTGTTATGGACATGTTCAAG;AACATCTGCGATGACGCCAA;TAAGCATAATAATCTTCTGA;CCATTAAACTGGACAAACTG	-0.42;-0.0;0.26;0.56	21678;53841;68247;75135	5.70E-01;4.88E-01;3.79E-01;5.25E-02	2307;9195;23601;55764	1.18E+00;1.10E+00;9.63E-01;5.70E-01
C11orf68	0.0991489	1.00273	4	CCCAACTCCGGGGACGTGCA;GGGCATCAAACACTAGCCAG;GCCACTTGCCCGAGAGCACG;ATCCCAAGTTACCCGCTATG	-0.12;-0.05;-0.01;0.58	44538;50363;53317;75397	7.53E-01;5.08E-01;3.91E-01;4.65E-02	2045;24125;27079;32904	1.49E+00;1.01E+00;9.54E-01;5.59E-01
COA3	0.0990308	0.936264	4	CCGAGCAACTGCATTCCATG;TCAGCGTATCGACCCGACTC;TCTCCACGCTTAGAATCCAG;GGCAGAAGGTCCTACCACGG	-0.28;-0.11;0.04;0.74	32553;45318;57193;76589	4.85E-01;4.52E-01;3.75E-01;1.92E-02	853;20249;32124;44889	1.37E+00;9.47E-01;7.77E-01;6.50E-01
SLC22A18	0.0988718	0.930539	4	GGCCTTCAGGTCGAACACAC;GATGGTCATCACGGACCTGT;CCCAGGTTCGCAGACCAGCG;TCACCCGTACGCGGAGACCA	-0.44;-0.12;0.25;0.71	20774;44607;67559;76422	4.70E-01;4.46E-01;3.76E-01;2.30E-02	1020;9883;32835;56668	1.30E+00;1.13E+00;7.55E-01;5.43E-01
VEGFB	0.0988322	0.973057	4	CATCTATCCATGACACCACT;GCAGCACCAAGTCCGGATGC;CACACTCCAGGCCATCGTCA;CGGTACCCGAGCAGTCAGCT	-0.19;-0.14;0.24;0.48	39427;43508;67513;73984	6.18E-01;4.69E-01;4.39E-01;7.93E-02	3458;9929;33934;38015	1.24E+00;1.13E+00;8.08E-01;7.23E-01
H2BU2P	0.0987583	0.66232	1	AGATAGAATAGCTCTCCTTG	0.1	60590	0.107	16852	0.662
PRR23B	0.0987427	0.995577	4	AGCTCCGTCGACGAACGCTC;TTTCCTGGGCGCTGTCAGGG;CCAGCCTGGAAGACCCGGCG;ATCCTGCGAGTGTCTCTCGG	-0.12;-0.08;0.12;0.47	45000;48127;61805;73848	7.67E-01;4.79E-01;3.87E-01;8.25E-02	3594;15637;29315;32442	1.51E+00;8.70E-01;8.07E-01;7.93E-01
TSPAN33	0.0987416	1.03297	4	TGTCTGAGAAGACGAAGCCC;CAGAGCAGCGCTCTCGACTG;GCTCGGCTAATGAAGCATGC;GTCATCTCGGTAGTGCACAA	-0.48;0.04;0.41;0.42	18155;57056;72689;72755	6.93E-01;6.47E-01;3.76E-01;1.08E-01	4687;4753;20386;59287	1.70E+00;1.27E+00;6.97E-01;4.64E-01
PDPK2P	0.0986912	1.04893	3	CCCGCTCTCTGGTTACATAG;TCTGCTTTAGAGTACTTGCA;GTTCTTCGAGTCCGTCACGT	0.04;0.1;0.15	57256;60616;63488	8.22E-01;3.99E-01;2.59E-01	13954;16826;20186	1.75E+00;9.55E-01;4.40E-01
DNAJB2	0.0986528	0.943993	4	GCGGCGTCCTTGGACAAAGG;AACCGGGGTTCCCGACACTC;ATCGGCGCAAGGCTCTCCAG;CGGGAGATTTACGACCGCTA	-0.31;-0.2;0.02;0.89	29650;38332;55966;77073	4.44E-01;4.26E-01;3.78E-01;8.27E-03	369;21476;39110;47792	1.73E+00;8.38E-01;6.18E-01;5.93E-01
NOD1	0.0985095	1.01922	4	CACAGCCCGCACAGGCATCG;AAGCCAAACAGAAACTCCTG;GCGGAACACACGCAGCCCAG;CCAAGGCCTGAGGTCCACGT	-0.24;0.09;0.18;0.37	35536;59821;64817;71541	7.32E-01;5.36E-01;4.18E-01;1.38E-01	5901;12625;17621;41906	1.44E+00;1.07E+00;9.52E-01;6.19E-01
SIRT3	0.0984782	0.977393	4	GCAGAGGCCTCCCAGACCCG;TCTACACGCAGAACATCGAT;GCCGGCATCAGCACACCCAG;GTACGATCTCCCGTACCCCG	-0.63;-0.01;0.22;0.82	9819;53547;66483;76859	5.64E-01;4.71E-01;4.46E-01;1.31E-02	583;10959;23895;67623	1.53E+00;1.09E+00;1.05E+00;2.36E-01
FSTL4	0.0982526	1.13027	4	TGAACAGAGATTCCACCAGG;TGTTGTAATCGTCAAATCGG;TGTTCGGTATGAAGACACAG;GGATAGACACGGATGACTGG	-0.54;-0.44;0.53;0.84	14391;20325;74829;76938	9.15E-01;6.48E-01;3.97E-01;1.13E-02	504;2613;57117;63051	2.20E+00;1.59E+00;3.76E-01;3.57E-01
PTH2R	0.0982404	0.931822	4	TAAAATCCCATGTTCCATTG;TTAGTGCTGGAGACATCAAG;GTAGACGATTGCATTGCACT;CAACGGTATACATTACATAG	-0.3;-0.06;0.14;0.62	30426;49349;62926;75758	4.94E-01;4.54E-01;3.96E-01;3.82E-02	1684;14516;28093;47016	1.09E+00;9.15E-01;8.67E-01;8.56E-01
RBL2	0.0982322	1.18377	4	CATGAGCGAAAGCTACACGC;CAGGCGTCCCTCCATCAGAG;GTTTCTCAATGATACAAGGG;TAGAAACTGGAGTCACACAA	-0.02;0.09;0.16;0.17	52801;59832;63786;64132	1.06E+00;7.32E-01;4.04E-01;3.28E-01	13310;13656;17610;24641	1.99E+00;1.44E+00;8.98E-01;4.08E-01
SFMBT2	0.0982038	1.0557	4	ACACTGAATCCTATGACCAG;AGATTATCACAAGCAGCATG;AGTGGCTAATAAGAACAACC;CCAGGTGAGGGAATAAACAA	-0.6;0.1;0.38;0.52	11131;60514;71860;74700	7.57E-01;6.38E-01;4.43E-01;6.26E-02	2742;5582;16928;66311	1.57E+00;1.49E+00;8.96E-01;2.70E-01
LOC105378586	0.0981685	0.661341	1	GAGGACGCTGTCGTGCACGT	0.1	60552	0.107	16890	0.661
TBRG4	0.0981426	1.03272	4	GAGGGTACCATGCCAGACCG;GAGCCACTTGAGTAAGGCGA;CATGACGGTCACTAATGTGT;GAAGCTCAAGTACAAGCACC	-0.1;-0.06;0.2;0.35	46756;49653;65605;71160	8.23E-01;4.98E-01;4.30E-01;1.47E-01	6282;11837;27789;30686	1.61E+00;9.97E-01;9.26E-01;5.99E-01
DEDD2	0.0979212	1.10238	4	AGTGCGACGAGAGCAACCTG;AAGGCAAAGTGACCTGTGGT;CAGGCTCCCCCCCAACCAAG;GCTTCACCGTATGTTCGAGG	-0.12;0.1;0.18;0.23	44594;60715;65021;66962	7.64E-01;7.55E-01;4.21E-01;2.53E-01	10480;12421;16727;32848	1.50E+00;1.49E+00;9.63E-01;4.56E-01
SLC22A15	0.0978591	0.987547	4	TGCAAAGAACTCATATGAGG;CACCAGCTGACTGGTTACCG;CCCTGGGAGTATAACCAACG;GGTAAGATGGAATCTCTATG	-0.45;0.08;0.25;0.51	19464;59456;67943;74543	7.20E-01;4.80E-01;3.75E-01;6.63E-02	2899;9499;17986;57978	1.41E+00;1.16E+00;8.74E-01;5.03E-01
NSD1	0.0976579	1.07901	4	GCCCTATCGGCAGTACTACG;GAATTGCTAGTTAAAACGCC;AAGCACATAAAGATGAACGG;TATGCATGATAGTAAGACGA	-0.19;0.13;0.19;0.26	39576;62332;65046;68210	8.30E-01;6.22E-01;4.21E-01;2.20E-01	9232;12396;15110;37866	1.62E+00;1.24E+00;9.65E-01;4.87E-01
SCAF4	0.0976528	1.03357	4	TGATGCGGCTTCTGTGTAAG;GATACTGGTGGAGTTATAGG;CTTTCTTGAGATCGAGATCG;GACAGTGACACACTTAACCC	-0.07;-0.07;-0.05;0.58	48568;48735;50370;75442	8.86E-01;4.86E-01;4.15E-01;4.54E-02	2000;27072;28707;28874	1.71E+00;1.02E+00;8.92E-01;5.08E-01
RASEF	0.0976443	0.922651	4	AAGTGGAATACAAGCACCAG;GCCACGCGCGAACTCCTGGA;AGGCTGCAGAACATAAGACA;ATATAAATAATATCTCACCA	-0.43;-0.1;0.06;0.86	21145;46290;58495;76991	4.60E-01;3.77E-01;3.75E-01;1.01E-02	451;18947;31152;56297	1.64E+00;8.08E-01;6.88E-01;5.54E-01
MFSD11	0.0976121	1.14358	6	TAACGGTGATTAGCCTTGTG;GATTTCCAAAGAACAAGCTG;CTTGTCGTGAAAGCGAACGA;GCACCTCGCCCGACACGCTG;TGCCCAGAACAATCTGACAA;AGAGAGTTGAGGTCCTACAA	-0.26;-0.14;0.0;0.03;0.37;0.58	33906;43511;54223;56667;71558;75399	8.31E-01;7.58E-01;7.33E-01;5.13E-01;5.09E-01;6.96E-02	2043;5884;20775;23357;33931;43536	1.50E+00;1.26E+00;1.22E+00;1.20E+00;8.59E-01;8.20E-01
SCARF2	0.0975924	1.00106	4	TAGCAATGGCACTTACGGCG;GCCCTCGCCATAGAAACCGG;CAGAAACTACCCAAAGTCGT;GCCGCGCGTGACAAGTACAC	-0.33;0.12;0.17;0.44	27987;61698;64135;73256	8.03E-01;4.24E-01;4.08E-01;9.65E-02	4186;13307;15744;49455	1.57E+00;9.15E-01;7.79E-01;7.37E-01
ATP6V1B1	0.0974329	0.940756	4	GCTACACCTCCAGGATCGAG;CCTCTGACACCGGAGTTCGT;CCGTCTGAATCATCTCCTCG;AGCCCGAGAACACATGCAGG	-0.36;-0.24;0.27;0.73	25739;35132;68372;76524	4.92E-01;4.33E-01;4.03E-01;2.07E-02	918;9070;42310;51703	1.34E+00;1.19E+00;7.02E-01;5.29E-01
INF2	0.0974259	0.991209	4	GGGAGGCAAAGACCTCCTGG;GCAGAAGCTGCCATCCAACG;CGGAGATACGTGCAACGCCG;CAGCGACAACGTGCCCTACG	-0.17;-0.0;0.15;0.42	40575;53787;63335;72770	6.46E-01;5.69E-01;3.99E-01;1.08E-01	4672;14107;23655;36867	1.29E+00;1.10E+00;8.76E-01;6.98E-01
DDX19A	0.0973875	1.12033	4	CCAGTCCAGCACGGTCCCAG;AAAGTCAAAGCAGATACCAA;ACTGGGCAATCAGATTCTGT;GCCATCAGACAGATACCCCC	-0.0;0.01;0.1;0.29	53794;54720;60585;69118	1.10E+00;5.89E-01;3.80E-01;1.98E-01	8324;16857;22722;23648	2.06E+00;1.15E+00;7.59E-01;5.15E-01
CDKL4	0.0973162	1.0023	4	AATATTCTAATAACTAAGCA;AAATCTTGTGAACCTCATCG;GTGGCCTGGAAAATCAGATG;CCGATTATGTAGCTACGAGA	-0.47;-0.38;0.25;0.99	18798;24266;67750;77243	5.56E-01;4.75E-01;3.75E-01;4.45E-03	199;9692;53176;58644	1.99E+00;1.14E+00;4.83E-01;3.92E-01
C12orf65	0.0971581	0.984103	4	TACCTTTACAACGATGCCTG;CCCAGGAATAGCTGTCACTC;TGTGAAAGGACACGGTCCAG;ACGTCAGCTTCTCCCAAAGC	-0.41;-0.07;0.41;0.47	22368;48529;72530;73772	6.81E-01;4.84E-01;3.81E-01;8.43E-02	3670;4912;28913;55074	1.67E+00;8.85E-01;7.85E-01;5.92E-01
ANKRD18A	0.0971395	0.992466	4	GCCATCGTTCTCCTGGAATG;AAAAATGATAACAAAAACAG;ACGCCCGCGACAGAAAAGAC;AGAACAAAGAGCATAATCCT	-0.17;-0.15;0.29;0.42	40879;42896;69160;72765	6.53E-01;5.16E-01;4.36E-01;1.08E-01	4677;8282;34546;36563	1.30E+00;1.26E+00;7.06E-01;6.98E-01
HMGB1P10	0.0971054	0.848013	2	AACCTATATCCCTCCCAAAG;GGTGATGTTGCGAAGAAACT	-0.46;0.65	19284;76034	4.27E-01;1.59E-02	1408;58158	1.45E+00;2.49E-01
HMGB1P1	0.0971054	0.848013	2	AACCTATATCCCTCCCAAAG;GGTGATGTTGCGAAGAAACT	-0.46;0.65	19284;76034	4.27E-01;1.59E-02	1408;58158	1.45E+00;2.49E-01
ZNF827	0.0969764	0.988476	4	ACTGTTGGCCACATACTCGG;GCACACCGGAATGGACAGAG;GTTCGAGCCAACGTTTACGG;CTGAACACATAGCTGGACCG	-0.35;-0.13;0.42;0.45	26447;43975;72843;73547	7.04E-01;4.42E-01;4.09E-01;8.96E-02	3895;4599;33467;50995	1.73E+00;7.64E-01;7.37E-01;7.26E-01
CCDC51	0.0969207	1.06638	4	GCCCGGAGAGAAAAGACCTG;AGAGTTTGTTGGACTCAACG;TCAGCTCCTGTAGTCGCACA;TCATGAGAAGGAGCGCACAA	-0.51;0.17;0.33;0.4	16383;64276;70493;72333	9.23E-01;5.68E-01;3.82E-01;1.19E-01	5109;6949;13166;61059	1.79E+00;1.40E+00;6.67E-01;4.13E-01
NOTO	0.0969028	0.989977	4	CAGGGTAAAAACCTACGCTC;GGGCGTGTTCGGGCCAGTAG;CAGCGGTCCAGAAGGCCGGG;GATGGCCTCGACCGAGAAAG	-0.23;0.01;0.23;0.38	36214;54645;66868;71954	5.87E-01;5.49E-01;4.54E-01;1.28E-01	5488;10574;22797;41228	1.14E+00;1.10E+00;1.08E+00;6.43E-01
ADCY4	0.0968151	0.949572	4	GTGGCCCAAGATACAGCCCG;TTCATCATCTAGTCCCCGGG;TGGAGGCAGGCGGTGTACCA;GGAGAGGTTGGAAATCATGG	-0.39;0.03;0.07;0.68	23495;56688;58635;76243	6.37E-01;3.87E-01;3.75E-01;2.71E-02	1199;18807;20754;53947	1.25E+00;1.23E+00;6.93E-01;6.28E-01
SLC3A1	0.0968134	1.07755	4	GGTTTCAATTGAGTCGGACA;AAACAGTGTCTAGCATGCTG;CCATGTACCAGATCTACCCA;AGGGCGTCCAGCCCTATGCG	-0.08;0.05;0.1;0.31	48226;57650;60771;69997	8.74E-01;6.63E-01;3.81E-01;1.76E-01	7445;16671;19792;29216	1.69E+00;1.30E+00;7.66E-01;5.47E-01
NUDT19	0.0967554	1.01326	4	GGCGCGCACGTCTTCTCCGG;GCAGCGACGGGAAAGCGGTG;CCACCACCTCCGCCAAGTCG;AGTGGTGCCCCGCAAGAAAG	-0.58;0.04;0.36;0.57	12464;57026;71349;75225	6.46E-01;6.09E-01;4.20E-01;5.04E-02	2217;6093;20416;64978	1.50E+00;1.27E+00;9.79E-01;3.05E-01
ZNF492	0.0967108	1.15244	6	GTGCACAAAGAATGTTACAA;CTGATCACCTGTCTGGAGCA;CCCTACAAATATGAAGAATG;AAGGTGGGATAACTGGCTAA;AAAGAAACCCTACAAATGTG;GAGATGGTAGCTGAACCCCC	-0.43;-0.06;0.04;0.12;0.35;0.56	20994;49823;56716;61924;71166;75151	9.98E-01;8.22E-01;6.09E-01;4.97E-01;4.75E-01;7.82E-02	2291;6276;15518;20726;27619;56448	1.65E+00;1.38E+00;1.15E+00;1.08E+00;8.24E-01;8.16E-01
OR10H1	0.0967038	0.921868	4	GACGGTGAGCAGGAAGGAGT;GCACATGGCAAGCAAAATGG;AACGTGCTCATGAGCCCGCG;GGTGTAGAGGATCTCGGAGA	-0.39;-0.05;0.13;0.69	23702;50637;62317;76328	5.12E-01;3.90E-01;3.88E-01;2.51E-02	1114;15125;26805;53740	1.26E+00;9.65E-01;8.29E-01;6.35E-01
CHN1	0.0966667	0.941749	4	AACCCAATTTATGAGCACGT;TACTGTGCCAACTTTATGTG;AATTACCTGTACTTGCGAGG;ACATACCACTAAGCGGCCAA	-0.23;-0.18;0.19;0.61	36082;40361;65074;75679	5.47E-01;4.28E-01;4.21E-01;4.00E-02	1763;12368;37081;41360	1.09E+00;1.07E+00;9.66E-01;6.40E-01
INTS6	0.0966073	1.03326	4	ACTACAGGATGAGATGTACG;CTTACCCCAAGATAGTAGGG;AAAGTCCGGAGCCGATCACA;GTTACCTTGATAGCATAGGG	-0.1;0.0;0.07;0.41	46806;54604;58642;72633	8.25E-01;5.86E-01;3.75E-01;1.11E-01	4809;18800;22838;30636	1.61E+00;1.14E+00;6.93E-01;6.88E-01
IFIH1	0.0966023	0.95404	4	TTGGACTCGGGAATTCGTGG;TGAGTTCCAAAATCTGACAT;CTTGGACATAACAGCAACAT;CAGTGTATAATAACATCATG	-0.5;0.02;0.2;0.67	16653;55689;65731;76142	6.11E-01;4.32E-01;3.81E-01;2.94E-02	1300;11711;21753;60789	1.20E+00;1.20E+00;1.01E+00;4.21E-01
UBE3A	0.0965861	1.0002	4	AAACAAGAAAGGTCCTCGAG;ATTAATCTTATAAAGCTCGA;TGAGCTATCACCTATCCTTG;CTAGCTAGAGATGATCGCTA	-0.21;0.05;0.14;0.41	38012;57730;62563;72515	6.66E-01;5.86E-01;3.92E-01;1.14E-01	4927;14879;19712;39430	1.31E+00;1.17E+00;8.40E-01;6.80E-01
RPEL1	0.0965836	1.1611	4	ATATCTATTTGATTAGCCCA;TGCATCTGGATGTAATGGAT;AATTTCTGCTCTCCAAACCC;CCCCAGAGTCTAGCATCTGG	0.02;0.04;0.05;0.28	55763;57113;57451;68732	1.20E+00;6.48E-01;3.75E-01;2.07E-01	8710;19991;20329;21679	2.21E+00;1.27E+00;6.57E-01;5.02E-01
NO_SITE_101	0.0965407	0.981112	4	CGGCTTTGTTGCCCGTAAGC;CGGCTCGTTCTACGCACTGA;CGGCCAAAGAATTAGAAGTT;CGGCCGCATCCTGTTATATT	-0.46;0.11;0.15;0.58	19347;61069;63494;75423	7.78E-01;4.01E-01;3.75E-01;4.59E-02	2019;13948;16373;58095	1.53E+00;1.02E+00;8.83E-01;4.99E-01
SUCLG1	0.0964587	1.06489	4	TCAGTGATACACACAACCAA;TCCTTCACAGTATTAAAGAC;AAACAACGCAAGTTGGATTG;TGCTGCGCCAGGAAAAGACA	-0.71;0.15;0.21;0.73	6965;63572;66060;76538	8.87E-01;5.67E-01;4.38E-01;2.04E-02	904;11382;13870;70477	1.72E+00;1.35E+00;1.03E+00;1.64E-01
CBLN1	0.0964529	1.14789	4	GTGCGATTACTCATCTCGGA;GTGCCCGTGGGGTCGGACGT;TTATAGGTACTAGTGAACAT;ACTGTAGATCCCTTTGCGCG	-0.83;0.12;0.41;0.69	3619;61797;72552;76306	8.07E-01;7.91E-01;6.83E-01;2.56E-02	1136;4890;15645;73823	1.68E+00;1.58E+00;1.25E+00;8.31E-02
P2RY6	0.0962908	1.03376	4	CATGCCATAGGGCATATAGT;GTTCTCGCGGTAGACACAGG;GGCTAGTGTGTGTAGCCGTG;GCATAGTTGTAGATGAGCAG	-0.16;0.02;0.23;0.3	41813;55358;66793;69671	6.77E-01;6.03E-01;4.52E-01;1.84E-01	7771;10649;22084;35629	1.35E+00;1.18E+00;1.07E+00;5.34E-01
RPLP1	0.096244	0.9719	4	ATCTGCAATGTAGGGGCCGG;CGACGATGAGGTGACAGTCA;GAGGCTCCCAATGTTGACGT;AAAAGGCTCAACATTTACAC	-0.38;-0.0;0.32;0.45	24505;53666;70352;73388	5.66E-01;5.61E-01;3.93E-01;9.34E-02	4054;7090;23776;52937	1.38E+00;1.10E+00;7.49E-01;6.61E-01
P2RX3	0.0962331	1.07841	4	TACTCGGTTGATGATCCCGA;CTCACTTTAGGGATCCTCAC;CTTCACCTTGGTTACCACCG;GGGACGTGGTCAAGTTTGCG	-0.04;0.01;0.02;0.4	51436;54689;55489;72323	9.97E-01;5.88E-01;3.80E-01;1.19E-01	5119;21953;22753;26006	1.90E+00;1.14E+00;6.67E-01;6.06E-01
STN1	0.0959366	1.06194	4	CTTTGCAAAACTCTACATCA;GATGCTTTCTACAGTTATGG;TCAGCAAACTCGTGAGACTG;GGGGACACGATCCGAGTCAG	-0.6;0.17;0.3;0.52	11348;64372;69474;74620	9.28E-01;5.27E-01;4.38E-01;6.45E-02	2822;7968;13070;66094	1.80E+00;1.29E+00;8.85E-01;2.75E-01
ZNF182	0.0959195	0.960616	4	CCTATGGCTATAAAGAGTGT;AGTACCTGAACCCACCACAG;AAGTTGATGAACAGATTGAG;GTCTTTGTATTGAAGCAACA	-0.6;-0.14;0.3;0.82	11463;43502;69641;76862	5.33E-01;4.39E-01;4.36E-01;1.30E-02	580;7801;33940;65979	1.53E+00;1.31E+00;7.23E-01;2.78E-01
LGALS9DP	0.0958877	0.770529	2	CGAGGCAGAAAGGAAGATGG;TTGGCAGGCCACACGCCGGG	-0.07;0.26	48738;68240	3.31E-01;1.10E-01	9202;28704	8.62E-01;6.79E-01
UBAC1	0.0958701	1.08026	4	GAAGAGAACATCCAGGACCA;GAATTGTTTAAGAAGGCGAA;CACAGTTCCAGACAGAACTC;CAGATAAAGAGGCCATACTG	-0.62;-0.42;0.37;1.05	10501;21777;71679;77302	6.27E-01;6.11E-01;4.56E-01;3.12E-03	140;5763;55665;66941	2.14E+00;1.55E+00;3.79E-01;2.53E-01
TTYH1	0.095782	1.19883	4	CAGGTGACGCAGCCTCCCCC;GGTAGACAGCGATGAAAATG;GGGTCAGGTTCAGAACATAA;CAACAGTGAGACCAGTGATG	0.03;0.07;0.07;0.21	56534;58891;58947;66133	1.24E+00;7.01E-01;3.75E-01;2.74E-01	11309;18495;18551;20908	2.27E+00;1.38E+00;7.03E-01;4.39E-01
ACOX3	0.0957537	0.926797	4	AAGCCACGGCAGTAATACCA;CCGCACGCCTCACCTTAAAG;GATCCCAACTGCACATACGA;GCGTCAGTTTGGACCCACAG	-0.28;-0.2;0.11;0.76	32303;38157;61190;76642	4.81E-01;4.26E-01;3.83E-01;1.80E-02	800;16252;39285;45139	1.40E+00;9.38E-01;7.83E-01;5.90E-01
ABCD2	0.0957022	0.922321	4	CCCTGACCAATCTCTTACGG;ATTACCTCTCAGTGACACAT;CCTTATTGCACTGTTGACGA;CTGGAGCTGATGCTATTGAA	-0.29;-0.15;0.09;0.73	31316;42845;60333;76512	4.66E-01;4.36E-01;3.79E-01;2.10E-02	930;17109;34597;46126	1.33E+00;9.00E-01;7.50E-01;7.05E-01
PPP1R1C	0.0956466	0.980757	4	ATCACAAGTGATGCTGGTGT;AGAATGCATCCCCTAAGCAA;CAGAAATAGATGACAAGAGG;CTCAATGAGCATAACCCCCC	-0.38;-0.35;0.32;0.79	24874;26728;70250;76765	5.57E-01;5.14E-01;3.96E-01;1.52E-02	677;7192;50714;52568	1.47E+00;1.37E+00;6.73E-01;4.11E-01
UQCR11	0.0956287	1.16331	4	GAGCTGGTCAAGAACTGGTG;CAGGATCAGCCGCCAATCGG;GCTCCCGGTAGCGTGGGCCC;GGTCCCGACGGCCTACACAT	0.03;0.03;0.07;0.26	56161;56175;59084;67987	1.22E+00;6.23E-01;3.76E-01;2.26E-01	9455;18358;21267;21281	2.24E+00;1.22E+00;7.07E-01;4.81E-01
HOXA9	0.095597	0.953335	4	CATTAAACCTGAACCGCTGT;ACCACAAGCATAGTCAGTCA;GCGTTGGCCGCTATGCGCCG;GTGGAACCCAGTGCACGCGG	-0.22;-0.05;0.03;0.62	37173;50472;56296;75773	5.69E-01;5.10E-01;3.77E-01;3.78E-02	1669;21146;26970;40269	1.14E+00;1.09E+00;9.58E-01;6.26E-01
EID2B	0.0955207	0.971686	4	GGAGGCTCGGGAAGGCCCAG;TACGTCGCTGACGCCACTCG;AGCTACCATCCAGATACTCG;GTGGGACACTGCTATCTCCG	-0.5;0.0;0.32;0.56	16718;54405;70191;75168	5.82E-01;5.55E-01;3.81E-01;5.18E-02	2274;7251;23037;60724	1.36E+00;1.13E+00;9.69E-01;4.22E-01
NDUFA11	0.095228	0.957157	4	GCAGGTGGTGAGGCCAAACA;AGCGACGCTGGCAATACTGG;CCTTCAAGGAAGGTGCCCGG;GGACAATACACGTTCACTGC	-0.3;0.03;0.08;0.56	30932;56662;59488;75201	6.36E-01;4.61E-01;3.76E-01;5.10E-02	2241;17954;20780;46510	1.25E+00;9.75E-01;8.86E-01;7.21E-01
ZNF770	0.0952149	1.01035	4	ACAAACCCAGAGAACATTTG;TAAATTGAGTGGACATCAAG;TGGGATCAGACTTAGAGCAC;ACTCCTAGCACGCTTAAGCT	-0.68;-0.12;-0.05;1.23	7838;44630;50557;77392	5.32E-01;4.46E-01;4.13E-01;1.10E-03	50;26885;32812;69604	2.59E+00;7.56E-01;5.11E-01;1.85E-01
BCCIP	0.0951693	0.966736	4	AATGACACCACCAAGCCTGT;TCCCCCAGTCCAGCGCGACG;TTGAATTTGTTCAACACACT;GTCATAATCATTATCTGATA	-0.18;-0.05;0.15;0.46	40156;50145;63277;73708	6.35E-01;5.05E-01;3.99E-01;8.58E-02	3734;14165;27297;37286	1.27E+00;9.45E-01;8.73E-01;7.79E-01
C8orf33	0.0951646	1.05164	4	AGAAGTTCCCCTAAGCGCTG;GGGACGCGCAGGGAGTACCC;TCCCTTACTCTGTTTCGGGG;GAGTCAGCGTTACTGCACGT	-0.07;-0.01;0.12;0.34	49147;53197;61624;70842	9.07E-01;5.57E-01;3.85E-01;1.55E-01	6600;15818;24245;28295	1.75E+00;1.07E+00;8.00E-01;5.83E-01
POTENTIALLY_ACTIVE_57	0.0951501	0.657807	1	CTTGTCTCCATGTTCCAGAG	0.1	60414	0.108	17028	0.658
SELENOH	0.095129	0.975818	4	TCCCCGCGGGAGGAAGCGTA;TGAACCCGACGAAGCCCCGG;AGAGAAGCTGGCGAACGGCG;AGACGCGTCAGCTAGTGCTA	-0.31;0.08;0.09;0.52	29919;59610;60068;74654	7.25E-01;4.47E-01;3.78E-01;6.37E-02	2788;17374;17832;47523	1.42E+00;8.89E-01;8.48E-01;7.41E-01
ATG7	0.0950561	0.978909	4	TCCTACTTTAGACTTGGACA;CTCTTGTAAATACCATCTGT;CCAGAAAATATTCCCCGGTG;CTTGAAAGACTCGAGTGTGT	-0.19;-0.13;0.29;0.42	39107;44042;69073;72811	6.11E-01;5.13E-01;4.43E-01;1.07E-01	4631;8369;33400;38335	1.25E+00;1.22E+00;7.39E-01;7.02E-01
CLDN10	0.0949777	0.915005	4	GGTTATATACAGGCATGTAG;ATGAAGTGTACCAAAGTCGG;GGCGTGCGTTACCGACTCCA;TGGAAGGTGTCTACCATCGA	-0.33;-0.1;0.1;0.71	28112;46427;60904;76415	4.61E-01;4.26E-01;3.81E-01;2.32E-02	1027;16538;31015;49330	1.29E+00;8.12E-01;7.83E-01;7.71E-01
NNT	0.0949341	1.06251	4	CTTTGCTCAACAATGCAAGG;ACCCTCGGAGTCCTAAAACC;TAATGTTGGATTAACCATAG;GTGGGGTATCATACCGTCTG	-0.62;0.03;0.47;0.51	10391;56133;73804;74439	7.89E-01;6.22E-01;4.58E-01;6.87E-02	3003;3638;21309;67051	1.92E+00;1.22E+00;8.61E-01;2.50E-01
DHX29	0.0949115	1.0546	4	CCTTCAATATTTCTGAATTG;AATTCTACAAATGATTCTAG;ACCAATACACTCTTATATGG;GATTCTAATGAGTGCCACTG	-0.36;0.15;0.29;0.3	25995;63571;69077;69542	8.87E-01;5.13E-01;4.05E-01;1.87E-01	7900;8365;13871;51447	1.72E+00;1.25E+00;7.10E-01;5.29E-01
BHLHE41	0.0948997	1.03337	4	GACTTGGATGCGTTCCACTC;GATCAACCACTTGCACGCCG;AGGATGAAGCTGGATTCCCG;GGTGTCCGTGTCGTTCTCGG	-0.07;-0.02;0.04;0.43	48620;52659;56820;73125	8.88E-01;5.47E-01;3.76E-01;9.96E-02	4317;20622;24783;28822	1.72E+00;1.05E+00;7.26E-01;6.40E-01
ST20	0.0948563	1.27002	5	CACCTGAACCTGGGAGACAG;CAGGAGACTCACCTGAACCT;AAGAAGCTTGAGCCTAAATC;AGCAATACTGTTGACCAGAA;CTGGTCAACAGTATTGCTTC	-0.1;0.06;0.13;0.15;0.23	46549;58390;62536;63374;66771	1.12E+00;1.07E+00;7.10E-01;3.90E-01;3.22E-01	10671;14068;14906;19052;30893	2.00E+00;1.86E+00;1.33E+00;7.43E-01;4.19E-01
GGT1	0.0947635	1.01955	4	CCTCACGGCCCAGATTGTGA;TGAGGTCATCAACGCCCGCG;AGCAGTGCTCGAAGATTGGG;CTGGGCAGCGAAGAACTCGG	-0.7;-0.13;0.4;0.81	7279;44313;72316;76844	6.66E-01;5.53E-01;4.44E-01;1.34E-02	598;5126;33129;70163	1.64E+00;1.52E+00;7.47E-01;1.71E-01
ZBTB34	0.0947247	0.953492	4	TTTGCGCAGCCGCTTACAGG;TGAAGATGGAGAAGTCCGAC;TGAATGGTCCCGGAAATATG;GATGTTGACTCTGTTACCGT	-0.5;-0.18;-0.01;1.07	16571;40241;53497;77318	4.27E-01;3.90E-01;3.81E-01;2.76E-03	124;23945;37201;60871	2.20E+00;6.38E-01;5.63E-01;4.18E-01
AP1G1	0.0946637	0.953877	4	CATGCAGCCACTTGTACCAA;GGTATGCACCTTCCAAACGA;TGTTCAATAAGAAACGACCC;ATAGCACGCAATTCGTACAG	-0.45;-0.14;0.36;0.61	19510;43202;71479;75711	6.16E-01;4.38E-01;3.75E-01;3.92E-02	1731;5963;34240;57932	1.52E+00;1.08E+00;7.15E-01;5.04E-01
FGFRL1	0.0945994	0.974451	4	AGTCCACCGTCGTGTTCACG;CGCGACCACACGTCACCCGT;CGACTAACCCAGCACGACGA;GATGGCCGCACCATCCACAG	-0.41;-0.24;0.4;0.63	22518;35117;72431;75859	6.74E-01;4.34E-01;3.82E-01;3.59E-02	1583;5011;42325;54924	1.66E+00;1.11E+00;5.97E-01;5.29E-01
MGARP	0.0945006	1.02897	4	ATGACCACAACTGTAGCACT;CAGCAGTCAGTGCTGAAACC;ATGTCATCTAACAGATTCCC;ACCGTCCTTTCCGAGCGGCG	-0.07;-0.04;0.0;0.48	48841;51124;54371;74098	8.96E-01;5.20E-01;3.85E-01;7.67E-02	3344;23071;26318;28601	1.73E+00;9.84E-01;8.20E-01;5.81E-01
BTN3A3	0.0944004	1.07653	4	ATAAAGTGGAGCGACACCAA;AAGCAGCAACGAGATAGGCA;GGGTTGTCTGGCAGATCCCG;TTTACTCACCAGGTTTGAAG	-0.06;0.04;0.07;0.33	49347;57210;58878;70458	9.15E-01;6.51E-01;3.75E-01;1.64E-01	6984;18564;20232;28095	1.76E+00;1.28E+00;7.00E-01;5.66E-01
RSPH4A	0.0943869	0.916237	4	GGTGATCTCAAGCATGCTGG;GCTTGAGGGCAAGAAATATG;GCTGAAGTGGAATTTCGTGA;ATGATGTTTCTGGTCCCGCG	-0.33;-0.08;0.1;0.69	28213;47906;60499;76329	4.76E-01;4.27E-01;3.80E-01;2.51E-02	1113;16943;29536;49229	1.26E+00;8.62E-01;7.87E-01;7.56E-01
MGAM	0.0943567	1.03041	4	GTTAGTGCTAGGCAGTCGAG;CTACGAGGACAACAGCACTT;TTCCATATTCGTAACGACTG;TGGAGTGACTCCACTCATTG	-0.56;-0.33;0.45;0.82	13279;28602;73372;76866	7.48E-01;4.87E-01;4.09E-01;1.29E-02	576;4070;48840;64163	1.83E+00;1.54E+00;4.31E-01;3.27E-01
UPF1	0.0943204	0.982588	4	AGAAGACACCTATTACACGA;GATATGCCTGCGGTACAAAG;TTTCGTCGATTAAAATGGAG;TCAACTGGGACAGCTCGCAG	-0.37;0.12;0.13;0.5	25601;61610;62223;74290	7.99E-01;4.02E-01;3.90E-01;7.22E-02	3152;15219;15832;51841	1.57E+00;8.42E-01;8.25E-01;6.97E-01
ZNF812P	0.0942851	0.931755	4	GATGGAAACTCTGAGAATTG;AAAGATAGGAACGATGGTGG;AAGGTGAGTTGACCTAGTGA;TCTAAAAAGACTAAGAAACA	-0.24;-0.18;0.1;0.69	35711;39945;60648;76333	5.40E-01;4.27E-01;3.80E-01;2.50E-02	1109;16794;37497;41731	1.26E+00;1.07E+00;7.62E-01;6.30E-01
OR6A2	0.0942554	0.956668	4	GCCGGCCACTGACAATGACT;GTGCATGAGAGGTTGAGCAA;CTCAGTCAGCACCAACACAT;CATAGGCCATAACAGCGAGA	-0.62;-0.1;0.22;0.88	10266;46109;66635;77063	4.61E-01;4.58E-01;4.49E-01;8.50E-03	379;10807;31333;67176	1.71E+00;1.06E+00;8.02E-01;2.47E-01
ARHGEF25	0.0942437	1.01874	4	ATATCCAGCAAATCTATGAG;GCAACGATATGATGACGCTG;ATGGTGGCCATATAACCCTG;TAAGCCCAAGTCAGAGCATG	-0.12;-0.1;0.26;0.34	44933;46409;68149;70785	7.65E-01;4.85E-01;4.61E-01;1.56E-01	6657;9293;31033;32509	1.51E+00;1.17E+00;8.12E-01;5.81E-01
APC2	0.0942429	1.06342	4	GCAAATCCTCCACGGCACCG;GCTGAGGCTGAAGCTATCGT;CGACGAGGCTGGACACATTG;GCGGCGACCTGGCACCAGCG	-0.18;0.11;0.17;0.27	40497;61428;64203;68558	7.92E-01;6.44E-01;4.09E-01;2.12E-01	8884;13239;16014;36945	1.55E+00;1.29E+00;9.19E-01;4.97E-01
ARMC8	0.0942243	1.01061	4	CAATATTCTGAACTGCACCG;CATGAGGTGTGGTATCACTG;TGAAGATGGTACGCAGGCAT;CTCCAGCCTACCATTTACCA	-0.14;-0.12;0.28;0.35	43676;44807;68880;71229	7.28E-01;5.07E-01;4.48E-01;1.45E-01	6213;8562;32635;33766	1.44E+00;1.24E+00;7.61E-01;6.03E-01
NAGLU	0.0941786	0.971733	4	CAGAGCGCGCTCCACCGACA;GGAGACCCCATACCGCCGGG;TGCACACATTCTGGTAATAG;TGCATGCTGCACAACTTTGG	-0.37;-0.13;0.4;0.47	25042;44520;72439;73876	6.75E-01;4.46E-01;3.97E-01;8.19E-02	3566;5003;32922;52400	1.66E+00;7.96E-01;7.53E-01;6.79E-01
MGAT5	0.0940585	1.05475	4	TGGCAAGTTGGAGTCGAAGG;GAGACTACGGATCCGGCGAA;CATTGAACTAATTCACCAAG;TATCCACTTTGCCATACACA	-0.19;0.11;0.18;0.28	39121;61321;64759;68786	7.88E-01;6.11E-01;4.17E-01;2.06E-01	8656;12683;16121;38321	1.54E+00;1.22E+00;9.49E-01;5.04E-01
MAFA	0.0940371	0.995114	4	GCAGCCTACGAGGCTTTCCG;GTCGAGGACAGCGAGCCTGG;CATGGACACCAGCTGGTCGT;GAGGATCTGTACTGGATGAG	-0.23;0.03;0.21;0.36	36423;56362;66170;71423	6.28E-01;5.54E-01;4.40E-01;1.41E-01	6019;11272;21080;41019	1.23E+00;1.10E+00;1.03E+00;6.13E-01
FKBP6	0.0940066	1.00062	4	CTCAATCTCAAACAGGACAG;AGGCCCTATTGCTTCTGCGC;TCTATCCTAGTGAAATACTC;CTTACAGATATTACACTGTG	-0.22;-0.09;0.34;0.34	36647;47472;70960;70965	5.89E-01;5.58E-01;4.72E-01;1.52E-01	6477;6482;29970;40795	1.45E+00;1.11E+00;8.47E-01;5.89E-01
TMPRSS2	0.0939992	0.958537	4	ACTGGAACGAGAACTACGGG;GCAAATGCCGTCCAATGCCA;GTCCAGAACGTCCACGTGTG;GGGGACGGGTAGTACTGAGC	-0.2;-0.17;0.25;0.5	38628;40620;67643;74372	6.00E-01;4.72E-01;4.28E-01;7.02E-02	3070;9799;36822;38814	1.20E+00;1.13E+00;8.52E-01;6.47E-01
RMND5A	0.0938337	1.0117	4	CCCACTGGTTTGCATCAAGT;TGATTCTGACATTAGCAGTG;GTGGAGCACTTCTTTCGACA;TGGAACCACAAATCAGCGAG	-0.13;0.0;0.14;0.37	43768;54318;62695;71687	7.31E-01;5.80E-01;3.93E-01;1.34E-01	5755;14747;23124;33674	1.45E+00;1.13E+00;8.46E-01;6.27E-01
BAHD1	0.0938181	1.14041	4	CAATGGCAAGAACTATCCCA;CCAGCGTGGGTAACAGACAG;CAGTAGCACGATCACGGTCA;ACAGGCCATTGTAGTCGGCG	-0.01;0.0;0.19;0.19	53283;54605;65134;65470	1.08E+00;5.86E-01;4.22E-01;2.92E-01	11972;12308;22837;24159	2.02E+00;1.14E+00;9.70E-01;4.28E-01
TARDBP	0.0937551	1.20497	4	GGAGTTCTTCTCTCAGTACG;TGCGCAGTCTCTTTGTGGAG;CACCATAAGAACTTCTCCAA;GACATATGATAGATGGACGA	-0.81;0.23;0.42;0.53	4186;67121;72892;74737	1.10E+00;7.37E-01;7.08E-01;6.17E-02	2705;4550;10321;73256	2.09E+00;1.74E+00;9.01E-01;9.65E-02
VMO1	0.0937505	1.03784	4	CGTCCTAGGCAATACGCACG;AGTGGCTTTCTCGCTTCGCG;GAGCCGCTGTGGTGTCGCGG;GGTCATCGAAGTGACCAGCG	-0.48;-0.31;-0.17;1.34	17724;29768;41249;77413	5.49E-01;4.74E-01;3.77E-01;6.28E-04	29;36193;47674;59718	2.82E+00;4.51E-01;4.45E-01;4.30E-01
SLC39A14	0.0936003	0.972304	4	CTTATGGAGAACCACCCCTG;AAAACCAAAGCCCCACACTG;TCTAATACATCGGTATGGCG;CAGCAGCGTTCCAATGGACA	-0.18;-0.04;-0.04;0.64	39820;50839;50889;75977	6.27E-01;5.16E-01;4.10E-01;3.32E-02	1465;26553;26603;37622	1.25E+00;1.15E+00;9.73E-01;5.16E-01
NEUROG3	0.093164	1.27694	4	CAGCCGGCCTAAGAGCGAGT;CCGTGCCCGGAGCTTCCTCG;TCGAATGCACAACCTCAACT;CCAGCCCCACTCGCACACGG	-1.06;0.17;0.39;0.87	805;64387;72229;77017	1.39E+00;9.29E-01;6.61E-01;9.54E-03	425;5213;13055;76637	1.80E+00;1.67E+00;1.63E+00;1.81E-02
EPS15L1	0.0930616	1.02375	4	GGATCGAGATGAGTTCGCTG;ATTACAAAATGACCTAGACC;TCCGTACCTGTGTTTGCTTG;TGGCCGATACGAGGCAAACG	-0.11;0.01;0.06;0.41	45937;55256;58023;72590	7.97E-01;6.01E-01;3.75E-01;1.12E-01	4852;19419;22186;31505	1.56E+00;1.17E+00;6.85E-01;6.74E-01
SLC22A24	0.0930339	1.01055	4	CCTCTCCACCATCGTGACTG;TGATACCGGGACCCTCAGCA;GTTTCCCAAAATAGTCATGG;TGGAGATTGTTCATACCAAG	-0.53;0.16;0.17;0.57	15118;63811;64431;75278	8.99E-01;4.12E-01;3.90E-01;4.92E-02	2164;13011;13631;62324	1.75E+00;9.89E-01;9.31E-01;3.77E-01
RIN3	0.0930102	0.909468	4	AATGGTGTATTCGAGCACCT;GGCCTGAGGCTGGAGACTAG;CCTTAGAAGACCAAAGTCCG;TCATCAAAACATGCCCGGTG	-0.39;-0.19;0.17;0.79	23637;38959;64485;76759	4.26E-01;4.13E-01;3.88E-01;1.54E-02	683;12957;38483;53805	1.46E+00;9.34E-01;6.33E-01;6.07E-01
APEX1	0.0928956	0.970616	4	ATGCCGTAAGAAACTTTGAG;CCAAGAGCAGATCTTGAGTG;CTGGTCAGCTCCTTCGGACA;ACAGCATATGTACCTAATGC	-0.61;-0.1;0.01;1.07	10933;46737;54915;77320	4.64E-01;4.46E-01;3.82E-01;2.72E-03	122;22527;30705;66509	2.20E+00;8.23E-01;5.93E-01;2.64E-01
FAM228A	0.0927362	0.92851	4	TCCATTAAAGAAACGGACTC;TCTGTTTCAAAGACAGCAAG;ACTGTGTGATTCCAAAAGAG;GCCAACTCTTACCTTCACAA	-0.27;-0.19;0.23;0.6	32798;39716;66791;75626	4.89E-01;4.52E-01;4.27E-01;4.12E-02	1816;10651;37726;44644	1.07E+00;1.06E+00;9.57E-01;6.25E-01
ROR1	0.0927006	0.994448	4	TACTCAAAAAGCATGCACAC;GTGCGTGGCAACAAACGGCA;AAGAGTAAAGCAATGGCCAG;TCATCGCGACACAAGTCACG	-0.29;-0.24;-0.14;1.04	31326;35347;43577;77289	5.06E-01;4.66E-01;4.33E-01;3.41E-03	153;33865;42095;46116	2.10E+00;9.01E-01;5.33E-01;4.40E-01
DDX21	0.0926765	1.0313	4	CATCACAAAAAAGCTGTCAG;GATGTCATCCGAGTATATAG;CAACATTAAATACCCAATGA;CGGGAAGGACTTAATTGCAC	-0.62;0.16;0.18;0.65	10294;64101;64696;76029	9.14E-01;4.60E-01;4.16E-01;3.20E-02	1413;12746;13341;67148	1.77E+00;1.16E+00;9.45E-01;2.48E-01
SFXN1	0.0925206	1.04247	4	GTTCCCATTCTCATCCGTGA;TCTGTTGGTGTAATTGACGA;GATAGGAAGAATGTCAGCCC;TGGTTAACAGAATGTTCCTG	-0.3;0.14;0.24;0.29	30385;62965;67354;69224	8.58E-01;4.65E-01;4.53E-01;1.95E-01	8218;10088;14477;47057	1.67E+00;1.11E+00;8.65E-01;5.18E-01
SPG11	0.0923692	0.941928	4	TTTGTATAGCTGTAGTAGGG;AAGAGCAAAACTCTCATCAG;TTTAAATGTAGGCAACACCC;AATTCCCATACATGCACTAG	-0.24;-0.05;-0.0;0.66	35688;50157;53783;76095	5.39E-01;5.05E-01;3.88E-01;3.05E-02	1347;23659;27285;41754	1.18E+00;1.07E+00;9.46E-01;5.68E-01
ZNF202	0.0922725	0.915022	4	CCCACCTTGTTAGACACCTG;GGCCAGAGTCTGTCTTACAG;AGGGTTTGCAGAAACAACCC;CACCTGTGTAGGTAAAACTC	-0.44;-0.06;0.18;0.69	20167;49818;64922;76292	5.00E-01;4.19E-01;3.75E-01;2.60E-02	1150;12520;27624;57275	1.25E+00;9.58E-01;9.33E-01;5.24E-01
LIX1	0.0921541	0.988893	4	ACTAGAGCCGGATCTCTGTG;GTGCTGCTTAAGTAGAGCCG;GCCCTCTCGCAGGATCACCA;GTCACGTAACTCACAAAGGG	-0.58;0.1;0.18;0.67	12209;60790;64727;76173	7.67E-01;4.24E-01;4.16E-01;2.87E-02	1269;12715;16652;65233	1.51E+00;1.20E+00;9.47E-01;2.98E-01
RPS25P1	0.0921086	0.653468	1	TAAACTTATAACCCCAGCTG	0.09	60243	0.109	17199	0.653
HDAC10	0.0920797	1.02854	4	AGTCAGATGCAGACGCAGTG;GACAACGCCGGATATCACAT;CCGCAGCCCTGGATCGCCTG;AGGATTTGACTCAGCCATCG	-0.28;0.13;0.21;0.31	32033;62202;66132;69971	8.24E-01;4.77E-01;4.39E-01;1.76E-01	7471;11310;15240;45409	1.61E+00;1.03E+00;9.27E-01;5.46E-01
CAMKK1	0.0920711	0.972805	4	TCAGTTTGACCACATTCACG;AGAGCCTACTAGAAACGGTG;AGGCTGGGCCTTATGCCACG;GGCCAGCCTCACCACACCGT	-0.58;0.07;0.11;0.77	12465;58995;61094;76688	7.04E-01;4.20E-01;3.82E-01;1.70E-02	754;16348;18447;64977	1.42E+00;1.39E+00;7.79E-01;3.05E-01
THOC3	0.0919434	0.973151	4	ACCACGGGGCCATCGAGCCG;TGGGCGTTGATGGACTGCAC;ACGGGCGTCGCCTAGCCTCG;GTCAAAGAAAACAATTATCG	-0.41;0.02;0.32;0.44	22177;55797;70189;73298	6.14E-01;5.55E-01;3.81E-01;9.55E-02	4144;7253;21645;55265	1.36E+00;1.20E+00;7.41E-01;5.86E-01
STMND1	0.0919056	0.983135	4	GAAGTCATCAGATATCCTGG;CAAGATCAAAAAGCAAGTGA;TGTCAGTGTGCCTCATACTG;ACTCGTCTGTTTCTTTCACT	-0.23;0.07;0.07;0.46	36037;58727;58942;73654	6.96E-01;5.46E-01;3.75E-01;8.71E-02	3788;18500;18715;41405	1.37E+00;1.09E+00;7.74E-01;7.03E-01
HLX	0.0918941	1.00492	4	TCCTTCGTGAGCACAGCATA;ATCTCTAGATCCCATTAACG;CAAATTCTGCAGATAAAATG;CGGAACCACTCGCGTCCCCG	-0.33;0.11;0.22;0.36	28582;61371;66654;71325	7.90E-01;4.49E-01;4.31E-01;1.43E-01	6117;10788;16071;48860	1.55E+00;1.06E+00;8.00E-01;6.08E-01
CNRIP1	0.0918652	0.960911	4	GAAGTCTAAAGAGCCTGATG;CATCCAGCCTAATGACGGCC;GGTGTGACCCCAACGAAGAG;TGGGACAAGCACACCACCAA	-0.6;0.02;0.19;0.76	11540;55428;65307;76650	6.05E-01;4.35E-01;4.25E-01;1.78E-02	792;12135;22014;65902	1.40E+00;1.18E+00;9.80E-01;2.80E-01
TMEM94	0.0918292	0.954599	4	GGGTGGATAGGCCATCGGTG;TCAACCTTGTGCTCATCGGG;CCTTCATTGTCTCGGCACTG;CGTTGACAAGCCCATCAATG	-0.4;0.08;0.1;0.59	23090;59360;60911;75457	7.16E-01;3.85E-01;3.81E-01;4.51E-02	1985;16531;18082;54352	1.41E+00;1.02E+00;7.72E-01;6.15E-01
LECT2	0.091792	1.06491	4	AAGATGTCCACACCCTGGTG;CCAGCACATATATTAGCCCA;TAGAAATCAGACCAGCCAAA;ACTGTGTACGCACCATTCAC	-0.19;0.11;0.21;0.24	39248;61338;66040;67236	7.88E-01;6.14E-01;4.37E-01;2.45E-01	10206;11402;16104;38194	1.55E+00;1.23E+00;1.02E+00;4.62E-01
C2orf42	0.09177	1.04582	4	CCATTGTATGTGCCACATCG;CAGTTGGCCACGGAACCCAC;TCTGAATGGCAACCTAACTG;CCCCGAGCTCCACAAAGCAT	-0.11;0.04;0.13;0.31	45665;57115;62156;69843	7.88E-01;6.48E-01;3.89E-01;1.79E-01	7599;15286;20327;31777	1.55E+00;1.27E+00;8.22E-01;5.41E-01
SLC22A7	0.0917571	0.953092	4	AAACATTACATAGCTGACGG;TCTCCCCAACACCACGTTGG;TGGTAGAGGAGAATTCTGAG;CCTGTCGGACAGATATCCAA	-0.23;0.0;0.11;0.48	36183;54139;61375;74052	5.76E-01;5.49E-01;3.84E-01;7.77E-02	3390;16067;23397;41259	1.11E+00;1.09E+00;8.15E-01;7.90E-01
RCOR1	0.0917074	0.994905	4	TTTATTCTGGCCATTATTGG;ACGGGACAATCTTGGCATGT;AGAAAAGCATGGGTACAACA;GAGGACTAAAACTAGTGTGA	-0.11;-0.05;0.12;0.41	45628;50117;61606;72666	7.87E-01;5.05E-01;3.85E-01;1.11E-01	4776;15836;27325;31814	1.55E+00;9.44E-01;7.99E-01;6.91E-01
TYW1	0.0916234	0.962655	4	AGGCACCACACCAACCCCGT;CCTGAAGGGTATGAGATATG;TTGTCATAGTCCATGCTCCG;ATTGCATCATAGAGACACCG	-0.18;-0.03;0.09;0.49	40514;51520;59836;74191	6.44E-01;5.26E-01;3.77E-01;7.45E-02	3251;17606;25922;36928	1.29E+00;1.00E+00;8.31E-01;7.32E-01
ADH5	0.0915031	1.05799	4	TGGGTTTACTAAAATCCTGA;GCTGGAATTGTGGAAAGTGT;TGCTTCCCGGATCATTGGTG;TCAGGGTATAGGCATCGGTG	-0.08;0.05;0.05;0.35	48023;57351;57876;71070	8.67E-01;6.55E-01;3.75E-01;1.49E-01	6372;19566;20091;29419	1.68E+00;1.29E+00;6.70E-01;5.94E-01
ITGA5	0.0914966	0.95062	4	CCCCGAGTACCTGATCAACC;TGGATCGGACCCCTGACGGG;AATTCGGGTGAAGTTATCTG;CACTAGCGGACACGATGGGG	-0.52;0.05;0.16;0.68	15644;57385;63695;76245	6.56E-01;4.03E-01;3.87E-01;2.70E-02	1197;13747;20057;61798	1.29E+00;1.23E+00;8.93E-01;3.92E-01
[truncated: 19,361 more rows]
