# Supplementary material for: Total loss of VHL gene function impairs neuroendocrine cancer cell fitness due to excessive HIF2α activity
Source: Proc Natl Acad Sci U S A. 2024 Sep 25;121(40):e2410356121. doi: 10.1073/pnas.2410356121 (PMC11459182; doi:10.1073/pnas.2410356121)
Supplement: Supplementary file 3 — Dataset S02 (XLSX) [file pnas.2410356121.sd02.xlsx]

## Sheet: Sheet1
Gene Symbol	Average LFC	Average -log(p-values)	Number of perturbations	Perturbations	Individual LFCs	Ascending ranks	Individual ascending -log(p-values)	Descending ranks	Individual descending -log(p-values)
ARNT	2.48317	7.30814	4	AGATGTCTAACGATAAGGAG;CAAGCTAACCATCTTACGCA;TGGATTGTGTTGGAGAGTGT;TGGGGAACCTCACTTCGTGG	0.26;2.57;3.13;3.97	74837;77429;77439;77441	6.88E+00;3.99E+00;3.83E+00;-0.00E+00	1;3;13;2605	1.08E+01;8.22E+00;5.89E+00;4.29E+00
BTF3P11	1.55027	2.75225	1	TCAGCTGCTTTGTCTCAGCA	1.55	77305	0.000763	137	2.75
RPL6P13	1.50519	2.72165	1	GTTGGTGGTGACAAGAACGG	1.51	77295	0.00082	147	2.72
RPL6P10	1.50519	2.72165	1	GTTGGTGGTGACAAGAACGG	1.51	77295	0.00082	147	2.72
RPL6P3	1.50519	2.72165	1	GTTGGTGGTGACAAGAACGG	1.51	77295	0.00082	147	2.72
RPL6P4	1.50519	2.72165	1	GTTGGTGGTGACAAGAACGG	1.51	77295	0.00082	147	2.72
EPAS1	1.33158	5.4655	4	CCTATTCACCAAGCTAAAGG;TGTTCTCGGAGTCTAGCGCA;ACTGGCACCCTATATCCCCA;TAGCCACACAGACTATTGTG	0.93;1.14;1.38;1.87	76855;77095;77247;77381	5.77E+00;3.93E+00;2.00E+00;1.35E-03	61;195;347;587	8.49E+00;6.45E+00;4.42E+00;2.50E+00
RPL41P5	1.18638	2.38654	1	GGAGGAAGAAGCGAATGCGC	1.19	77124	0.00178	318	2.39
RPL41P2	1.18638	2.38654	1	GGAGGAAGAAGCGAATGCGC	1.19	77124	0.00178	318	2.39
RPL41P3	1.18638	2.38654	1	GGAGGAAGAAGCGAATGCGC	1.19	77124	0.00178	318	2.39
LOC107984974	1.18638	2.38654	1	GGAGGAAGAAGCGAATGCGC	1.19	77124	0.00178	318	2.39
RPL41P1	1.18638	2.38654	1	GGAGGAAGAAGCGAATGCGC	1.19	77124	0.00178	318	2.39
POTENTIALLY_ACTIVE_28	1.12638	2.3243	1	CACCAGCAATTACTGAATGA	1.13	77075	0.00206	367	2.32
RPL31P63	1.06985	2.25753	1	CAGATGTGCGCATTGACACC	1.07	77014	0.0024	428	2.26
RPL31P4	1.06985	2.25753	1	CAGATGTGCGCATTGACACC	1.07	77014	0.0024	428	2.26
SDHDP7	1.02765	2.21411	1	CGACCTATCCCAGAATGGTG	1.03	76969	0.00266	473	2.21
SDHDP6	1.02765	2.21411	1	CGACCTATCCCAGAATGGTG	1.03	76969	0.00266	473	2.21
OR4N1P	0.80689	2.01045	1	CTTGAGACTGAGTCAGACCA	0.81	76686	0.00425	756	2.01
OSTN-AS1	0.686199	1.87995	1	ACTCTTGCTTCTTGATGAAT	0.69	76421	0.00576	1021	1.88
LOC732229	0.673215	1.86407	1	ACTAGCTTAAACAACTGTGA	0.67	76383	0.00597	1059	1.86
LOC107986934	0.672015	1.86326	1	CAGTTACCTTATGTAATCGA	0.67	76381	0.00599	1061	1.86
LOC112268131	0.651699	1.84797	1	AGGAGCCGTCTACATCTGCA	0.65	76343	0.0062	1099	1.85
UGDH	0.635188	3.19957	4	AGAAAAGCACAGTTCCAGTG;GAAGTGGTAGAATCCTGTCG;CAACAAAAACCTATGGAATG;TAGACATGAATGACTACCAG	-0.61;0.24;0.96;1.95	62777;74738;76897;77392	2.17E+00;1.66E+00;1.56E+00;1.10E-03	50;545;2704;14665	3.78E+00;3.53E+00;2.89E+00;2.59E+00
DYNLL1P3	0.596439	1.78929	1	AGAGATGCAACAGGACTCGG	0.6	76184	0.00711	1258	1.79
POTENTIALLY_ACTIVE_73	0.566966	1.76643	1	GCGGAAAGAAAGAAACCGCG	0.57	76116	0.00749	1326	1.77
ZNF73P	0.534079	1.73638	1	AGGACCTGGATGATGCTCAG	0.53	76021	0.00804	1421	1.74
LOC101930552	0.534079	1.73638	1	AGGACCTGGATGATGCTCAG	0.53	76021	0.00804	1421	1.74
SDHDP3	0.498884	2.12145	2	GAATAGTCCATCGCAGAGCA;CGACCTATCCCAGAATGGTG	-0.03;1.03	72128;76969	8.93E-01;5.31E-03	473;5314	2.33E+00;1.92E+00
POTENTIALLY_ACTIVE_71	0.498286	1.6978	1	GCCTGACCCGCAGGACCCTG	0.5	75889	0.00879	1553	1.7
OR10G1P	0.494095	1.69307	1	AGGCCAGTCTCAATACTGCG	0.49	75872	0.00889	1570	1.69
RPL5P22	0.490846	1.69086	1	GACTGGTGATGAATACAATG	0.49	75864	0.00894	1578	1.69
RPL5P18	0.490846	1.69086	1	GACTGGTGATGAATACAATG	0.49	75864	0.00894	1578	1.69
POTENTIALLY_ACTIVE_52	0.489125	1.68839	1	CTCTCTCTCATATAAGCTAG	0.49	75855	0.00899	1587	1.69
EEF1A1P13	0.486013	1.68485	1	GCACAAATGCTACTGTGTCG	0.49	75842	0.00906	1600	1.68
EEF1A1P25	0.486013	1.68485	1	GCACAAATGCTACTGTGTCG	0.49	75842	0.00906	1600	1.68
EEF1A1P8	0.486013	1.68485	1	GCACAAATGCTACTGTGTCG	0.49	75842	0.00906	1600	1.68
SNRPGP5	0.437931	1.63733	1	TGTGTGGAGATGGCGACTAG	0.44	75657	0.0101	1785	1.64
SNRPGP2	0.437931	1.63733	1	TGTGTGGAGATGGCGACTAG	0.44	75657	0.0101	1785	1.64
RPL27P4	0.401736	1.60409	1	GTTCATGAAACCTGGGAAGG	0.4	75515	0.0109	1927	1.6
CNTNAP3C	0.358627	1.88702	2	TCCAGCCGGGACAGTCACCA;CCTTTAGCCTGGAACCCTAG	-1.94;2.66	14932;77432	5.07E-01;1.01E-04	10;62510	3.59E+00;1.86E-01
LOC100419622	0.337956	1.54596	1	GGTCGACTTCTGAAGGTGGT	0.34	75239	0.0125	2203	1.55
RPL37P2	0.337956	1.54596	1	GGTCGACTTCTGAAGGTGGT	0.34	75239	0.0125	2203	1.55
RPL37P6	0.337956	1.54596	1	GGTCGACTTCTGAAGGTGGT	0.34	75239	0.0125	2203	1.55
RPL37P23	0.337956	1.54596	1	GGTCGACTTCTGAAGGTGGT	0.34	75239	0.0125	2203	1.55
ATP5MFP2	0.331776	1.97418	2	TGAAGAAGGGGAGCATCTCG;ACTTCTGGAGGTCAAACTGG	-0.01;0.67	72440;76382	9.18E-01;1.20E-02	1060;5002	2.38E+00;1.57E+00
ATP5MFP5	0.331776	1.97418	2	TGAAGAAGGGGAGCATCTCG;ACTTCTGGAGGTCAAACTGG	-0.01;0.67	72440;76382	9.18E-01;1.20E-02	1060;5002	2.38E+00;1.57E+00
UQCRHP2	0.305345	1.51551	1	TTGCTCTCTCACTGTTGTTA	0.31	75079	0.0135	2363	1.52
PPIAP66	0.279793	1.49207	1	AATGCTGGACCCAACACAAA	0.28	74948	0.0142	2494	1.49
LOC100288703	0.279793	1.49207	1	AATGCTGGACCCAACACAAA	0.28	74948	0.0142	2494	1.49
PPIAP71	0.279793	1.49207	1	AATGCTGGACCCAACACAAA	0.28	74948	0.0142	2494	1.49
MORF4L1P1	0.279642	1.49155	1	AAATACTTCATACATTACAG	0.28	74945	0.0142	2497	1.49
TRIM7-AS1	0.279163	1.49103	1	TCCTCCTCAGAGGACCTTCG	0.28	74942	0.0142	2500	1.49
LOC107986486	0.26321	1.87086	2	ACGGGCGTCGCCTAGCCTCG;ACCACGGGGCCATCGAGCCG	-0.08;0.6	71566;76203	8.53E-01;1.40E-02	1239;5876	2.24E+00;1.50E+00
PTPRG	0.250273	2.71612	4	TAAAAAGCCTATGTCCCGCG;CTTTCATTAGGGACCACTCG;TCCACTATTTCGCTACACGG;GGTCCCTTGGAATATTCGAG	-1.6;0.6;0.99;1.01	30094;76213;76936;76955	2.84E+00;1.59E+00;4.49E-01;1.09E-02	487;506;1229;47348	4.80E+00;3.60E+00;1.61E+00;8.55E-01
RSL24D1P1	0.219716	1.43872	1	TCAAATACCAGCGAGAGCTA	0.22	74622	0.0161	2820	1.44
RSL24D1P3	0.219716	1.43872	1	TCAAATACCAGCGAGAGCTA	0.22	74622	0.0161	2820	1.44
RSL24D1P7	0.219716	1.43872	1	TCAAATACCAGCGAGAGCTA	0.22	74622	0.0161	2820	1.44
LHX6	0.214038	2.27507	4	CCTGGACCGATATCTGCTCA;AGTCGCTGGCGTAGATCTGT;AGGTTGGGTACCGTTCTCGG;GCCAAACGGACTCACCATGG	-0.56;-0.41;-0.12;1.94	63926;66713;71005;77390	1.76E+00;1.07E+00;5.91E-01;1.14E-03	52;6437;10729;13516	3.03E+00;2.57E+00;2.04E+00;1.46E+00
MAGOH3P	0.210355	1.42898	1	TGTGCCCTACGTAGTAGCGC	0.21	74558	0.0165	2884	1.43
ATP5MGP2	0.205036	1.81183	2	AGCTCTAGGGATCTCAGCAG;ATAGTCAATAGTGCTCAGAC	-0.09;0.5	71436;75879	8.44E-01;1.77E-02	1563;6006	2.22E+00;1.40E+00
INACTIVE_5T_8	0.202803	1.42344	1	ATTAGGCCTTTTTCTTAACT	0.2	74521	0.0167	2921	1.42
PML	0.181707	2.14938	4	AGACCTCACTTCCTATGACG;AGAAGGCGTACACTGGCACG;CTCGAAAAAGACGTTATCCA;AGTGCTTCGAGGCACACCAG	-1.55;-0.2;0.34;2.14	32690;69939;75232;77413	1.34E+00;9.80E-01;4.87E-01;6.28E-04	29;2210;7503;44752	2.82E+00;2.48E+00;2.34E+00;9.53E-01
POTENTIALLY_ACTIVE_70	0.174083	1.39761	1	GCCCCGCCGCCCTCCCCTCC	0.17	74342	0.0177	3100	1.4
CFAP410	0.16602	2.42734	4	TCCGCAGGTACAGCTCACTC;TCAGTGTGCAGCATAGCTTG;AGAAGCTGGACAACCAGGGT;CAATACTTACATCTGTGAGG	-0.83;0.1;0.26;1.14	57655;73789;74818;77092	1.92E+00;1.30E+00;9.13E-01;7.85E-03	350;2624;3653;19787	3.40E+00;2.37E+00;2.19E+00;1.75E+00
CZIB	0.165417	2.34975	4	ATCACCAACCTCCGGCCCGT;GACAGTGTGGCACTGAAGGG;TGTGCAAGAGAAAATTCCAT;GCTGCAACTCAAAGCCACGC	-2.18;0.26;0.55;2.02	6280;74844;76087;77400	2.20E+00;1.18E+00;5.99E-01;9.20E-04	42;1355;2598;71162	3.84E+00;2.75E+00;2.66E+00;1.47E-01
NDUFB1	0.16307	1.38887	1	ATCCAATGACAAATCCCATA	0.16	74279	0.0181	3163	1.39
CX3CL1	0.147994	2.1542	4	GCTGCCCTAACTCGAAATGG;AGACGGAGCATTCTCCTCTG;TGTTGCATTTCGTCACACCG;GAGGAACCAGTCACGCCCGT	-1.34;-0.17;0.34;1.76	41333;70337;75264;77363	1.38E+00;9.86E-01;6.65E-01;1.75E-03	79;2178;7105;36109	2.55E+00;2.39E+00;2.35E+00;1.33E+00
SHMT1	0.14565	2.27429	4	AGGCCCATGATGCGCCCATG;TCTCCCACAGATACTATGGC;ACCACTCACAAGACCCTGCG;GAACGGGGCGTATCTCATGG	-1.23;0.0;0.41;1.41	45178;72678;75544;77255	1.70E+00;1.04E+00;7.73E-01;4.18E-03	187;1898;4638;32264	3.09E+00;2.46E+00;2.02E+00;1.52E+00
CNTNAP1	0.14512	2.33985	4	GGCTTCGGCTGACCCCTCGC;AGTGGCGCCGACCTTATGTG;CTCCCGCAGATGTTCATCGG;TGGACACCGTTCTACCAGCG	-1.1;0.01;0.52;1.15	49598;72940;75984;77103	1.75E+00;1.15E+00;9.24E-01;7.60E-03	339;1458;4502;27844	3.13E+00;2.69E+00;1.78E+00;1.76E+00
INACTIVE_4T_53	0.144921	1.37072	1	TTTTACCTTGTTCACATGGA	0.14	74144	0.0189	3298	1.37
SAMM50	0.14131	2.34421	4	CAAGGCCAAAAACCTAATTG;AACGGGCAGTTATAACACCA;AGACCAGCCACACTGTCAAG;ATTCCGAGAATCGATGACCA	-0.56;-0.56;0.69;0.99	63796;63952;76445;76933	1.74E+00;1.31E+00;9.06E-01;1.14E-02	509;997;13490;13646	3.02E+00;3.01E+00;1.76E+00;1.59E+00
RPL39P40	0.138399	1.36419	1	TGAAAACTGGAAATAAAATC	0.14	74094	0.0192	3348	1.36
PPIAP2	0.129633	1.77681	2	GCCAAGACTGAGTGGTTGGA;AATGCTGGACCCAACACAAA	-0.02;0.28	72256;74948	9.03E-01;2.84E-02	2494;5186	2.35E+00;1.21E+00
PPIAP3	0.129633	1.77681	2	GCCAAGACTGAGTGGTTGGA;AATGCTGGACCCAACACAAA	-0.02;0.28	72256;74948	9.03E-01;2.84E-02	2494;5186	2.35E+00;1.21E+00
PPIAP25	0.129633	1.77681	2	GCCAAGACTGAGTGGTTGGA;AATGCTGGACCCAACACAAA	-0.02;0.28	72256;74948	9.03E-01;2.84E-02	2494;5186	2.35E+00;1.21E+00
LOC401770	0.126408	1.3538	1	GCTGATGCAGGTAGCGCAGG	0.13	74013	0.0197	3429	1.35
GINS1	0.123521	2.09324	4	TCGGATCAGAGCACTCAGAT;TGGACTCAGACAAGTTCTGG;GCTACTTATATGAGGTCACT;AGGAATGAAGCAAAGTCAGG	-1.09;-0.44;0.28;1.74	50133;66122;74923;77358	1.03E+00;9.45E-01;9.29E-01;1.86E-03	84;2519;11320;27309	2.36E+00;2.23E+00;1.97E+00;1.81E+00
PPIAP51	0.117662	1.75389	2	GCTCTGAGCACTGGAGAGAA;AATGCTGGACCCAACACAAA	-0.04;0.28	71975;74948	8.82E-01;2.84E-02	2494;5467	2.30E+00;1.21E+00
LOC105378083	0.110702	1.33948	1	TCACCGCAGATAATTGACAA	0.11	73898	0.0203	3544	1.34
PA2G4P4	0.109999	1.3385	1	TGGCGTGCAGTTAAATGAGT	0.11	73890	0.0204	3552	1.34
GLRX5	0.109364	2.33959	4	GACGACCCGGAGCTCCGACA;AGGTGGTGGTCTTCCTCAAG;CGTTGTAGGCCGCGTAATCG;GTGCGGCTTCAGCAACGCCG	-0.45;-0.04;-0.03;0.97	65846;72008;72082;76903	1.94E+00;1.59E+00;6.51E-01;1.21E-02	539;5360;5434;11596	3.30E+00;2.89E+00;1.60E+00;1.56E+00
SNX7	0.101607	2.31442	4	ACTTACTGGAATAATCAGAG;GGAGTTCATGTCCATCAATG;CTTCATTGAGACACGCAGGA;AGGAGTTAAAAACCGCCCAG	-1.27;0.14;0.51;1.02	43956;74143;75926;76965	2.00E+00;1.13E+00;7.36E-01;1.07E-02	477;1516;3299;33486	3.53E+00;2.66E+00;1.62E+00;1.46E+00
ZNF594	0.100162	2.18159	4	CACCAGAGAATCCACAGTAG;TCTCTCCAGTATGAACACGA;CTGATGTCTGATGAGGTCTG;CATCTCCCTTCCCAAGAGAG	-1.89;0.0;0.7;1.6	17025;72876;76450;77326	1.73E+00;1.31E+00;3.79E-01;2.58E-03	116;992;4788;60417	3.05E+00;3.02E+00;2.22E+00;4.31E-01
INACTIVE_4T_14	0.0994978	1.32871	1	CAGCCTATTTTGCTACCTAC	0.1	73809	0.0209	3633	1.33
PPIAP43	0.0991714	2.21805	3	GCCAAGACTGAGTGGTTGGA;TTCACACGCCATAATGGCAC;AATGCTGGACCCAACACAAA	-0.02;0.04;0.28	72256;73289;74948	1.90E+00;8.41E-01;4.26E-02	2494;4153;5186	3.52E+00;2.09E+00;1.04E+00
TAF6L	0.096401	2.22748	4	CACCCCTTACCCGATCCTTG;AGATCCTGGCAGATCCTGTG;GCAGACGAACTCCAAGATTG;TCATGAAGCACACCAAACGC	-0.82;-0.67;0.9;0.99	57776;61411;76800;76929	1.49E+00;1.31E+00;7.91E-01;1.15E-02	513;642;16031;19666	3.39E+00;2.38E+00;1.59E+00;1.55E+00
OR2L6P	0.0946976	1.64668	2	ATGCGGATGAGATAGTGGAG;TTAGGAAAATGAAAACAATG	-1.95;2.14	14668;77412	5.13E-01;3.25E-04	30;62774	3.11E+00;1.82E-01
TXNRD1	0.0872257	2.15264	4	TCTTCTTAGAGGATTTGACC;ACTGAGCTACTACTCTGAGT;TCTCTGTTTCACAAACACAA;ATAGGATGCTCCAACAACCA	-0.73;-0.25;0.0;1.33	60165;69195;72850;77222	1.46E+00;1.27E+00;7.05E-01;4.92E-03	220;4810;8247;17277	2.61E+00;2.36E+00;1.95E+00;1.69E+00
TPX2	0.0863932	2.14392	4	GTAGTAAGTGTTGTCAACTG;ATCAAAGCCAATAGGCTCGG;GAAGTTTCTAAAAAGTACTG;AGTCAACTGATTTGGTGACC	-0.96;-0.83;0.82;1.31	54017;57511;76713;77207	1.44E+00;1.11E+00;6.59E-01;5.26E-03	235;729;19931;23425	3.28E+00;2.08E+00;1.92E+00;1.30E+00
ARMC7	0.0715357	2.23307	4	GGTCATAAGCGAAGTTGGCG;ACCAATAGCAAACTCCACCA;AAGGAGCACATCCTGCACGC;CCAGCAACTACGAGTATCTG	-0.46;-0.44;0.18;1.0	65831;66126;74385;76945	1.94E+00;1.03E+00;8.54E-01;1.12E-02	497;3057;11316;11611	3.30E+00;2.06E+00;1.97E+00;1.60E+00
POLR3A	0.0672847	2.06916	4	CCGGGAAGGTCTAGTCGACA;AAGCAAATCTTGTAACCCCG;CCCCAACCTCCGGATTGATG;ACCAACTCAACAGCTAACCG	-0.97;-0.25;0.0;1.48	53794;69309;72880;77287	1.28E+00;1.10E+00;7.07E-01;3.46E-03	155;4562;8133;23648	2.38E+00;2.10E+00;2.06E+00;1.73E+00
PPIAP31	0.0632616	2.57492	4	GCTCTGAGCACTGGAGAGAA;GCCAAGACTGAGTGGTTGGA;TTCACACGCCATAATGGCAC;AATGCTGGACCCAACACAAA	-0.04;-0.02;0.04;0.28	71975;72256;73289;74948	2.88E+00;1.63E+00;7.40E-01;5.68E-02	2494;4153;5186;5467	4.61E+00;2.95E+00;1.81E+00;9.33E-01
INACTIVE_4T_9	0.0575091	1.2904	1	ATTTTCGAAAGCTTAGGCCA	0.06	73474	0.0228	3968	1.29
DNAH14	0.0498684	1.80468	4	GATGACACATCAGACCAGCG;GCACGATCGATTGGTATGAG;TTACCTTAATGGGCCCAATG;GAATGACACGTCATCTAAGG	-1.18;-1.11;-0.79;3.28	47083;49208;58754;77440	8.34E-01;4.92E-01;3.75E-01;2.24E-05	2;18688;28234;30359	3.99E+00;1.63E+00;9.09E-01;6.97E-01
PPIAP15	0.038248	1.27061	1	TTCACACGCCATAATGGCAC	0.04	73289	0.0239	4153	1.27
INACTIVE_4T_24	0.0354392	1.2679	1	CTTTTCAGCTGAGACGTACG	0.04	73263	0.0241	4179	1.27
TRMT112	0.0349392	2.32825	4	TGGAGGCGGCCGATAACGTG;TCATACGCGCCACGAAGTTG;GATACCTAAAGTGGAGTGGT;GCTGAGCTCGCATGTGCGGG	-0.31;-0.17;0.07;0.55	68224;70418;73619;76060	2.23E+00;1.39E+00;7.71E-01;3.13E-02	1382;3823;7024;9218	3.70E+00;2.57E+00;1.88E+00;1.17E+00
CD177	0.0301241	2.12451	4	AAAGCGGGAGGGAGTTAACG;GAATACCGAGATGTGCGAGG;GTTTCCGTGTGTCATAATGG;ACGTTGATGCTCATTGAGAG	-0.78;-0.59;0.6;0.89	59015;63245;76199;76788	1.39E+00;1.21E+00;8.71E-01;1.47E-02	654;1243;14197;18427	2.83E+00;2.49E+00;1.70E+00;1.48E+00
IMP3	0.0278913	2.02081	4	GGAACTGGTCGCGTTCGGGC;AGCTCCAGCGAACCGCGCGT;GCGCAGCTTGAGGAGCACGG;GCAGGTGGACTTCCTGAACT	-0.76;-0.42;-0.03;1.32	59488;66462;72141;77208	1.42E+00;1.05E+00;6.55E-01;5.23E-03	234;5301;10980;17954	2.54E+00;2.01E+00;1.92E+00;1.61E+00
DNLZ	0.0266493	2.38901	4	CCAGCTCGTCTACACCTGCA;GCTGGCCTATCACCAAGGCG;GGTTGTCAGCGATGATATGG;TGCACGCGACTCAGCAACCT	-0.24;-0.07;0.03;0.39	69339;71667;73235;75442	2.39E+00;1.54E+00;7.36E-01;4.54E-02	2000;4207;5775;8103	3.92E+00;2.81E+00;1.80E+00;1.02E+00
ZBTB8OS	0.024544	2.29619	4	TTCTTTAGGTTACACGCATG;TCTACTTCTACTGTTTGGAG;TGAAGAACAGAAGGCGATCA;AGTGTCTAATCCTGCAGTCA	-0.27;-0.18;-0.02;0.57	68889;70211;72310;76120	2.32E+00;1.37E+00;6.66E-01;2.99E-02	1322;5131;7231;8553	3.83E+00;2.53E+00;1.64E+00;1.19E+00
CEND1	0.0231629	1.99291	4	CTTCGAGGGCTTGGTCAAGG;GGGTTGCATCGGGACTGCTG;GGTGCCCCAGGTCACCACCG;GGCACCTGCCAAGAAGACCT	-1.64;-0.29;0.63;1.39	28653;68615;76279;77250	1.24E+00;1.21E+00;4.32E-01;4.29E-03	192;1163;8827;48789	2.88E+00;2.28E+00;2.01E+00;8.03E-01
SLC30A9	0.0221183	2.38166	4	TGCTGAACCGGTATAAATCC;TGTATACTTGAGATCAGATG;TGTAATCCCAGCGACCGCCA;AAAGAGGATTACCCATAGAA	-0.13;-0.13;-0.08;0.43	70872;70876;71590;75612	2.65E+00;1.44E+00;6.22E-01;4.15E-02	1830;5852;6566;6570	4.29E+00;2.65E+00;1.53E+00;1.06E+00
COA6	0.0205442	2.47868	4	ACACTTCCAGTACTCATCCC;GTGTGACTTACCCACTGTTG;CTGTCTTTCCTTCATAGATG;GGAAAGACAGGTCTGCTGGG	-0.11;-0.04;0.02;0.21	71179;72027;73092;74561	2.71E+00;1.60E+00;7.24E-01;6.58E-02	2881;4350;5415;6263	4.37E+00;2.90E+00;1.77E+00;8.77E-01
SEPTIN7P13	0.0198333	1.25138	1	CTGGAGAATACAAATCTGTG	0.02	73101	0.025	4341	1.25
OR1S2	0.0167718	2.10407	4	TGAACTATACAACTTTCATG;CAGCAAAGGATAGGTAGGCA;TCAGGAAAAGCACAAAGAGG;AGCTCTCATAAGAGATGGAT	-0.93;-0.15;0.24;0.91	54812;70637;74734;76825	1.41E+00;1.15E+00;9.01E-01;1.39E-02	617;2708;6805;22630	2.61E+00;2.17E+00;2.14E+00;1.51E+00
GOLGA6L16P	0.0136768	1.51216	2	CCTGACACAGCCACTTCTGG;GGAGAGGCTATGTGAACAGG	-0.51;0.54	64817;76039	5.64E-01;1.59E-02	1403;12625	1.58E+00;1.45E+00
COX17	0.00982815	2.2221	4	CTTCTCCTGAGACTCAGGCG;CGCTTGCCCGGAGACCAAGA;GTCTCCGGGCAAGCGCAGCA;CCAAGAAGGCGCGCGATGCG	-0.43;-0.11;-0.05;0.63	66292;71115;71902;76292	1.99E+00;1.47E+00;6.40E-01;2.60E-02	1150;5540;6327;11150	3.37E+00;2.70E+00;1.58E+00;1.25E+00
WDR74	0.00735729	2.2317	4	GCCATGACCCTCACTCCGGG;ACACATCCTCTGACCCAGTG;AGGGGATTGGTCTTACCCGT;GGGATGCTGGATCATAAACA	-0.59;-0.01;0.01;0.62	63204;72454;72951;76269	1.69E+00;1.66E+00;7.12E-01;2.65E-02	1173;4492;4988;14238	3.00E+00;2.94E+00;1.75E+00;1.24E+00
VARS2	0.00588354	2.46257	4	CAGGCAGCCTCAACATATCG;TAGGAGGCCAAAAGACACGG;TTCCTGCATGATCTGAACCA;CCTCCGCAATGACATTCAAG	-0.18;0.0;0.07;0.13	70251;72727;73594;74040	2.54E+00;1.71E+00;7.68E-01;7.80E-02	3402;3848;4858;7191	4.13E+00;3.03E+00;1.87E+00;8.14E-01
POTENTIALLY_ACTIVE_22	0.00534181	1.23402	1	ATGGAAGAGCGTCATGACTT	0.01	72924	0.0261	4518	1.23
LINC01638	0	1.22697	1	TGTAGTCCCAGCTACTTGGG	0	72632	0.0278	4592	1.23
ZNF37BP	0	1.22697	1	TGTAGTCCCAGCTACTTGGG	0	72632	0.0278	4592	1.23
CHORDC1P4	0	1.20278	1	GCCGAGGCGGGCAGATCACG	0	72724	0.0273	4855	1.2
LINC00449	0	1.22697	1	TGTAGTCCCAGCTACTTGGG	0	72632	0.0278	4592	1.23
LINC02671	0	1.22697	1	TGTAGTCCCAGCTACTTGGG	0	72632	0.0278	4592	1.23
LOC105370314	0	1.22697	1	TGTAGTCCCAGCTACTTGGG	0	72632	0.0278	4592	1.23
LINC00869	0	1.22697	1	TGTAGTCCCAGCTACTTGGG	0	72632	0.0278	4592	1.23
LOC100128006	0	1.22697	1	TGTAGTCCCAGCTACTTGGG	0	72632	0.0278	4592	1.23
LOC101929165	0	1.22697	1	TGTAGTCCCAGCTACTTGGG	0	72632	0.0278	4592	1.23
HP11014	0	1.22697	1	TGTAGTCCCAGCTACTTGGG	0	72632	0.0278	4592	1.23
LOC101929185	0	1.22697	1	TGTAGTCCCAGCTACTTGGG	0	72632	0.0278	4592	1.23
MIR3185	0	1.19895	1	TCTCGAATGGAAGAAGAAGG	0	72766	0.027	4898	1.2
LOC112267905	0	1.22697	1	TGTAGTCCCAGCTACTTGGG	0	72632	0.0278	4592	1.23
EPHA1-AS1	0	1.21715	1	TCCTGCCTCAGCCTCCCGAG	0	72610	0.028	4697	1.22
YWHAZP2	0	1.20055	1	TCTCTGCTTGTGAAGCATTG	0	72791	0.0269	4880	1.2
OR7E5P	0	1.2018	1	GATCCTCTGAGAGTCCCAGG	0	72777	0.027	4866	1.2
LRIG2-DT	0	1.20278	1	GCCGAGGCGGGCAGATCACG	0	72724	0.0273	4855	1.2
LOC105376654	0	1.22697	1	TGTAGTCCCAGCTACTTGGG	0	72632	0.0278	4592	1.23
PPIAP1	0	1.20529	1	CCACCCTGACACATAAACCC	0	72739	0.0272	4827	1.21
LOC101928855	0	1.22697	1	TGTAGTCCCAGCTACTTGGG	0	72632	0.0278	4592	1.23
LOC105373716	0	1.22697	1	TGTAGTCCCAGCTACTTGGG	0	72632	0.0278	4592	1.23
CRYBB2P1	0	1.22697	1	TGTAGTCCCAGCTACTTGGG	0	72632	0.0278	4592	1.23
LOC101928078	0	1.22697	1	TGTAGTCCCAGCTACTTGGG	0	72632	0.0278	4592	1.23
LOC107987180	0	1.22697	1	TGTAGTCCCAGCTACTTGGG	0	72632	0.0278	4592	1.23
LOC105378730	0	1.22697	1	TGTAGTCCCAGCTACTTGGG	0	72632	0.0278	4592	1.23
LOC105371376	0	1.22697	1	TGTAGTCCCAGCTACTTGGG	0	72632	0.0278	4592	1.23
LOC105379857	0	1.22697	1	TGTAGTCCCAGCTACTTGGG	0	72632	0.0278	4592	1.23
SHANK2-AS3	0	1.22697	1	TGTAGTCCCAGCTACTTGGG	0	72632	0.0278	4592	1.23
LOC105371064	0	1.20278	1	GCCGAGGCGGGCAGATCACG	0	72724	0.0273	4855	1.2
LOC100287837	0	1.21237	1	AGACGGAGGCGTCTTACCCG	0	72832	0.0266	4749	1.21
PPIEL	0	1.22697	1	TGTAGTCCCAGCTACTTGGG	0	72632	0.0278	4592	1.23
LOC107984387	0	1.22697	1	TGTAGTCCCAGCTACTTGGG	0	72632	0.0278	4592	1.23
IL21R-AS1	0	1.22697	1	TGTAGTCCCAGCTACTTGGG	0	72632	0.0278	4592	1.23
LOC101928446	0	1.22697	1	TGTAGTCCCAGCTACTTGGG	0	72632	0.0278	4592	1.23
LOC105372255	0	1.22697	1	TGTAGTCCCAGCTACTTGGG	0	72632	0.0278	4592	1.23
RN7SL767P	0	1.22697	1	TGTAGTCCCAGCTACTTGGG	0	72632	0.0278	4592	1.23
LOC102723714	0	1.22697	1	TGTAGTCCCAGCTACTTGGG	0	72632	0.0278	4592	1.23
LINC01550	0	1.22697	1	TGTAGTCCCAGCTACTTGGG	0	72632	0.0278	4592	1.23
LOC105378004	0	1.22697	1	TGTAGTCCCAGCTACTTGGG	0	72632	0.0278	4592	1.23
LINC01695	0	1.20278	1	GCCGAGGCGGGCAGATCACG	0	72724	0.0273	4855	1.2
LOC105379880	0	1.22697	1	TGTAGTCCCAGCTACTTGGG	0	72632	0.0278	4592	1.23
LOC105369614	0	1.22697	1	TGTAGTCCCAGCTACTTGGG	0	72632	0.0278	4592	1.23
RPL10P16	0	1.20701	1	TCTTGTTGATGCGGATGACG	0	72848	0.0266	4808	1.21
POM121L10P	0	1.22697	1	TGTAGTCCCAGCTACTTGGG	0	72632	0.0278	4592	1.23
LOC105370792	0	1.22697	1	TGTAGTCCCAGCTACTTGGG	0	72632	0.0278	4592	1.23
LOC112268072	0	1.22697	1	TGTAGTCCCAGCTACTTGGG	0	72632	0.0278	4592	1.23
LOC101929028	0	1.20278	1	GCCGAGGCGGGCAGATCACG	0	72724	0.0273	4855	1.2
ZNF674-AS1	0	1.21715	1	TCCTGCCTCAGCCTCCCGAG	0	72610	0.028	4697	1.22
SLC25A25-AS1	0	1.22697	1	TGTAGTCCCAGCTACTTGGG	0	72632	0.0278	4592	1.23
LOC105379143	0	1.22697	1	TGTAGTCCCAGCTACTTGGG	0	72632	0.0278	4592	1.23
LOC101928868	0	1.22697	1	TGTAGTCCCAGCTACTTGGG	0	72632	0.0278	4592	1.23
SCAMP1-AS1	0	1.20782	1	GAGAATCGCTTGAATCCGGG	0	72839	0.0266	4799	1.21
LOC105372407	0	1.20278	1	GCCGAGGCGGGCAGATCACG	0	72724	0.0273	4855	1.2
LOC105374308	0	1.22697	1	TGTAGTCCCAGCTACTTGGG	0	72632	0.0278	4592	1.23
LINC01519	0	1.22697	1	TGTAGTCCCAGCTACTTGGG	0	72632	0.0278	4592	1.23
RPL7AP6	0	1.20484	1	AGAGAGCCATCCTCTATAAG	0	72744	0.0272	4832	1.2
LINC02869	0	1.22697	1	TGTAGTCCCAGCTACTTGGG	0	72632	0.0278	4592	1.23
POTENTIALLY_ACTIVE_111	0	1.20656	1	TCTCAACAGGTTTCTACCAT	0	72853	0.0265	4813	1.21
POTENTIALLY_ACTIVE_113	0	1.2166	1	TCTGCGAATCAACAGGAGAC	0	72615	0.0279	4703	1.22
LINC00824	0	1.22697	1	TGTAGTCCCAGCTACTTGGG	0	72632	0.0278	4592	1.23
LOC101929259	0	1.22697	1	TGTAGTCCCAGCTACTTGGG	0	72632	0.0278	4592	1.23
LOC105377253	0	1.22697	1	TGTAGTCCCAGCTACTTGGG	0	72632	0.0278	4592	1.23
KCNQ1OT1	0	1.22697	1	TGTAGTCCCAGCTACTTGGG	0	72632	0.0278	4592	1.23
BHLHE40-AS1	0	1.22697	1	TGTAGTCCCAGCTACTTGGG	0	72632	0.0278	4592	1.23
LOC286177	0	1.22697	1	TGTAGTCCCAGCTACTTGGG	0	72632	0.0278	4592	1.23
RN7SL597P	0	1.22697	1	TGTAGTCCCAGCTACTTGGG	0	72632	0.0278	4592	1.23
ANAPC1P1	0	1.20278	1	GCCGAGGCGGGCAGATCACG	0	72724	0.0273	4855	1.2
LOC107984748	0	1.22697	1	TGTAGTCCCAGCTACTTGGG	0	72632	0.0278	4592	1.23
FAM172BP	0	1.22697	1	TGTAGTCCCAGCTACTTGGG	0	72632	0.0278	4592	1.23
RPSAP19	0	1.20909	1	TACACAGCGCAATGGTAGGT	0	72868	0.0264	4785	1.21
RPSAP12	0	1.20909	1	TACACAGCGCAATGGTAGGT	0	72868	0.0264	4785	1.21
LOC107984277	0	1.20278	1	GCCGAGGCGGGCAGATCACG	0	72724	0.0273	4855	1.2
LINC00971	0	1.22697	1	TGTAGTCCCAGCTACTTGGG	0	72632	0.0278	4592	1.23
TPRXL	0	1.22697	1	TGTAGTCCCAGCTACTTGGG	0	72632	0.0278	4592	1.23
CBWD4P	0	1.21863	1	TCTCATTAATAAAACAGACT	0	72551	0.0283	4681	1.22
LOC107986566	0	1.22697	1	TGTAGTCCCAGCTACTTGGG	0	72632	0.0278	4592	1.23
LOC102723752	0	1.22697	1	TGTAGTCCCAGCTACTTGGG	0	72632	0.0278	4592	1.23
MGC16275	0	1.21715	1	TCCTGCCTCAGCCTCCCGAG	0	72610	0.028	4697	1.22
LOC112268432	0	1.6841	2	GAGAATCGCTTGAATCCGGG;TGTAGTCCCAGCTACTTGGG	0.0;0.0	72632;72839	9.34E-01;5.32E-02	4592;4799	2.42E+00;9.52E-01
TM4SF19-AS1	0	1.22697	1	TGTAGTCCCAGCTACTTGGG	0	72632	0.0278	4592	1.23
SRP14-AS1	0	1.22697	1	TGTAGTCCCAGCTACTTGGG	0	72632	0.0278	4592	1.23
AKR1D1P1	0	1.22697	1	TGTAGTCCCAGCTACTTGGG	0	72632	0.0278	4592	1.23
LINC02242	0	1.22697	1	TGTAGTCCCAGCTACTTGGG	0	72632	0.0278	4592	1.23
LOC105378274	0	1.22697	1	TGTAGTCCCAGCTACTTGGG	0	72632	0.0278	4592	1.23
LOC112268225	0	1.22697	1	TGTAGTCCCAGCTACTTGGG	0	72632	0.0278	4592	1.23
LOC100132813	0	1.20278	1	GCCGAGGCGGGCAGATCACG	0	72724	0.0273	4855	1.2
LINC01141	0	1.22697	1	TGTAGTCCCAGCTACTTGGG	0	72632	0.0278	4592	1.23
LOC107986364	0	1.22697	1	TGTAGTCCCAGCTACTTGGG	0	72632	0.0278	4592	1.23
LOC101928387	0	1.22697	1	TGTAGTCCCAGCTACTTGGG	0	72632	0.0278	4592	1.23
MESTIT1	0	1.22697	1	TGTAGTCCCAGCTACTTGGG	0	72632	0.0278	4592	1.23
LOC102725072	0	1.22697	1	TGTAGTCCCAGCTACTTGGG	0	72632	0.0278	4592	1.23
LINC00941	0	1.22697	1	TGTAGTCCCAGCTACTTGGG	0	72632	0.0278	4592	1.23
RN7SL769P	0	1.22697	1	TGTAGTCCCAGCTACTTGGG	0	72632	0.0278	4592	1.23
LOC107984991	0	1.22697	1	TGTAGTCCCAGCTACTTGGG	0	72632	0.0278	4592	1.23
RPL7AP70	0	1.20484	1	AGAGAGCCATCCTCTATAAG	0	72744	0.0272	4832	1.2
MED15P9	0	1.22697	1	TGTAGTCCCAGCTACTTGGG	0	72632	0.0278	4592	1.23
LOC107984293	0	1.22697	1	TGTAGTCCCAGCTACTTGGG	0	72632	0.0278	4592	1.23
H3P44	0	1.19931	1	TCTCGCACCAGACGCTGGAA	0	72762	0.0271	4894	1.2
OR7E91P	0	1.2018	1	GATCCTCTGAGAGTCCCAGG	0	72777	0.027	4866	1.2
RPL7AP50	0	1.20484	1	AGAGAGCCATCCTCTATAAG	0	72744	0.0272	4832	1.2
RN7SL300P	0	1.22697	1	TGTAGTCCCAGCTACTTGGG	0	72632	0.0278	4592	1.23
LOC105375061	0	1.22697	1	TGTAGTCCCAGCTACTTGGG	0	72632	0.0278	4592	1.23
RN7SL674P	0	1.22697	1	TGTAGTCCCAGCTACTTGGG	0	72632	0.0278	4592	1.23
LOC105374005	0	1.22697	1	TGTAGTCCCAGCTACTTGGG	0	72632	0.0278	4592	1.23
LOC112268198	0	1.22697	1	TGTAGTCCCAGCTACTTGGG	0	72632	0.0278	4592	1.23
LOC100272217	0	1.22697	1	TGTAGTCCCAGCTACTTGGG	0	72632	0.0278	4592	1.23
LOC105371880	0	1.22697	1	TGTAGTCCCAGCTACTTGGG	0	72632	0.0278	4592	1.23
HIPK1-AS1	0	1.20782	1	GAGAATCGCTTGAATCCGGG	0	72839	0.0266	4799	1.21
LOC105376485	0	1.22697	1	TGTAGTCCCAGCTACTTGGG	0	72632	0.0278	4592	1.23
RPL7AP18	0	1.20484	1	AGAGAGCCATCCTCTATAAG	0	72744	0.0272	4832	1.2
RPL7AP11	0	1.20484	1	AGAGAGCCATCCTCTATAAG	0	72744	0.0272	4832	1.2
LINC02210	0	1.22697	1	TGTAGTCCCAGCTACTTGGG	0	72632	0.0278	4592	1.23
LINC01242	0	1.22697	1	TGTAGTCCCAGCTACTTGGG	0	72632	0.0278	4592	1.23
IQCH-AS1	0	1.22697	1	TGTAGTCCCAGCTACTTGGG	0	72632	0.0278	4592	1.23
CARMAL	0	1.22697	1	TGTAGTCCCAGCTACTTGGG	0	72632	0.0278	4592	1.23
LOC285638	0	1.22697	1	TGTAGTCCCAGCTACTTGGG	0	72632	0.0278	4592	1.23
NCF1B	0	1.21752	1	TCTCGTAGTTGGCAATGGCG	0	72606	0.028	4693	1.22
POM121L8P	0	1.22697	1	TGTAGTCCCAGCTACTTGGG	0	72632	0.0278	4592	1.23
LOC105370917	0	1.22697	1	TGTAGTCCCAGCTACTTGGG	0	72632	0.0278	4592	1.23
LOC105377308	0	1.22697	1	TGTAGTCCCAGCTACTTGGG	0	72632	0.0278	4592	1.23
ZNF818P	0	1.22697	1	TGTAGTCCCAGCTACTTGGG	0	72632	0.0278	4592	1.23
HORMAD2-AS1	0	1.22697	1	TGTAGTCCCAGCTACTTGGG	0	72632	0.0278	4592	1.23
LOC107984398	0	1.22697	1	TGTAGTCCCAGCTACTTGGG	0	72632	0.0278	4592	1.23
LOC105373796	0	1.70288	2	TCGCCCAAGCTAGAGTGCAG;TGTAGTCCCAGCTACTTGGG	0.0;0.0	72632;72636	9.34E-01;5.56E-02	4592;4596	2.45E+00;9.52E-01
LOC101928053	0	1.22697	1	TGTAGTCCCAGCTACTTGGG	0	72632	0.0278	4592	1.23
LOC105371123	0	1.22697	1	TGTAGTCCCAGCTACTTGGG	0	72632	0.0278	4592	1.23
RPL7AP66	0	1.20484	1	AGAGAGCCATCCTCTATAAG	0	72744	0.0272	4832	1.2
LINC01722	0	1.22697	1	TGTAGTCCCAGCTACTTGGG	0	72632	0.0278	4592	1.23
LOC101927511	0	1.22697	1	TGTAGTCCCAGCTACTTGGG	0	72632	0.0278	4592	1.23
LOC102723855	0	1.20782	1	GAGAATCGCTTGAATCCGGG	0	72839	0.0266	4799	1.21
LOC105374121	0	1.22697	1	TGTAGTCCCAGCTACTTGGG	0	72632	0.0278	4592	1.23
LOC105372200	0	1.22697	1	TGTAGTCCCAGCTACTTGGG	0	72632	0.0278	4592	1.23
LOC105370170	0	1.22697	1	TGTAGTCCCAGCTACTTGGG	0	72632	0.0278	4592	1.23
LINC00294	0	1.22697	1	TGTAGTCCCAGCTACTTGGG	0	72632	0.0278	4592	1.23
LOC105372997	0	1.22697	1	TGTAGTCCCAGCTACTTGGG	0	72632	0.0278	4592	1.23
LOC112268185	0	1.22697	1	TGTAGTCCCAGCTACTTGGG	0	72632	0.0278	4592	1.23
LOC105371622	0	1.22697	1	TGTAGTCCCAGCTACTTGGG	0	72632	0.0278	4592	1.23
LOC105370152	0	1.21715	1	TCCTGCCTCAGCCTCCCGAG	0	72610	0.028	4697	1.22
FCF1P8	0	1.21715	1	TCCTGCCTCAGCCTCCCGAG	0	72610	0.028	4697	1.22
LOC101926892	0	1.20278	1	GCCGAGGCGGGCAGATCACG	0	72724	0.0273	4855	1.2
RPSAP26	0	1.20909	1	TACACAGCGCAATGGTAGGT	0	72868	0.0264	4785	1.21
LINC02844	0	1.20782	1	GAGAATCGCTTGAATCCGGG	0	72839	0.0266	4799	1.21
RPL10P1	0	1.20701	1	TCTTGTTGATGCGGATGACG	0	72848	0.0266	4808	1.21
LOC107986812	0	1.22697	1	TGTAGTCCCAGCTACTTGGG	0	72632	0.0278	4592	1.23
LOC105371307	0	1.20278	1	GCCGAGGCGGGCAGATCACG	0	72724	0.0273	4855	1.2
INACTIVE_4T_17	0	1.20109	1	CCGTCTCCGCATCGTCTTTT	0	72785	0.0269	4874	1.2
RPL7AP30	0	1.20484	1	AGAGAGCCATCCTCTATAAG	0	72744	0.0272	4832	1.2
WHAMMP2	0	1.22697	1	TGTAGTCCCAGCTACTTGGG	0	72632	0.0278	4592	1.23
LOC107984701	0	1.22697	1	TGTAGTCCCAGCTACTTGGG	0	72632	0.0278	4592	1.23
LOC102724497	0	1.22697	1	TGTAGTCCCAGCTACTTGGG	0	72632	0.0278	4592	1.23
NEAT1	0	1.22697	1	TGTAGTCCCAGCTACTTGGG	0	72632	0.0278	4592	1.23
LOC105375341	0	1.22697	1	TGTAGTCCCAGCTACTTGGG	0	72632	0.0278	4592	1.23
KDM4A-AS1	0	1.22697	1	TGTAGTCCCAGCTACTTGGG	0	72632	0.0278	4592	1.23
LINC00501	0	1.22697	1	TGTAGTCCCAGCTACTTGGG	0	72632	0.0278	4592	1.23
SAP30L-AS1	0	1.20782	1	GAGAATCGCTTGAATCCGGG	0	72839	0.0266	4799	1.21
SLIT3-AS2	0	1.22697	1	TGTAGTCCCAGCTACTTGGG	0	72632	0.0278	4592	1.23
ME3-DT	0	1.22697	1	TGTAGTCCCAGCTACTTGGG	0	72632	0.0278	4592	1.23
LOC105369543	0	1.21155	1	TCTCTCGTGCTTATCTACTG	0	72798	0.0269	4758	1.21
FRMD6-AS1	0	1.22697	1	TGTAGTCCCAGCTACTTGGG	0	72632	0.0278	4592	1.23
LOC101928415	0	1.22697	1	TGTAGTCCCAGCTACTTGGG	0	72632	0.0278	4592	1.23
LINC01482	0	1.22697	1	TGTAGTCCCAGCTACTTGGG	0	72632	0.0278	4592	1.23
LOC730100	0	1.20782	1	GAGAATCGCTTGAATCCGGG	0	72839	0.0266	4799	1.21
LOC112268210	0	1.22697	1	TGTAGTCCCAGCTACTTGGG	0	72632	0.0278	4592	1.23
LINC01098	0	1.22697	1	TGTAGTCCCAGCTACTTGGG	0	72632	0.0278	4592	1.23
LOC101927741	0	1.22697	1	TGTAGTCCCAGCTACTTGGG	0	72632	0.0278	4592	1.23
JPX	0	1.20278	1	GCCGAGGCGGGCAGATCACG	0	72724	0.0273	4855	1.2
SGSM3-AS1	0	1.22697	1	TGTAGTCCCAGCTACTTGGG	0	72632	0.0278	4592	1.23
LOC107987095	0	1.22697	1	TGTAGTCCCAGCTACTTGGG	0	72632	0.0278	4592	1.23
LILRB4	-0.00466607	1.81219	4	ACAGGGTCAGTCCCCCACAG;CTCCATCCCATCCATGACAG;GTGTCAGTCACGGAGCCCAA;CCTGTGACCTCAGTGCACGG	-1.28;-0.61;-0.02;1.9	43473;62763;72296;77384	8.49E-01;7.22E-01;6.65E-01;1.28E-03	58;5146;14679;33969	2.52E+00;1.66E+00;1.64E+00;1.43E+00
IL17F	-0.00635267	2.11704	4	GCTTGCCTTTCTGAGTGAGG;ATACTACCTCCTGGCACAGG;ACAGCAGCAAGTACTTGACC;AAAAAGTATGTCCTACTTTG	-1.49;0.03;0.54;0.89	35213;73180;76043;76799	1.79E+00;1.17E+00;5.30E-01;1.45E-02	643;1399;4262;42229	3.20E+00;2.72E+00;1.49E+00;1.05E+00
LOC105372310	-0.007853	1.19192	1	GGCCATAGAATTCTCTCTGG	-0.01	72465	0.0288	4978	1.19
DNA2	-0.00867567	2.45069	4	GGGTTAACATTAGACACCAA;CTAAGGTAGGATATAAACTG;AATTGGTACGGTTCTCCATG;TTGGTGTGAAAATACATCGA	-0.11;-0.04;0.01;0.1	71130;72047;72985;73848	2.70E+00;1.60E+00;7.15E-01;8.25E-02	3594;4457;5394;6312	4.36E+00;2.90E+00;1.75E+00;7.93E-01
PPIAP54	-0.00891546	2.06552	3	GCTCTGAGCACTGGAGAGAA;GCCAAGACTGAGTGGTTGGA;TTCACACGCCATAATGGCAC	-0.04;-0.02;0.04	71975;72256;73289	1.86E+00;7.57E-01;7.18E-02	4153;5186;5467	3.45E+00;1.90E+00;8.41E-01
ATP5MFP4	-0.00897907	1.18983	1	TGAAGAAGGGGAGCATCTCG	-0.01	72440	0.029	5002	1.19
ATP5MFP3	-0.00897907	1.18983	1	TGAAGAAGGGGAGCATCTCG	-0.01	72440	0.029	5002	1.19
POTENTIALLY_ACTIVE_112	-0.00927765	1.18939	1	TCTCACCCAGAAATGTCCTG	-0.01	72435	0.029	5007	1.19
VCP	-0.00981974	2.07964	4	GTTTGCCGTACTTCACATCA;AATGAGACTCACGGGCATGT;GTAACCTGGGAAGACATCGG;CACAGTGATCCACTGCGAAG	-0.57;-0.22;-0.2;0.95	63655;69620;69947;76885	1.73E+00;1.31E+00;5.45E-01;1.25E-02	557;7495;7822;13787	3.00E+00;2.43E+00;1.55E+00;1.34E+00
LOC100996316	-0.0106334	1.18732	1	CATTCAGCCTAGCACTGAAG	-0.01	72411	0.0292	5031	1.19
LOC105379417	-0.0106334	1.18732	1	CATTCAGCCTAGCACTGAAG	-0.01	72411	0.0292	5031	1.19
LOC101928041	-0.0106334	1.18732	1	CATTCAGCCTAGCACTGAAG	-0.01	72411	0.0292	5031	1.19
LOC105379426	-0.0106334	1.18732	1	CATTCAGCCTAGCACTGAAG	-0.01	72411	0.0292	5031	1.19
PCDHGB3	-0.0112078	1.90174	4	CAAGCTGGACAGTAAAACGG;ATTTACTCAGGACATGTACA;CAATGCCCCGGAGATAACCC;GAGCGACCGTATAGACCGAG	-1.06;-0.4;-0.01;1.43	50926;66852;72359;77266	1.08E+00;9.76E-01;6.69E-01;3.93E-03	176;5083;10590;26516	2.05E+00;2.04E+00;1.86E+00;1.65E+00
POTENTIALLY_ACTIVE_108	-0.0124959	1.18534	1	TCGAGAGGAAAAACACACTG	-0.01	72388	0.0293	5054	1.19
RPS9P2	-0.012498	1.18525	1	GGATCAGCACGCGAGCGTGG	-0.01	72387	0.0293	5055	1.19
ASTE1	-0.0138473	2.05993	4	ACGGACCATTCTTCCCACAC;CCACATAGCACCGCAAAGAG;GACAGACATAAGTACCACAC;TGACTTAAGCAGATTGACTG	-0.94;-0.75;0.8;0.83	54688;59586;76678;76729	1.42E+00;1.14E+00;7.24E-01;1.60E-02	713;764;17856;22754	3.24E+00;2.13E+00;1.45E+00;1.42E+00
CPNE9	-0.0161715	2.09999	4	AAGAAGAAATATGTCAACTC;TGGCCCCAAAGCCATAAGCT;TACCCAGTTCGGACGGACCG;GAAGATTGATGTGTACGACT	-0.63;-0.35;0.18;0.74	62326;67640;74384;76542	1.62E+00;1.13E+00;8.54E-01;2.03E-02	900;3058;9802;15116	2.84E+00;2.15E+00;2.06E+00;1.35E+00
MED30	-0.0183675	2.22061	4	ACACTGGAACATATCAAGAC;GGCCGCCCGGGAAGTCAACA;GGACATCGTGTACCGCACCA;GACAAATGCAATGAAAACTG	-0.34;-0.2;0.0;0.46	67810;69978;72790;75767	2.17E+00;1.34E+00;7.00E-01;3.80E-02	1675;4879;7464;9632	3.62E+00;2.49E+00;1.68E+00;1.09E+00
ATP5MF	-0.019087	2.13488	4	ATGCGGGACTTCAGTCCTAG;TGAAGAAGGGGAGCATCTCG;TTGCGTTTGCAGGTTACTAC;ACTTCTGGAGGTCAAACTGG	-0.84;-0.01;0.1;0.67	57315;72440;73815;76382	1.66E+00;1.28E+00;7.90E-01;2.39E-02	1060;3627;5002;20127	3.00E+00;2.34E+00;1.92E+00;1.28E+00
TSPOAP1-AS1	-0.0197691	1.17607	1	AGACGGTGCCGAAGGACCTG	-0.02	72272	0.03	5163	1.18
RPL34P5	-0.02007	1.17473	1	TATTGTAGGAAAGCCTACGT	-0.02	72263	0.0301	5179	1.17
PPIAP77	-0.0205264	1.17414	1	GCCAAGACTGAGTGGTTGGA	-0.02	72256	0.0301	5186	1.17
PPIAP7	-0.0205264	1.17414	1	GCCAAGACTGAGTGGTTGGA	-0.02	72256	0.0301	5186	1.17
PPIAP16	-0.0205264	1.17414	1	GCCAAGACTGAGTGGTTGGA	-0.02	72256	0.0301	5186	1.17
PPIAP87	-0.0205264	1.17414	1	GCCAAGACTGAGTGGTTGGA	-0.02	72256	0.0301	5186	1.17
PPIAP23	-0.0205264	1.17414	1	GCCAAGACTGAGTGGTTGGA	-0.02	72256	0.0301	5186	1.17
PPIAP61	-0.0205264	1.17414	1	GCCAAGACTGAGTGGTTGGA	-0.02	72256	0.0301	5186	1.17
INACTIVE_4T_2	-0.0214053	1.17305	1	ACTCAGCCATTTTATTAGAA	-0.02	72243	0.0302	5199	1.17
ACAA1	-0.0224304	1.75978	4	TCAATAGACAGTGTTCGTCG;GCCCTTGTCATCATGGACCG;CTGCCGAGAGAAGCTCGTCG;AGCGCGAAGTAATATTTCCA	-1.8;-0.61;0.04;2.28	21113;62939;73269;77423	8.57E-01;7.39E-01;3.77E-01;4.04E-04	19;4173;14503;56329	3.01E+00;1.81E+00;1.67E+00;5.53E-01
PRKY	-0.0230639	1.17088	1	CAAGGCAGGCAGATCACCTG	-0.02	72217	0.0303	5225	1.17
LOC105371894	-0.0230639	1.17088	1	CAAGGCAGGCAGATCACCTG	-0.02	72217	0.0303	5225	1.17
LOC105378694	-0.0230639	1.17088	1	CAAGGCAGGCAGATCACCTG	-0.02	72217	0.0303	5225	1.17
LOC105379383	-0.0230639	1.17088	1	CAAGGCAGGCAGATCACCTG	-0.02	72217	0.0303	5225	1.17
TTTY15	-0.0230639	1.17088	1	CAAGGCAGGCAGATCACCTG	-0.02	72217	0.0303	5225	1.17
LOC100128988	-0.0230639	1.17088	1	CAAGGCAGGCAGATCACCTG	-0.02	72217	0.0303	5225	1.17
LOC101929431	-0.0230639	1.17088	1	CAAGGCAGGCAGATCACCTG	-0.02	72217	0.0303	5225	1.17
LOC101928525	-0.0253107	1.16799	1	GGACCACGACATCATCGACC	-0.03	72182	0.0305	5260	1.17
LRRC37A10P	-0.0273229	1.16568	1	CACTCCAGAACCCACTACGG	-0.03	72154	0.0307	5288	1.17
LRRC37A6P	-0.0273229	1.16568	1	CACTCCAGAACCCACTACGG	-0.03	72154	0.0307	5288	1.17
RPS15P4	-0.0276962	1.61286	2	ATCATCCTACCCGAGATGGT;CTTGCGCAGGCGCTTCAGCA	-0.07;0.01	71694;73008	8.62E-01;5.12E-02	4434;5748	2.26E+00;9.67E-01
MRPS14	-0.0278932	1.77038	4	GGCTACGTATTAATTCACTC;TGCGGACGTTCAAGCAGGTC;CTAACAGGACAGCTATCCCG;TTCGAAGTCACTATGTAGAC	-1.26;-0.74;-0.02;1.91	44114;59838;72299;77386	7.41E-01;7.33E-01;6.65E-01;1.23E-03	56;5143;17604;33328	2.54E+00;1.64E+00;1.46E+00;1.44E+00
RGL2	-0.0303729	1.83797	4	TGTCACACAGTTTAACAAGG;AGAGCTTCTTACTTCAGACA;ATCCTACCGACGAACTAGAG;TGTTGGCCGAAGCACCCGTG	-1.99;-0.89;0.78;1.97	13081;56018;76641;77395	1.40E+00;6.19E-01;4.11E-01;1.03E-03	47;801;21424;64361	3.20E+00;2.62E+00;1.21E+00;3.21E-01
SF3A1	-0.0306833	2.13387	4	CTTCACCACATCCAAGTCGA;CATTGGTAAGAAGATCGGTG;GGCGGTAGTAGGCATGGTAA;TCTGCAGGTGTGTTACCGAG	-0.48;-0.34;0.11;0.59	65416;67746;73858;76171	1.90E+00;1.14E+00;7.94E-01;2.87E-02	1271;3584;9696;12026	3.24E+00;2.16E+00;1.93E+00;1.20E+00
ATXN2L	-0.0321535	2.04417	4	CTAGCTCTTACCATCTGTGG;CAAACTGGCAGCCCCCCGGT;CCACAATGTCCTCCCGACGA;TCCTCCTTTAAGATCCGGGG	-0.72;-0.7;0.5;0.79	60378;60827;75897;76649	1.48E+00;1.12E+00;7.69E-01;1.79E-02	793;1545;16615;17064	2.64E+00;2.63E+00;1.51E+00;1.40E+00
PPIAP33	-0.0324972	1.60286	2	GCTCTGAGCACTGGAGAGAA;GCCAAGACTGAGTGGTTGGA	-0.04;-0.02	71975;72256	8.82E-01;6.02E-02	5186;5467	2.30E+00;9.03E-01
PPIAP21	-0.0324972	1.60286	2	GCTCTGAGCACTGGAGAGAA;GCCAAGACTGAGTGGTTGGA	-0.04;-0.02	71975;72256	8.82E-01;6.02E-02	5186;5467	2.30E+00;9.03E-01
GAPDH	-0.0351663	2.23677	4	TCACACCCATGACGAACATG;TGCTGGCGCTGAGTACGTCG;CTGTAGGCTCATTTGCAGGG;ACTGTGGCGTGATGGCCGCG	-0.37;-0.09;0.0;0.32	67298;71428;72732;75137	2.11E+00;1.51E+00;6.96E-01;5.25E-02	2305;4820;6014;10144	3.53E+00;2.76E+00;1.69E+00;9.64E-01
RPS10P9	-0.0385108	1.15714	1	GTGGCAGGCACAATCTCCGG	-0.04	72048	0.0313	5393	1.16
RPS10P22	-0.0385108	1.15714	1	GTGGCAGGCACAATCTCCGG	-0.04	72048	0.0313	5393	1.16
RPS10P13	-0.0385108	1.15714	1	GTGGCAGGCACAATCTCCGG	-0.04	72048	0.0313	5393	1.16
POTENTIALLY_ACTIVE_41	-0.0386802	1.15674	1	CGAGAAGTCCGCCGACCCCA	-0.04	72044	0.0314	5398	1.16
ZNF510	-0.0414504	1.8571	4	TAATAAAACATTGACTACAG;TAAGAAATCCTACCAGACGT;CGTGACTATAGAATTCACCC;CAGCTGTTTGAGGATCAGTG	-0.83;-0.59;-0.34;1.6	57532;63198;67817;77327	1.30E+00;8.69E-01;4.76E-01;2.56E-03	115;9625;14244;19910	2.36E+00;2.23E+00;1.69E+00;1.15E+00
XPO1	-0.0433537	2.38448	4	AGTGAGCTCTCAAAAAACGT;TCACACCAGCAATCTCAGTG;TCTCAGGGAAACTCTTATGG;TAGTCGAATGGCTAAACCAG	-0.17;-0.03;0.0;0.02	70375;72172;72685;73115	2.56E+00;1.62E+00;6.92E-01;9.99E-02	4327;4627;5270;7067	4.16E+00;2.93E+00;1.72E+00;7.26E-01
PHB	-0.0436105	2.23887	4	TAATTGGTTTCTGTACCCAC;CCACAATGTCCTGCACTCCA;CCAGTCATCACTGGTAGCAA;CTCTGCCTTATATAATGGTG	-0.31;-0.26;0.13;0.27	68294;69066;74051;74872	2.24E+00;1.25E+00;8.15E-01;5.86E-02	2570;3391;8376;9148	3.71E+00;2.35E+00;1.98E+00;9.21E-01
PPIAP47	-0.0444679	1.15122	1	GCTCTGAGCACTGGAGAGAA	-0.04	71975	0.0318	5467	1.15
RPS25P1	-0.0447917	1.15075	1	TAAACTTATAACCCCAGCTG	-0.04	71969	0.0318	5473	1.15
CLINT1	-0.0463761	1.83573	4	ACACCATCAGCAAGTTCCGG;GCAACGAACGATGATCCTTG;ACTCGCCACTGGAAGCAACA;AAAGCATATTCATATCACAC	-1.02;-0.37;-0.37;1.58	52168;67233;67302;77316	1.10E+00;1.03E+00;4.64E-01;2.81E-03	126;10140;10209;25274	2.19E+00;2.10E+00;1.95E+00;1.11E+00
MYCNOS	-0.0468085	1.57154	2	CTGCTTGAGAACGAGCTGTG;CCCCGACTCGACCCCCCCGG	-0.08;-0.01	71475;72419	8.47E-01;5.82E-02	5017;5967	2.23E+00;9.17E-01
AURKA	-0.0495785	2.10307	4	CCATATAGAAAATAATCCTG;CCTGAAAACTCACCGAAGGT;TGCTTGCAAAGGAATGCGCT;CTTCGAATGACAGTAAGACA	-1.03;-0.01;0.35;0.48	51937;72491;75307;75833	1.67E+00;1.02E+00;9.94E-01;3.65E-02	1609;2135;4951;25505	3.01E+00;2.37E+00;1.93E+00;1.11E+00
C17orf75	-0.0501963	1.73434	4	TGTTGTATGCCCAATCCAAA;GGCAGTAATAACAACCAACT;TAGATTGGCACAGCAACGAG;TACTAATCTACCATCCGAAG	-1.13;-0.92;-0.91;2.76	48810;55079;55333;77435	8.95E-01;5.97E-01;3.80E-01;1.35E-04	7;22109;22363;28632	3.44E+00;1.73E+00;1.16E+00;6.03E-01
DUX4L18	-0.0503394	1.14585	1	GGGGATCTCCCAACCTGCCC	-0.05	71907	0.0322	5535	1.15
DBET	-0.0503394	1.14585	1	GGGGATCTCCCAACCTGCCC	-0.05	71907	0.0322	5535	1.15
DUX4L16	-0.0503394	1.14585	1	GGGGATCTCCCAACCTGCCC	-0.05	71907	0.0322	5535	1.15
DUX4L26	-0.0503394	1.14585	1	GGGGATCTCCCAACCTGCCC	-0.05	71907	0.0322	5535	1.15
HMGCS1	-0.0517182	2.21682	4	ACAACTAATGCATGCTATGG;GGAAATGCTAGACCTACAGG;AGCAGCGGTCTAATGCACTG;TAATAGCTCCTCTTACCCAA	-0.41;-0.09;0.01;0.28	66638;71371;73025;74958	2.03E+00;1.50E+00;7.18E-01;5.66E-02	2484;4417;6071;10804	3.42E+00;2.75E+00;1.76E+00;9.34E-01
PET117	-0.0521562	2.20787	4	GGGGATGTCTAGGAGCTCGA;CGTACATGTGAAGCAGCAGT;CCGCCGTCAGCAGCACCGAG;CTGCTGCTTCACATGTACGC	-0.51;-0.02;0.01;0.31	64847;72289;73024;75098	1.84E+00;1.64E+00;7.18E-01;5.34E-02	2344;4418;5153;12595	3.16E+00;2.96E+00;1.76E+00;9.57E-01
SETMAR	-0.052591	1.9027	4	CAATTACATTATAGCCATCA;CTGCAAGCGATTGACCCTTG;GGCCAGGAAAACTTGCCGGT;AGTGGTCACTGCATCGGCAC	-0.84;-0.68;0.08;1.23	57249;61262;73669;77163	1.28E+00;7.85E-01;7.75E-01;6.25E-03	279;3773;16180;20193	2.34E+00;1.89E+00;1.85E+00;1.54E+00
MAMDC4	-0.0530595	1.78628	4	ATGGCCGTTGGAACCCACCG;AACACGGTCTCGGACCCAGG;TCTGCGCCTAGCCATGAGAC;CACAGACTTTGAGTCCCCCG	-1.11;-0.58;-0.15;1.64	49380;63397;70593;77336	9.16E-01;8.79E-01;5.72E-01;2.36E-03	106;6849;14045;28062	2.26E+00;1.76E+00;1.71E+00;1.41E+00
FKBP1C	-0.0542285	1.14249	1	GGCAAGCAGGAGGTGATCCG	-0.05	71864	0.0325	5578	1.14
UBE2L1	-0.0551677	1.56056	2	ACCCAAACATCGACGAAAAG;TTGAAGAAATCCGCAAATGT	-0.13;0.02	70902;73089	8.11E-01;5.02E-02	4353;6540	2.15E+00;9.74E-01
RAD9A	-0.0560957	2.35751	4	CCTGCGCAGCTACCACGAGG;GCGCTGTAAGATCCTGATGA;CCACTCCCTGTCCCGCATCG;GTATTGCTGGAAGAAGAGCG	-0.12;-0.09;-0.03;0.0	71076;71442;72151;72913	2.69E+00;1.51E+00;6.56E-01;1.05E-01	4529;5291;6000;6366	4.34E+00;2.77E+00;1.61E+00;7.09E-01
VARS1	-0.0596706	2.27473	4	CCGCAGCGAACGTACCACTG;GGTGAGTGGACGCAATGAGG;GTGGGTCAGTTACGCCGACA;TGTCACCCCAGATAGCGACG	-0.34;-0.05;0.03;0.12	67885;71906;73190;73957	2.18E+00;1.58E+00;7.32E-01;8.00E-02	3485;4252;5536;9557	3.63E+00;2.87E+00;1.79E+00;8.05E-01
MYCN	-0.0607816	2.31884	4	CGAGTGCGTGGATCCCGCCG;CTGCTTGAGAACGAGCTGTG;CCCCGACTCGACCCCCCCGG;TGAAGAGGAAGAAATCGACG	-0.18;-0.08;-0.01;0.04	70162;71475;72419;73261	2.52E+00;1.52E+00;6.73E-01;9.64E-02	4181;5017;5967;7280	4.11E+00;2.77E+00;1.66E+00;7.38E-01
HBB	-0.0614928	1.76203	4	GCTCATGGCAAGAAAGTGCT;AGGAGTGGACAGATCCCCAA;AAGGTGAACGTGGATGAAGT;TCTGCCGTTACTGCCCTGTG	-2.12;-1.06;0.58;2.35	8162;51082;76145;77426	1.20E+00;5.20E-01;5.19E-01;3.37E-04	16;1297;26360;69280	3.08E+00;2.79E+00;9.83E-01;1.93E-01
EIF3FP3	-0.0616276	1.13493	1	TGTCGACAAACACTCAGTGG	-0.06	71766	0.0331	5676	1.13
WASH3P	-0.064263	1.95838	3	GTAGCCGAGCCTCTCAAGGT;GGTGGTGTTGAAGAGCAGCA;GCGCGGCCAGCAGACCTGCA	-0.11;-0.05;-0.04	71202;71931;72056	1.75E+00;7.35E-01;9.39E-02	5387;5511;6240	3.28E+00;1.85E+00;7.43E-01
WASH9P	-0.064263	1.95838	3	GTAGCCGAGCCTCTCAAGGT;GGTGGTGTTGAAGAGCAGCA;GCGCGGCCAGCAGACCTGCA	-0.11;-0.05;-0.04	71202;71931;72056	1.75E+00;7.35E-01;9.39E-02	5387;5511;6240	3.28E+00;1.85E+00;7.43E-01
WASH7P	-0.064263	1.95838	3	GTAGCCGAGCCTCTCAAGGT;GGTGGTGTTGAAGAGCAGCA;GCGCGGCCAGCAGACCTGCA	-0.11;-0.05;-0.04	71202;71931;72056	1.75E+00;7.35E-01;9.39E-02	5387;5511;6240	3.28E+00;1.85E+00;7.43E-01
STXBP4	-0.0662044	1.87187	4	TCTGCCTTAAAGCGAACAGA;AAGATGAATCCGACTACGCA;TCAACTTGTCTCAGTCAACA;AGAAAAAAGACTTAATGTTG	-1.22;-0.35;0.18;1.13	45799;67642;74352;77074	1.13E+00;8.50E-01;7.92E-01;8.25E-03	368;3090;9800;31643	2.15E+00;2.06E+00;1.73E+00;1.55E+00
DET1	-0.0662362	1.95705	4	CAGCGGTCAGTGAATATCCG;TAGTGTACTTGATAAACAGG;AATCAGTGACCCCCAACCCA;ACGCACGTTCAAGTGTGACA	-0.88;-0.35;0.15;0.82	56141;67618;74160;76708	1.22E+00;1.13E+00;8.27E-01;1.65E-02	734;3282;9824;21301	2.24E+00;2.15E+00;2.01E+00;1.43E+00
CARS1-AS1	-0.0686022	1.12825	1	TGAGATGCGTCATAGACGGT	-0.07	71678	0.0336	5764	1.13
MRPL33	-0.0724056	2.04711	4	ACACCAAGAGAAACCGACTG;TAGAAACATTCTGGTGAGAA;TGAGAATGGTGAGCGAAGCT;GCCCCACTTACAGAAGACCG	-0.42;-0.37;-0.1;0.61	66364;67223;71257;76226	2.00E+00;1.10E+00;6.04E-01;2.75E-02	1216;6185;10219;11078	3.38E+00;2.10E+00;1.49E+00;1.22E+00
MIR10394	-0.0726888	1.12442	1	CCCGGCGCGCCCAATGCGTG	-0.07	71627	0.0339	5815	1.12
WASH4P	-0.0775589	1.5332	2	GTAGCCGAGCCTCTCAAGGT;GGTGGTGTTGAAGAGCAGCA	-0.11;-0.05	71202;71931	8.29E-01;6.41E-02	5511;6240	2.19E+00;8.79E-01
WASH2P	-0.0775589	1.5332	2	GTAGCCGAGCCTCTCAAGGT;GGTGGTGTTGAAGAGCAGCA	-0.11;-0.05	71202;71931	8.29E-01;6.41E-02	5511;6240	2.19E+00;8.79E-01
ARSG	-0.0782313	1.86682	4	CACAGGGTGATGGACCATCA;AGGTAAGGGCACGTGCATGT;TCCAGCCAAGCAGACGACCT;TCTTATCACCCCAACTTCCG	-1.67;-0.88;1.05;1.19	27243;56195;76992;77126	1.64E+00;6.24E-01;4.17E-01;7.08E-03	316;450;21247;50199	3.70E+00;1.79E+00;1.22E+00;7.53E-01
NEK7	-0.0797006	1.948	4	ACCTAAAGAATGTGCAGCTG;TCTCGAAGAGTCATGCATAG;TGGTACTCCATCCAAGAGAC;ATAGCCCATATCCGGTCGTA	-0.98;-0.13;0.0;0.79	53403;70900;72809;76657	1.45E+00;1.08E+00;7.01E-01;1.77E-02	785;4769;6542;24039	2.66E+00;2.03E+00;1.70E+00;1.41E+00
DCTN4	-0.0799781	1.78673	4	AAGACCAGTAAATTTAACAG;GCCGCTATTGTAGCGAACTG;AAAGCCTATTACCTGGCATG;CTGATGGATGCACCAGCTCG	-1.94;-0.56;0.62;1.56	15027;63808;76251;77309	1.23E+00;8.99E-01;3.91E-01;2.96E-03	133;1191;13634;62415	2.86E+00;2.17E+00;1.75E+00;3.75E-01
LOC105371768	-0.0812589	1.37151	2	TTACAACCGGTAGAGAATGG;ATGAGCATCTTCGGGAACCA	-0.93;0.77	54754;76618	3.83E-01;9.28E-03	824;22688	1.68E+00;1.07E+00
SGF29	-0.0820024	1.94479	4	TATTACCGGACAAAGCTGCG;ACATCCAGAAGACCCATGAG;CCAGGCTTCCCGATCCACAG;ACAATGACTCGGAGCCACCC	-0.86;-0.3;0.05;0.78	56698;68432;73433;76640	1.25E+00;1.20E+00;7.53E-01;1.81E-02	802;4009;9010;20744	2.29E+00;2.25E+00;1.84E+00;1.40E+00
SUMO2P1	-0.0831934	1.1138	1	ATATTAATTTGAAGGTGGCG	-0.08	71483	0.0348	5959	1.11
WDR4	-0.084613	2.22702	4	GTTTGTGAGCCGTATCTCCG;TGAACAGAAGCAGCTACCTG;TCTCGTCCCGGTCGGCAGTG;GGTGTGGCCGTCTAGAGCTG	-0.3;-0.11;0.0;0.08	68402;71081;72614;73667	2.25E+00;1.47E+00;6.87E-01;8.68E-02	3775;4701;6361;9040	3.73E+00;2.69E+00;1.71E+00;7.75E-01
RPS10P15	-0.0861859	1.51286	2	CAAGTCCCGAGGCTACGTGA;GTGGCAGGCACAATCTCCGG	-0.13;-0.04	70837;72048	8.07E-01;6.27E-02	5393;6605	2.14E+00;8.87E-01
RPS10P2	-0.0861859	1.51286	2	CAAGTCCCGAGGCTACGTGA;GTGGCAGGCACAATCTCCGG	-0.13;-0.04	70837;72048	8.07E-01;6.27E-02	5393;6605	2.14E+00;8.87E-01
GTPBP6	-0.0870443	2.0845	4	TCGGCTCGCGCTACATCATG;GGGAAGTCGCAGATGACTCG;TGTGCAGGACGACCGTGAAG;GGTCGTGTCCACCAAAACGC	-0.78;-0.01;0.04;0.39	59018;72438;73331;75482	1.66E+00;1.39E+00;7.44E-01;4.45E-02	1960;4111;5004;18424	3.00E+00;2.49E+00;1.82E+00;1.03E+00
TPI1	-0.0872884	2.12124	4	GAGCAGACAAAGGTCATCGC;GCTCATCGGCACTCTGAACG;GAAGTCGATATAGGCAGTAG;CCTGGCATGATCAAAGACTG	-0.47;-0.32;0.2;0.23	65650;68198;74509;74686	1.92E+00;1.18E+00;8.70E-01;6.29E-02	2756;2933;9244;11792	3.27E+00;2.22E+00;2.10E+00;8.94E-01
UQCRFS1P1	-0.0883863	1.10837	1	ACTCATGCTGGAAACGAACT	-0.09	71408	0.0352	6034	1.11
LOC101927372	-0.0907925	1.10664	1	TCTCACTCACAAAAGTCTGG	-0.09	71384	0.0354	6058	1.11
RPS26P56	-0.091955	1.10578	1	CGTCATTCGAAACATAGTGG	-0.09	71372	0.0354	6070	1.11
RPS26P10	-0.091955	1.10578	1	CGTCATTCGAAACATAGTGG	-0.09	71372	0.0354	6070	1.11
RPS26P39	-0.091955	1.10578	1	CGTCATTCGAAACATAGTGG	-0.09	71372	0.0354	6070	1.11
ALG1L9P	-0.0927379	1.48019	2	GACCCCGACCAGCGACACGA;GTAAGGGCCATGTAGAATTG	-0.26;0.07	69071;73623	7.15E-01;4.39E-02	3819;8371	1.93E+00;1.03E+00
ATP5PDP1	-0.0932124	1.45548	2	GGATAAATATACTGCCCAGG;TGCTCTAAAAACCATTGACT	-0.33;0.15	67925;74155	6.66E-01;3.77E-02	3287;9517	1.82E+00;1.09E+00
HMGA1P3	-0.0948317	1.1035	1	CCAACACCTAAGAGACCTCG	-0.09	71340	0.0356	6102	1.1
PCNA-AS1	-0.0950678	1.48995	2	GCTGGAGCTAATATCCCAGC;TGGCCAGGTTGCGGTCGCAG	-0.19;0.0	70079;72865	7.64E-01;5.29E-02	4782;7363	2.04E+00;9.36E-01
NDUFB9	-0.0963873	1.83862	4	GAATGAAAAGGATATGGCGA;GCAATCGTATCTCTCATAGG;CCCATCAGCAAAAGGTGTTG;TCTGGACGCACCACGACTCG	-0.8;-0.43;-0.4;1.25	58387;66233;66779;77173	1.35E+00;1.04E+00;4.52E-01;6.02E-03	269;10663;11209;19055	2.44E+00;1.98E+00;1.86E+00;1.07E+00
PLEK2	-0.0964245	1.73384	4	TCACCGGGGCTATTCATGCA;GTGTACTACAAGCTTGAGGG;AAGATGCACGATAGCAACAC;GGAGATGAGCCAGTCCACCA	-1.64;-1.4;0.51;2.15	28519;38693;75940;77416	1.14E+00;4.30E-01;4.26E-01;5.61E-04	26;1502;38749;48923	2.87E+00;2.66E+00;7.98E-01;6.01E-01
INACTIVE_4T_39	-0.0965978	1.10222	1	GTTTTCAGTTGCCCAACAGC	-0.1	71322	0.0357	6120	1.1
RPF1	-0.0967001	1.88433	4	AACATCAGATAGACCTCATG;CGGAGATTAAAAACAAACAG;AAATCTCTTGCGATGCACTG;CTCCTGAAGTTCTTCGGCAG	-1.11;-0.49;0.43;0.78	49214;65236;75646;76633	1.06E+00;9.76E-01;9.10E-01;1.82E-02	809;1796;12206;28228	2.51E+00;1.88E+00;1.75E+00;1.39E+00
GATA1	-0.0976652	2.02191	4	GGCCCCCATAAGCACTATTG;GAGCAACAGCCACTCCACTG;AGACGACCACCACGACACTG;GCGGGTGGGACACACAGTTG	-0.61;-0.49;0.3;0.4	62778;65262;75073;75523	1.66E+00;9.77E-01;9.53E-01;4.36E-02	1919;2369;12180;14664	2.89E+00;2.28E+00;1.88E+00;1.04E+00
GPR84	-0.0978786	1.80661	4	GACAGCAGGTTAGCATCAGG;GCTCATAGCCAACCTCACAC;CCAGGATATAAATAGGCCAG;CTTGGGGAAAAAGCTTAGGG	-1.25;-0.55;0.28;1.13	44534;64140;74960;77073	9.35E-01;9.16E-01;7.53E-01;8.27E-03	369;2482;13302;32908	2.24E+00;1.78E+00;1.73E+00;1.49E+00
PRKD3	-0.0984682	1.93651	4	ATAAATAGTGATAGTAGTCG;TGGTAACACTCTCCCGTGTG;TTGCAGTACTGACATATCGT;GAAGTGCAAACACTTGCTTG	-0.77;-0.22;-0.1;0.69	59146;69694;71306;76434	1.39E+00;1.31E+00;6.07E-01;2.27E-02	1008;6136;7748;18296	2.51E+00;2.44E+00;1.50E+00;1.30E+00
ING3	-0.0995944	1.66012	4	AGAGGCATCTGACGTAAGGG;GAATTACAGAAATATTAGAG;TCTCGCGCATTTCCGTGAAG;TGGTGCAGGGGCAATTACCA	-1.41;-0.89;0.0;1.9	38579;55876;72597;77385	6.86E-01;6.16E-01;5.99E-01;1.26E-03	57;4727;21566;38863	2.53E+00;1.71E+00;1.21E+00;1.20E+00
TUBB8P11	-0.100878	1.09847	1	CAAGGTGTCGGACACCGTGG	-0.1	71269	0.0361	6173	1.1
TUBB8B	-0.100878	1.09847	1	CAAGGTGTCGGACACCGTGG	-0.1	71269	0.0361	6173	1.1
POTENTIALLY_ACTIVE_25	-0.101139	1.09805	1	ATTGATCAGGAAACTTTACA	-0.1	71263	0.0361	6179	1.1
EIF2S2P4	-0.10138	1.49819	2	TCAAGAACCAACTGAACCAG;CCTCCACAAGTCGTCCGAGT	-0.14;-0.07	70798;71713	8.05E-01;6.67E-02	5729;6644	2.13E+00;8.63E-01
MARS1	-0.102254	2.20241	4	ATAACCCGAGACCTCAAATG;AAGATGACCTCACTAACCAG;CAAACGAAATGTTAAACCAG;GATCGGCAGACTTTACACTG	-0.37;-0.03;-0.01;0.0	67280;72122;72467;72573	2.11E+00;1.61E+00;6.77E-01;1.13E-01	4661;4975;5320;10162	3.53E+00;2.92E+00;1.66E+00;6.99E-01
KDF1	-0.103148	1.84036	4	CGTACACCAGATCGATGAGC;CCCTCGGGTAGGGATACACA;ATGGAAAGAATAGTACTCCT;AACTGGGCCAAGGAGCACAA	-1.02;-0.55;0.18;0.97	52296;64030;74394;76917	1.03E+00;9.10E-01;8.55E-01;1.18E-02	525;3048;13412;25146	2.07E+00;1.95E+00;1.77E+00;1.58E+00
LRPPRC	-0.105074	1.85674	4	TATTGGCGAGTAAAGCACAA;GAATCCGACATGGTTACTGG;CATATGCATTCAATAATGCG;GAAATTGAAACGCTACCCGT	-1.38;-0.47;0.6;0.83	39804;65517;76195;76724	1.21E+00;9.92E-01;6.27E-01;1.62E-02	718;1247;11925;37638	2.82E+00;1.91E+00;1.44E+00;1.25E+00
CAPN8	-0.105856	1.91293	4	ACGCGCACAGACATTTGTCA;AGTCACACGGACGCACACTT;GGAATCACATAGACCCCCGG;ACAGCTGCTCTTCCTACACT	-0.71;-0.48;0.01;0.76	60456;65341;72997;76589	1.48E+00;9.82E-01;7.16E-01;1.92E-02	853;4445;12101;16986	2.64E+00;1.89E+00;1.76E+00;1.37E+00
NUTM2D	-0.106009	1.35405	2	GCTTGTCAGTGTAGCTCAGG;GACACACAACACCTCCGCAG	-1.45;1.23	36924;77164	3.02E-01;3.11E-03	278;40518	2.15E+00;5.63E-01
B3GAT3	-0.10714	1.8752	4	TTCCGCTGCTCGACACCACG;CCAGAGCCCATACCTGGCAT;CGATGACAACACCTACAGCC;CGAGCTGTACCAGCGCGTAG	-1.89;-0.02;0.4;1.08	17305;72230;75502;77022	1.63E+00;1.03E+00;3.78E-01;9.42E-03	420;1940;5212;60137	2.94E+00;2.45E+00;1.67E+00;4.39E-01
ARNT2	-0.107484	2.22129	4	GTCATCGTATGACTTATCCC;GGATGTGCATGGGCTCGCGG;AGGAGAAGCCCAATATGCTG;CAAGATGACTCAGTACATCA	-0.2;-0.13;-0.08;-0.01	69916;70859;71456;72392	2.48E+00;1.44E+00;6.15E-01;1.17E-01	5050;5986;6583;7526	4.05E+00;2.65E+00;1.52E+00;6.71E-01
NO_SITE_200	-0.108942	1.80583	4	TCACTTGTCTATACGGGGTA;TCACCTCCGAACGAACACCT;TCACTTTACACTTGTAGTGT;TCAGATTCCGCAAGGGTCCA	-1.1;-0.84;0.41;1.09	49712;57431;75535;77038	1.04E+00;9.29E-01;6.57E-01;9.06E-03	404;1907;20011;27730	2.46E+00;1.78E+00;1.69E+00;1.29E+00
RPL18	-0.111356	1.94359	4	CCGCCATAACAAGGACCGAA;ACAACCTCTTCAACACAACC;TCAGGAGGTACCCAAACTGA;TCCTGGCCGGGAAAACAAGA	-1.6;0.03;0.29;0.84	30334;73231;74981;76734	1.80E+00;9.38E-01;4.53E-01;1.59E-02	708;2461;4211;47108	3.22E+00;2.25E+00;1.45E+00;8.64E-01
DUX4L13	-0.112439	1.83163	3	TCCAGGCATCGCCGCCCGGG;GGGGATCTCCCAACCTGCCC;ACACCGGCGCGTGGGGAACG	-0.26;-0.05;-0.03	69060;71907;72169	1.50E+00;7.33E-01;9.19E-02	5273;5535;8382	2.90E+00;1.85E+00;7.51E-01
DUX4L25	-0.112439	1.83163	3	TCCAGGCATCGCCGCCCGGG;GGGGATCTCCCAACCTGCCC;ACACCGGCGCGTGGGGAACG	-0.26;-0.05;-0.03	69060;71907;72169	1.50E+00;7.33E-01;9.19E-02	5273;5535;8382	2.90E+00;1.85E+00;7.51E-01
TBL3	-0.112453	1.88935	4	CCTGTGGAAGGCGATACACA;AGATGATACATATCTTGTCA;ATTGGAGGCCACGACAACGT;GGCTGGCCAGGTGATGTGCG	-0.66;-0.43;-0.19;0.83	61744;66210;70141;76726	1.58E+00;1.04E+00;5.53E-01;1.61E-02	716;7301;11232;15698	2.77E+00;1.98E+00;1.44E+00;1.36E+00
YRDC	-0.113105	1.82854	4	TCTTGCATAAAAGCATGATC;CTCCGAGCGTTCCATCACCA;GCCGTGTGAGAGTACCTGAG;GGCCGTACAGCGTATCGGTG	-0.9;-0.56;0.01;0.99	55739;63888;73021;76937	1.20E+00;9.03E-01;7.18E-01;1.13E-02	505;4421;13554;21703	2.21E+00;1.76E+00;1.75E+00;1.59E+00
EIF2S3	-0.115601	2.17998	4	CATATAGGTACAGTAGCAGA;TATCACTTACCAATAAGCCG;AGACAAGCCACAATTAACAT;TTGGTCCCTGGAATGTCCGT	-0.25;-0.16;-0.11;0.05	69183;70574;71209;73435	2.36E+00;1.41E+00;6.02E-01;9.23E-02	4007;6233;6868;8259	3.89E+00;2.59E+00;1.48E+00;7.53E-01
HMGB1P6	-0.116269	1.47757	2	GGTGATGTTGCGAAGAAACT;GGCGATACTCAGAGCAGAAG	-0.16;-0.07	70540;71595	7.90E-01;6.82E-02	5847;6902	2.10E+00;8.55E-01
COPS4	-0.116694	1.90806	4	AATTCATTGAAGCTGCACAA;GATTGCTAGGCTATATCTGG;TTGTAGGTATCGTCAGATCC;TCCTCAAATGAAATGACTCT	-1.0;-0.25;0.16;0.62	52759;69275;74277;76257	1.27E+00;1.05E+00;8.41E-01;2.68E-02	1185;3165;8167;24683	2.38E+00;2.04E+00;1.99E+00;1.23E+00
ALOX5AP	-0.119253	1.93058	4	GGCAGTGTAGACCCGCTCAA;AGAGCACAGCGAGGAAAGTG;AAAGCAGGACCCAGAATGGG;GCGGGGCTACTTTGCAGCCA	-1.12;-0.16;0.31;0.5	48923;70484;75094;75893	1.40E+00;9.56E-01;8.99E-01;3.51E-02	1549;2348;6958;28519	2.58E+00;2.29E+00;1.74E+00;1.12E+00
RNF5P1	-0.123017	1.07867	1	AGTGTCCAGTATGTAAAGCT	-0.12	70981	0.0378	6461	1.08
ZBP1	-0.123031	1.66974	4	CACCTGGTGCCATTGAAGGG;TGGGACACAGCAATGAGATG;GGACGATTTACCGCCCAGGT;AAGCCATCCAGATTGGACAC	-1.55;-1.17;0.41;1.82	32674;47226;75540;77369	1.04E+00;4.87E-01;4.69E-01;1.62E-03	73;1902;30216;44768	2.46E+00;2.42E+00;9.52E-01;8.39E-01
MED25	-0.123333	1.76514	4	TATCCATACCTGGTACTGCG;AGTTGTGCATCCAGAGTACG;CAGATGTGAGCCAGGACCCG;GGGAGCGTGACATTGTACGT	-1.17;-0.68;0.23;1.13	47260;61237;74680;77082	8.93E-01;8.40E-01;7.84E-01;8.07E-03	360;2762;16205;30182	2.15E+00;1.74E+00;1.64E+00;1.54E+00
FIBCD1	-0.125388	1.92989	4	CCAGCGCCCGAGCGTACCTG;AGGACGTCCAGACAGTCTCG;GGTGTACTGTGACATGCGCA;GGCGTGCGAAGCTGTCGGTG	-0.7;-0.61;0.28;0.53	60860;62852;74919;76005	1.51E+00;9.28E-01;8.53E-01;3.25E-02	1437;2523;14590;16582	2.68E+00;2.22E+00;1.66E+00;1.15E+00
PPP1R14BP2	-0.125884	1.07666	1	CACCGTCAAGTATGACCGCA	-0.13	70951	0.038	6491	1.08
TUFM	-0.128183	2.12685	4	AGCAGAGCCTACGATGACTG;TCGGGGTATCACCATCAATG;GTGACAGGTACACTAGAGCG;ACAGGCACTGCACCCCTCGA	-0.32;-0.19;-0.06;0.05	68113;70077;71848;73445	2.21E+00;1.35E+00;6.37E-01;9.20E-02	3997;5594;7365;9329	3.68E+00;2.51E+00;1.57E+00;7.54E-01
NLE1	-0.130577	2.05748	4	TGACCCTTGCATGTGAAATG;CGGACTCTGAAGATAGCCTG;GTCCACGGGCACGTCGAACG;CCGTCAGTGTCACTTACGCA	-0.45;-0.26;0.0;0.19	65870;69135;72622;74444	1.95E+00;1.26E+00;6.88E-01;6.86E-02	2998;4700;8307;11572	3.30E+00;2.36E+00;1.71E+00;8.62E-01
LOC105376753	-0.13078	1.07187	1	CACCAGTCAATGGCATCGCG	-0.13	70879	0.0385	6563	1.07
LOC105371098	-0.13078	1.07187	1	CACCAGTCAATGGCATCGCG	-0.13	70879	0.0385	6563	1.07
WASHC1	-0.131285	2.14745	4	GGCACTGTACATGAGGTCGT;GTAGCCGAGCCTCTCAAGGT;GGTGGTGTTGAAGAGCAGCA;GCGCGGCCAGCAGACCTGCA	-0.33;-0.11;-0.05;-0.04	67929;71202;71931;72056	2.19E+00;1.48E+00;6.42E-01;1.25E-01	5387;5511;6240;9513	3.64E+00;2.72E+00;1.58E+00;6.49E-01
RPS14P5	-0.133825	1.06916	1	GACTGGTGGGATGAAGGTAA	-0.13	70838	0.0387	6604	1.07
RPS14P4	-0.133825	1.06916	1	GACTGGTGGGATGAAGGTAA	-0.13	70838	0.0387	6604	1.07
RPS10P19	-0.133861	1.0691	1	CAAGTCCCGAGGCTACGTGA	-0.13	70837	0.0387	6605	1.07
RPS10P6	-0.133861	1.0691	1	CAAGTCCCGAGGCTACGTGA	-0.13	70837	0.0387	6605	1.07
RPS10P7	-0.133861	1.0691	1	CAAGTCCCGAGGCTACGTGA	-0.13	70837	0.0387	6605	1.07
TRIM67	-0.134117	1.86888	4	ACCAGGCGATGCTTGGCGAA;ATTTCATGCTCGGGACACGT;CAGCACGCGAACCCCGTTGG;CAGGCAGTACTCCATCAGTC	-0.7;-0.38;-0.15;0.69	60791;67146;70681;76426	1.51E+00;1.10E+00;5.76E-01;2.29E-02	1016;6761;10296;16651	2.67E+00;2.09E+00;1.42E+00;1.30E+00
YARS2	-0.135818	2.06593	4	TAACCCCTGAGCGCCCGAGT;CATGAAGCGAGTCTGCCGTG;GGACCCTGCATCCATAACGC;GGGCCACAACGTGATCGCGC	-0.61;-0.04;-0.01;0.11	62823;72071;72453;73909	1.66E+00;1.60E+00;6.76E-01;8.11E-02	3533;4989;5371;14619	2.91E+00;2.90E+00;1.66E+00;8.00E-01
HNRNPH1	-0.136142	1.79499	4	ATGGCCATAAGCTTTCGTGG;AATGTCTGATCACAGATACG;TGGTCCAAATAGTCCTGACA;AAATGGGATAACATTGCCGG	-1.27;-0.4;0.28;0.86	43755;66726;74928;76763	1.07E+00;9.30E-01;7.30E-01;1.53E-02	679;2514;10716;33687	2.23E+00;2.04E+00;1.47E+00;1.45E+00
DVL3	-0.136972	1.85539	4	GGGAGATTGTGCACAAACCG;GTGGGCCAAAGCAACGAGCG;TGATGAGAAGACACAAGCGG;CGATGGCAGCCATGTCACTG	-1.32;-0.07;0.06;0.78	42148;71633;73536;76625	1.54E+00;7.63E-01;6.86E-01;1.84E-02	817;3906;5809;35294	2.81E+00;1.86E+00;1.39E+00;1.37E+00
FAM155B	-0.138483	1.80961	4	AGGCGGAAGAGTACTCAATC;ACTGTATCGAGGCGTACCAG;CAGCAAGTCCCAGACCGTGT;CAGATGGTCAGCGAGCAGCA	-1.43;-1.1;0.97;1.01	37689;49665;76906;76952	1.57E+00;5.80E-01;4.98E-01;1.10E-02	490;536;27777;39753	3.55E+00;1.60E+00;1.16E+00;9.27E-01
CSF3	-0.14063	1.66218	4	TGCTTGAGCCAACTCCATAG;CCAAGGTGGGACCCAACTCG;AGCTTGTAGGTGGCACACTG;TCAAGTGCTTAGAGCAAGTG	-1.22;-1.13;0.07;1.71	45764;48720;73600;77351	7.91E-01;7.69E-01;4.86E-01;2.02E-03	91;3842;28722;31678	2.33E+00;1.87E+00;1.55E+00;8.91E-01
UGT2B27P	-0.141001	1.3073	2	CTGAAAGAACTTGTTCAGAG;GAAGCTGTGACTGTACACAA	-1.0;0.72	52758;76505	3.62E-01;1.06E-02	937;24684	1.62E+00;9.93E-01
GTF2IP1	-0.142498	1.06238	1	ATCAGGCCGTAGGTGAACAG	-0.14	70734	0.0393	6708	1.06
GTF2IP4	-0.142498	1.06238	1	ATCAGGCCGTAGGTGAACAG	-0.14	70734	0.0393	6708	1.06
SNRPN	-0.142551	1.70563	4	CAGCTGCCCTACCAACCCCA;CAGGGCCTGCCAATCCAGCA;TTCTCAGGTAATGACTCCAC;AACCAGAGCGTGAAGAAAAG	-2.22;-1.08;0.76;1.97	5115;50403;76583;77394	1.37E+00;6.67E-01;5.09E-01;1.05E-03	48;859;27039;72327	3.14E+00;2.61E+00;9.55E-01;1.19E-01
MRPS18A	-0.143617	2.08397	4	GGAAGAACACCGCAAGATCG;TAGTGGTGGAGACCCAAGAA;CAGTTCATCCGGCCTCATGG;CCGGGCCCGCTAGTAGCCCA	-0.4;-0.15;-0.08;0.05	66786;70624;71583;73438	2.05E+00;1.41E+00;6.22E-01;9.22E-02	4004;5859;6818;10656	3.45E+00;2.60E+00;1.53E+00;7.54E-01
KLRK1-AS1	-0.144251	1.35152	2	TTGTTACCATAATAATGAAA;AATAATGAAACGGATTCCCA	-0.58;0.29	63430;75023	5.28E-01;2.76E-02	2419;14012	1.48E+00;1.22E+00
POLR2A	-0.144386	2.13267	4	CTTCAAGAACTAGTGCGCAG;TGGGGGGTGACAATCATGCG;CATGCGGCGGGAACACAACG;GTCTGGAGCATACAACGTTG	-0.27;-0.19;-0.06;-0.05	68890;70062;71789;71856	2.32E+00;1.35E+00;6.33E-01;1.30E-01	5586;5653;7380;8552	3.83E+00;2.50E+00;1.56E+00;6.37E-01
ASB14	-0.145159	1.85612	4	AACATGCACCTAAGGATGAG;ATCTGCGTTGTGCCAACGAG;AAATCATGGAAATGTTACTG;AATACAAAGCTGACTTCCTG	-0.74;-0.67;0.13;0.7	59918;61572;74032;76449	1.45E+00;8.13E-01;7.98E-01;2.24E-02	993;3410;15870;17524	2.58E+00;1.97E+00;1.56E+00;1.31E+00
TRIAP1	-0.145955	2.14054	4	GGCTCACCTGAACACACTGC;ACTGCTGGTAGCGCTTGAAG;TTCGCCGAGAAATTTCTCAA;ACGACCAGTGCTTCAATCGC	-0.27;-0.16;-0.08;-0.07	68917;70475;71557;71608	2.32E+00;1.40E+00;6.20E-01;1.36E-01	5834;5885;6967;8525	3.83E+00;2.58E+00;1.53E+00;6.23E-01
TADA1	-0.146132	1.98618	4	AGTGGGAAGCATCATTGTGT;AGCTCATAGACTTCTCACAC;AGAACTTAAGCGAGGCCCTG;AAAGCTTATCGGTTACGAGA	-0.6;-0.31;0.07;0.26	63128;68226;73588;74819	1.69E+00;1.18E+00;7.68E-01;5.98E-02	2623;3854;9216;14314	2.93E+00;2.23E+00;1.87E+00;9.13E-01
RPS15	-0.146651	2.08937	4	GCTGGTCGAGGTCCACGCCG;GCTGCATCAGCTGCTCGCTG;ATCATCCTACCCGAGATGGT;CTTGCGCAGGCGCTTCAGCA	-0.46;-0.07;-0.07;0.01	65799;71607;71694;73008	1.94E+00;1.54E+00;6.28E-01;1.02E-01	4434;5748;5835;11643	3.29E+00;2.80E+00;1.55E+00;7.17E-01
DAD1	-0.148718	2.08408	4	TTATAGAACCATTACCCGCT;TGAAGGGGAAGGTCCCCACG;GCTGTATATACTGCTGACCG;CGGGCTTCATCTCTTGTGTG	-0.36;-0.25;0.0;0.02	67507;69170;72730;73064	2.13E+00;1.26E+00;6.96E-01;1.01E-01	4378;4840;8272;9935	3.57E+00;2.36E+00;1.69E+00;7.21E-01
PXYLP1	-0.149225	1.71951	4	AAAAGCCGGACCCTACAAAG;GACCAGCTTAAAATGATGCG;TAAACGGGGTCTGTCACAGG;GAGTCGACACCGGGATCAGG	-1.36;-0.5;0.18;1.08	40476;65039;74382;77021	9.64E-01;8.54E-01;6.43E-01;9.45E-03	421;3060;12403;36966	2.06E+00;1.86E+00;1.67E+00;1.28E+00
PRPF8	-0.149336	2.08074	4	GGACGGGCCTTACATCACAG;GGGGTGTAGAACACAACCGG;TCCAGGTCGACACTCAAAGG;GACGGGTGCGACCAGAGCGT	-0.49;-0.06;-0.03;-0.02	65170;71820;72114;72309	1.87E+00;1.57E+00;6.53E-01;1.19E-01	5134;5328;5622;12272	3.20E+00;2.85E+00;1.61E+00;6.66E-01
ZNF350	-0.150682	1.96889	4	CACCTGAACAGGCTCCACTG;TCTCACATAGACTACATCTG;TGTTGAGTTTACTGGAAATG;CCTTATGAATGCCCTGAATG	-1.06;-0.01;0.19;0.28	50902;72460;74453;74937	1.66E+00;9.75E-01;8.63E-01;5.71E-02	2505;2989;4984;26540	3.00E+00;2.08E+00;1.86E+00;9.31E-01
NCBP2-AS1	-0.150798	1.0557	1	GCTGCGCAGCGACTCCTACG	-0.15	70630	0.04	6812	1.06
EIF5	-0.151275	1.91753	4	CTGGGGAGAAGATACAACTG;AGACTGGATGTAAAAGCCAT;GATGCCCCGTCTGATTGCCA;GTCATTCTTAACATCAAACT	-0.53;-0.42;-0.11;0.45	64431;66423;71187;75743	1.80E+00;1.05E+00;6.00E-01;3.85E-02	1699;6255;11019;13011	3.10E+00;2.01E+00;1.48E+00;1.09E+00
RPS26P31	-0.151315	1.42379	2	CTGTGCCCGATGCGTGCCCA;CGTCATTCGAAACATAGTGG	-0.21;-0.09	69763;71372	7.48E-01;7.09E-02	6070;7679	2.01E+00;8.40E-01
BTD	-0.151957	1.78686	4	CTGAGTTGTATGGCCATCAG;GTACCAAAAGGACTCCAGAG;TTTACGGTAGCGGTCAACAA;ATGTTGTGTACCCAACTGCC	-1.93;-0.25;0.6;0.97	15425;69231;76186;76916	1.27E+00;1.21E+00;3.88E-01;1.18E-02	526;1256;8211;62017	2.82E+00;2.37E+00;1.57E+00;3.86E-01
UBL5	-0.152518	1.84418	4	CCCAGCACGGATGATACCAT;GTGGATACTTGCATTTAACG;CGCGGACCTTCTTCCCCAGA;CAGCCCAAACTGGTACCCGT	-0.69;-0.37;-0.25;0.71	60976;67235;69230;76478	1.52E+00;1.10E+00;5.19E-01;2.17E-02	964;8212;10207;16466	2.69E+00;2.10E+00;1.32E+00;1.27E+00
RPLP2	-0.152885	1.90566	4	ATTGAAGACGTCATTGCCCA;GGACGACGACCGGCTCAACA;GGACAGCGTGGGTATCGAGG;AGCCCCACCAGCAGGTACAC	-0.92;-0.07;-0.04;0.42	55237;71664;71982;75587	1.54E+00;1.17E+00;6.45E-01;4.21E-02	1855;5460;5778;22205	2.81E+00;2.17E+00;1.59E+00;1.05E+00
ANKLE2	-0.155016	1.92813	4	TTACAAAAATCCCCGCACGC;GTCAAAGCCGGATTGAAATG;GGACACACCCCATAGTACAG;GAAGCGTATCCGTTACGTGG	-1.22;0.0;0.11;0.49	45542;72879;73896;75869	1.73E+00;7.98E-01;7.84E-01;3.56E-02	1573;3546;4563;31900	3.11E+00;1.94E+00;1.54E+00;1.12E+00
DLX5	-0.15526	1.87944	4	AGACGGATGGTGCATAGCTG;CAAAGAAAGTTCGTAAACCC;CTGACTACTACAGCCCTACG;TGTTTGTGTCAATCCCAGCG	-0.61;-0.39;-0.16;0.55	62768;66913;70454;76072	1.66E+00;1.08E+00;5.66E-01;3.10E-02	1370;6988;10529;14674	2.89E+00;2.06E+00;1.39E+00;1.17E+00
PPP1R7	-0.155497	2.03149	4	TAAATGCATTGAGAATCTGG;TCTGCTGAGAAACATCGAAG;GCTGGGATCTAACCGCATCC;CCTTCAGGCTCTGTTCACTG	-0.48;-0.14;-0.1;0.11	65337;70705;71245;73862	1.89E+00;1.42E+00;6.03E-01;8.22E-02	3580;6197;6737;12105	3.22E+00;2.62E+00;1.49E+00;7.95E-01
THOC3	-0.156294	1.83999	4	GTCAAAGAAAACAATTATCG;ACGGGCGTCGCCTAGCCTCG;TGGGCGTTGATGGACTGCAC;ACCACGGGGCCATCGAGCCG	-1.13;-0.08;-0.02;0.6	48576;71566;72308;76203	1.53E+00;8.86E-01;6.66E-01;2.80E-02	1239;5133;5876;28866	2.79E+00;1.71E+00;1.64E+00;1.21E+00
EIF6	-0.157475	1.98457	4	GGCCACGTAGTCATTGCAGG;TCCGATCGCTACCAGACAGT;CGATAGACGCGTGCACCACG;AGACACAGTGCAGATTAGGC	-0.66;-0.11;-0.02;0.17	61762;71100;72216;74303	1.58E+00;1.47E+00;6.60E-01;7.19E-02	3139;5226;6342;15680	2.77E+00;2.70E+00;1.62E+00;8.44E-01
POTENTIALLY_ACTIVE_66	-0.157593	1.05018	1	GAGCCTCATGCTGACCGGAG	-0.16	70543	0.0405	6899	1.05
RPL23	-0.15783	2.05227	4	AATCCGGAATTTCGCACCAG;ATCAATTGTGCTGACAACAC;ATTTCCTTGGGTCTTCCGGT;TCTCTCAGTACATCCAGCAG	-0.55;-0.06;-0.02;0.0	64084;71750;72269;72869	1.77E+00;1.56E+00;6.63E-01;1.06E-01	4796;5161;5692;13358	3.05E+00;2.83E+00;1.63E+00;6.89E-01
EDNRA	-0.158852	1.79718	4	CACATAGATAAGGTCTCCAA;CAACATCTCACAAGTCATGA;TGAAGCGATTGGCTTCGTCA;TGTCAACACTAAGAGCGCAG	-1.25;-0.2;0.05;0.76	44704;69956;73378;76604	1.34E+00;7.58E-01;7.48E-01;1.89E-02	838;4064;7486;32738	2.49E+00;1.83E+00;1.50E+00;1.38E+00
PLXDC2	-0.15942	1.63308	4	GATTCGTCCATCCATGAGCA;CTTCCTACGTGAAATCACTG;GTTCACCCATAAATCCCGGC;GACACGAACCGAGCAAGCGT	-1.67;-0.97;0.4;1.59	27416;53788;75521;77324	1.04E+00;5.69E-01;4.18E-01;2.63E-03	118;1921;23654;50026	2.45E+00;2.22E+00;1.10E+00;7.59E-01
RPL26P32	-0.160283	1.37747	2	ATCTTCCTTCGAATGTGGGA;TTTGCGATTCTTGCTTCGGT	-0.4;0.08	66775;73670	6.24E-01;4.34E-02	3772;10667	1.72E+00;1.03E+00
RPL26P4	-0.160283	1.37747	2	ATCTTCCTTCGAATGTGGGA;TTTGCGATTCTTGCTTCGGT	-0.4;0.08	66775;73670	6.24E-01;4.34E-02	3772;10667	1.72E+00;1.03E+00
EIF1P7	-0.160909	1.04686	1	GAATTCAACAGAGAAACGGC	-0.16	70490	0.0408	6952	1.05
UGCG	-0.161352	1.97724	4	TCCAGATACGCTTACTGACA;TGGCCAAAGCGATAGCTGAC;CATCATGATCTTGTACACAA;CCGATTACACCTCAACAAGA	-0.46;-0.34;-0.05;0.2	65746;67799;71950;74515	1.93E+00;1.15E+00;6.43E-01;6.69E-02	2927;5492;9643;11696	3.28E+00;2.17E+00;1.58E+00;8.71E-01
CCDC183	-0.161404	1.65233	4	GGACAAGCTGCAGAACCTCG;TCGGGCACTCCAGATCCAAG;GTAGGTTGTGCATGTTCACG;CCGCTCCGCAGTATGACCAG	-1.31;-1.24;0.26;1.65	42259;44929;74862;77337	9.20E-01;6.89E-01;4.49E-01;2.33E-03	105;2580;32513;35183	2.27E+00;2.21E+00;1.37E+00;7.65E-01
CDK9	-0.163645	1.7739	4	GCTGACTGATGAGGGCGAGT;CCAGAGTGTCACCACACGGT;TCTCCCGCAAGGCTGTAATG;GCGGTTATAGGGGGAAGCTG	-1.47;-0.08;0.0;0.9	35798;71575;72652;76801	1.53E+00;6.90E-01;5.41E-01;1.44E-02	641;4569;5867;41644	2.79E+00;1.73E+00;1.49E+00;1.08E+00
RAPGEF4	-0.166261	1.6569	4	GAAGATGGTGTTCTCAACCA;ACTGCTCTCCCTGGTAACGA;GGATTTCAACCGGATCCTAA;GGAACGTGAGGTTCAATGAG	-1.72;-0.44;0.16;1.33	24898;66041;74281;77225	1.02E+00;8.41E-01;3.96E-01;4.85E-03	217;3161;11401;52544	2.04E+00;1.96E+00;1.95E+00;6.74E-01
HAUS8	-0.166655	1.89799	4	CTTAACAGCAGATAGCAGTG;GCAATACAGGACATTCGCCA;GCTCCCGCTTCCTCTGAGAG;GCTGACGCTACTATCCGTAA	-0.78;-0.15;-0.09;0.36	58920;70642;71360;75321	1.41E+00;1.38E+00;6.09E-01;4.82E-02	2121;6082;6800;18522	2.61E+00;2.49E+00;1.50E+00;9.97E-01
MRPL57	-0.167228	2.02675	4	CTGACTGCGCTCCTCTGGCG;AGGGCATGCTCAGCCAGTAA;GGCCTCCCTCCTGCGCACCG;GCGCGCAACGACACGAACCG	-0.69;-0.03;0.0;0.05	61068;72155;72655;73387	1.61E+00;1.53E+00;6.90E-01;9.34E-02	4055;4572;5287;16374	2.93E+00;2.70E+00;1.73E+00;7.49E-01
TBCE	-0.168962	1.7397	4	CCAGTTAATACTGAACCGGA;AGGTGCTGCGGTGTGTCGCG;TCTGATTGTCGTTTACTACC;GAAGACGCTGAACAAATGTG	-1.2;-0.63;0.31;0.85	46337;62349;75122;76746	9.61E-01;8.31E-01;8.09E-01;1.57E-02	696;2320;15093;31105	2.30E+00;1.62E+00;1.58E+00;1.46E+00
RPL10P9	-0.169205	1.37267	2	GACACCATGTGGCCACAAAG;TCTTGTTGATGCGGATGACG	-0.34;0.0	67821;72848	6.62E-01;5.31E-02	4808;9621	1.81E+00;9.34E-01
TADA2A	-0.170566	1.69629	4	AAGGAGTCAAAGGTAGGTCG;GGCGATTTGCAAGAATTGTG;TTCTAAGGTTGATTAATCCA;ACTTGATATAAGGCTCCATG	-0.94;-0.56;-0.33;1.15	54484;63872;68042;77098	1.13E+00;9.02E-01;4.82E-01;7.71E-03	344;9400;13570;22958	2.11E+00;1.76E+00;1.75E+00;1.17E+00
FOXL2NB	-0.170778	1.5949	4	TCTTTCACCTGAAAGCCGCG;GCTCTACTAGGGAAGCGTCG;GATGCCTGATGCGTGCACCC;CCATGTGAAGGCACATCTTG	-1.54;-0.39;-0.34;1.59	32966;66992;67795;77319	1.09E+00;4.91E-01;4.76E-01;2.74E-03	123;9647;10450;44476	2.20E+00;2.07E+00;1.15E+00;9.63E-01
KAT2A	-0.172115	1.64959	4	ATGAGATAAACCGACTGCTG;CAAGGTCAATTACACCAGGT;TGGGGATGTCACCCATCACA;ATATACTCCTTAGGCATGCG	-1.38;-0.38;-0.1;1.18	39702;67054;71240;77120	1.09E+00;6.25E-01;6.03E-01;7.22E-03	322;6202;10388;37740	2.08E+00;1.78E+00;1.49E+00;1.25E+00
LOC101929598	-0.173676	1.0357	1	AATACCTACATAGGCCCTCA	-0.17	70309	0.042	7133	1.04
LOC100421071	-0.173676	1.0357	1	AATACCTACATAGGCCCTCA	-0.17	70309	0.042	7133	1.04
RPAP1	-0.173937	1.96306	4	TTGCCCAGGAAATTGCGGCA;CCAGGGTATTAAGAAGAGAG;CCAGCCAAGCTCATGCCCGG;GGGTACTTTGTATAGACTAG	-0.81;-0.07;0.03;0.15	58102;71638;73246;74200	1.54E+00;1.33E+00;7.37E-01;7.43E-02	3242;4196;5804;19340	2.81E+00;2.41E+00;1.80E+00;8.32E-01
METTL17	-0.174535	1.86177	4	AAAAAATTCCTGGAAAACCC;CCACACACATATATTCACGT;AGTCTCCAGAGCATTCCATG;CAGCAAGGCTGACCGCACTG	-0.8;-0.2;-0.09;0.39	58464;69870;71388;75470	1.35E+00;1.33E+00;6.11E-01;4.48E-02	1972;6054;7572;18978	2.47E+00;2.44E+00;1.51E+00;1.03E+00
SLC25A26	-0.174579	1.92307	4	CCAGCCTTACTAAATCCTTG;AGATGGAACTCGAATCAGGC;TCACCTATGAATATGTGAAG;GGTATCCAAGGGTTGTATCG	-1.98;0.07;0.6;0.62	13134;73550;76185;76267	1.86E+00;1.21E+00;4.11E-01;2.65E-02	1175;1257;3892;64308	3.32E+00;2.82E+00;1.24E+00;3.23E-01
MRPS25	-0.174794	1.77526	4	AGTGAATTACAACACGCATG;GATTCAATACAAAAACCCTT;CCCTGCAATATCTGAGCCAG;ACTCACCTAAGTAGAATCGC	-1.05;-0.26;-0.03;0.64	51304;69094;72152;76304	1.26E+00;9.92E-01;6.56E-01;2.57E-02	1138;5290;8348;26138	2.35E+00;1.89E+00;1.61E+00;1.25E+00
UBE2I	-0.174865	1.67009	4	ACAGGCACACTGTCCCCGAA;AAGGAGGCTTGTTTAAACTA;ACATTCGGGTGAAATAATGG;AAGCCCTCCTTACAAATGGG	-1.15;-0.38;-0.37;1.2	47998;67194;67276;77130	1.10E+00;8.66E-01;4.63E-01;6.99E-03	312;10166;10248;29444	2.09E+00;1.80E+00;1.68E+00;1.11E+00
ZPR1	-0.174935	1.91774	4	CTGTGGGCATCGGACCAATG;GATACGTACTAGCTTCATGT;GGTGATCAATCCTTCAACAG;GCATAGCGACTCGATCTCGG	-0.57;-0.29;-0.12;0.28	63588;68666;71034;74947	1.73E+00;1.22E+00;5.93E-01;5.69E-02	2495;6408;8776;13854	2.99E+00;2.29E+00;1.46E+00;9.32E-01
RPL8	-0.175714	1.99249	4	CAGGACATCATCCACGACCC;CAGCACACGATTGTACCCTC;GCCCGTGTGAATGCCCTCGG;GCGCCGTGGATTTCGCTGAG	-0.39;-0.29;-0.17;0.14	67006;68623;70360;74132	2.07E+00;1.21E+00;5.62E-01;7.59E-02	3310;7082;8819;10436	3.48E+00;2.28E+00;1.38E+00;8.24E-01
RNASEH2A	-0.176159	1.84419	4	ATACAGTATGCATTGGACCA;AAGGCTGTTTGCGAAAATGG;CCGCGGGCACAGGCGAACTC;AGCACTAACCACCGGGTAGA	-0.53;-0.49;-0.45;0.76	64541;65128;65908;76605	1.81E+00;9.69E-01;4.35E-01;1.89E-02	837;11534;12314;12901	3.11E+00;1.87E+00;1.38E+00;1.02E+00
COA7	-0.177799	1.82457	4	CGGCTGGTGGACTATTTGGA;GGCCAGGGACTACTACACAA;TTGATGGCGTGTGAGAAGCC;GTGATAGCTGCTACAAACTG	-1.26;-0.02;-0.0;0.57	44373;72294;72529;76113	1.64E+00;7.48E-01;6.81E-01;3.00E-02	1329;4913;5148;33069	2.96E+00;1.67E+00;1.48E+00;1.19E+00
THEM4P1	-0.178015	1.03224	1	ATGGTTTGCTTATTTCAAGG	-0.18	70252	0.0423	7190	1.03
MOCS1	-0.178076	1.51931	4	CTTCACAAAGAGCCGGGCGA;AGGAAGGTGACTCACATCTG;CAGCTCGCGCGGACTCCCCG;GGTGATGCGAGGCCTTAACG	-1.76;-0.7;-0.1;1.84	23143;60801;71278;77375	7.68E-01;6.05E-01;3.85E-01;1.48E-03	67;6164;16641;54299	2.46E+00;1.51E+00;1.49E+00;6.17E-01
ATP5ME	-0.178775	1.89997	4	AACAGATTACCTAAAACCTC;CGAGGAACAGGGCGGAGTAG;GTAGGCCACACCGAGGAACA;CGGTCACTCACTGTAGCGCG	-0.77;-0.13;-0.11;0.29	59291;70930;71176;74984	1.45E+00;1.40E+00;6.00E-01;5.60E-02	2458;6266;6512;18151	2.66E+00;2.52E+00;1.48E+00;9.38E-01
PDLIM4	-0.17974	1.49697	4	GGGGGGTGGAGACACATGCA;TCTGCCACAGGCCTGAGGGT;CCGCAGCATCCTGTACACCT;GAAGATGGCAGACCAAGCCT	-1.84;-0.76;-0.37;2.25	19391;59464;67263;77421	7.20E-01;4.63E-01;3.75E-01;4.49E-04	21;10179;17978;58051	2.97E+00;1.42E+00;1.11E+00;5.01E-01
EEF1A1P6	-0.180991	1.56174	3	CATCTGATCTATAAATGCGG;TGCTCCAGTCAACGTTACAA;GCACAAATGCTACTGTGTCG	-0.61;-0.41;0.49	62750;66566;75842	1.06E+00;5.07E-01;2.72E-02	1600;10876;14692	2.17E+00;1.29E+00;1.23E+00
EEF1A1P5	-0.180991	1.56174	3	CATCTGATCTATAAATGCGG;TGCTCCAGTCAACGTTACAA;GCACAAATGCTACTGTGTCG	-0.61;-0.41;0.49	62750;66566;75842	1.06E+00;5.07E-01;2.72E-02	1600;10876;14692	2.17E+00;1.29E+00;1.23E+00
IRF8	-0.181633	1.67637	4	GCGTAACCTCGTCTTCCAAG;CTTCTGTGGACGATTACATG;TGAATGGTGCGCGTCGTAGG;ATGGCTCGGAAATGTCCAGT	-1.68;-1.25;0.76;1.44	26738;44773;76591;77272	1.37E+00;4.47E-01;4.12E-01;3.80E-03	170;851;32669;50704	3.15E+00;2.06E+00;7.60E-01;7.36E-01
RPL27	-0.181716	1.83491	4	TGGCAGCTGTCACTTTGCGG;GGGATATCCACAGAGTACCT;ACGCAAAGCTGTCATCGTGA;GTTCATGAAACCTGGGAAGG	-0.85;-0.24;-0.04;0.4	56910;69426;72043;75515	1.29E+00;1.26E+00;6.49E-01;4.38E-02	1927;5399;8016;20532	2.40E+00;2.31E+00;1.60E+00;1.03E+00
H3P14	-0.181893	1.35065	2	TCTGGTGCGAGAAATTGCTC;TCTCGCACCAGACGCTGGAA	-0.36;0.0	67404;72762	6.47E-01;5.41E-02	4894;10038	1.77E+00;9.27E-01
FBRSL1	-0.182921	1.93051	4	CAGGATGGAAGCGCTCAGTG;GCTCTGCGCATGCGGTCTCG;TCAGGCAAGAGCTGAACACG;TCTTCACCAAGGGATTGGCG	-0.91;-0.07;0.07;0.18	55480;71675;73563;74351	1.55E+00;1.18E+00;7.65E-01;7.07E-02	3091;3879;5767;21962	2.82E+00;2.19E+00;1.87E+00;8.50E-01
TAF6	-0.184045	1.99906	4	GGCGTAGTCAATGTCACTGG;GACAACTCGTGGATGCTCCG;GAGCCATAACGAGTCGTCCA;GAGATAAAGGTACTGAACCG	-0.44;-0.23;-0.07;0.01	66030;69528;71649;72939	1.96E+00;1.30E+00;6.25E-01;1.04E-01	4503;5793;7914;11412	3.33E+00;2.42E+00;1.54E+00;7.11E-01
CSRNP2	-0.185196	1.53891	4	GCTCACGCAGAATCTCTCGA;TATTGATGTGGAAAATGTGG;TCTCTTCAGCATCAATACGG;GAAGAATGTACGCTTTGACC	-1.47;-1.12;0.0;1.85	36099;48842;72815;77376	7.02E-01;5.47E-01;4.87E-01;1.46E-03	66;4753;28600;41343	2.47E+00;1.70E+00;1.09E+00;8.96E-01
NOA1	-0.186108	1.89029	4	CGTGGGGACGTCTACTTAGT;GCCGAACTGGTCCCGCACAG;GTCCACCATGTAGAGCACCA;CGAGCTTCCTTATGACCCCG	-0.63;-0.44;0.03;0.29	62424;66163;73192;75013	1.63E+00;1.03E+00;7.32E-01;5.53E-02	2429;4250;11279;15018	2.85E+00;1.98E+00;1.79E+00;9.43E-01
PPIAP6	-0.186522	1.88794	4	CCAGGGTTTATGTGTCAGGG;GCCAAGACTGAGTGGTTGGA;CCACCCTGACACATAAACCC;AATGCTGGACCCAACACAAA	-1.01;-0.02;0.0;0.28	52669;72256;72739;74948	1.63E+00;1.05E+00;6.96E-01;5.68E-02	2494;4827;5186;24773	2.95E+00;1.98E+00;1.69E+00;9.33E-01
IMP4	-0.187608	1.74344	4	TCCCACTGAGTTACGCCGAG;CGTGGATGATGAATACCGAT;CACAGCGTGAAGTAGGCAGT;GGCGCCCAGCGAATGAACCG	-1.25;-0.32;0.13;0.7	44540;68075;74035;76448	1.17E+00;8.13E-01;7.53E-01;2.24E-02	994;3407;9367;32902	2.21E+00;1.97E+00;1.49E+00;1.31E+00
PGM3	-0.188921	1.9975	4	TGCTAGTACGACATACCCTG;TGGGATTATTAGCTGTCCTG;CACGGGTGGCCGATATGGAA;GATGGTGTGACTGTTCTAGG	-0.41;-0.23;-0.11;-0.01	66684;69430;71205;72470	2.03E+00;1.29E+00;6.01E-01;1.15E-01	4972;6237;8012;10758	3.43E+00;2.40E+00;1.48E+00;6.77E-01
DDX47	-0.189272	1.78561	4	AACTAAAACATTTAAAGACC;ATTCATTTAGAATATAAACC;TCCTCTATTGGAGTGCAGAG;TAGGGCAAACAAACGCTGCG	-0.98;-0.21;-0.09;0.52	53370;69751;71444;75978	1.32E+00;1.08E+00;6.14E-01;3.31E-02	1464;5998;7691;24072	2.45E+00;2.03E+00;1.51E+00;1.15E+00
POTENTIALLY_ACTIVE_33	-0.190361	1.02168	1	CATCTTGGGAACCATGGCCG	-0.19	70075	0.0434	7367	1.02
RPSAP58	-0.190822	1.66111	3	CATAAATCTCAAGAGGACCT;GGCCATAGAATTCTCTCTGG;TACACAGCGCAATGGTAGGT	-0.56;-0.01;0.0	63779;72465;72868	1.11E+00;7.73E-01;7.93E-02	4785;4978;13663	2.26E+00;1.94E+00;7.87E-01
NEB	-0.190898	1.65357	4	ACTGGTTCATTATATGAACG;GCTGTATCGTATAAAGCCTG;GTATAGCTCGGGCACCAATG;CCACATCCATAGACCCAATG	-1.5;-0.84;0.49;1.08	34878;57279;75860;77024	1.11E+00;6.53E-01;5.24E-01;9.38E-03	418;1582;20163;42564	2.62E+00;1.67E+00;1.28E+00;1.04E+00
LTO1	-0.191265	1.95365	4	CATGGGGAAGGGTATCGGGA;AGTAGTTTGGGTGTGATGGA;TCACAGATCGGGTGCTACCA;CATATTCGATGCCATCGTGA	-0.67;-0.12;-0.01;0.04	61421;71043;72393;73299	1.55E+00;1.46E+00;6.72E-01;9.55E-02	4143;5049;6399;16021	2.74E+00;2.68E+00;1.65E+00;7.41E-01
RPL13P12	-0.191508	1.02074	1	TACCACACGAAGGTGCGCGC	-0.19	70059	0.0435	7383	1.02
POLR2L	-0.191975	1.95859	4	CAAGATCGTCGGCAACAAGT;TTCACTTGTGGCAAGATCGT;CCTGTACGCTGCTTCACTTG;TGCAGGCCGAGTACACCGAG	-0.53;-0.24;-0.03;0.03	64437;69323;72142;73254	1.80E+00;1.28E+00;6.55E-01;9.66E-02	4188;5300;8119;13005	3.10E+00;2.38E+00;1.61E+00;7.37E-01
CD63	-0.192092	1.77921	4	CTGAGTCAGACCATAATCCA;TGCAGTGGGACTGATTGCCG;TCTAAACACATAGCCAGCAA;TGTCCAGGATCGAAGCAGTG	-0.83;-0.3;-0.23;0.6	57533;68491;69436;76178	1.30E+00;1.20E+00;5.26E-01;2.86E-02	1264;8006;8951;19909	2.36E+00;2.26E+00;1.29E+00;1.21E+00
PPIAP55	-0.192507	1.87117	4	CCAGGGTTTATGTGTCAGGG;GCTCTGAGCACTGGAGAGAA;CCACCCTGACACATAAACCC;AATGCTGGACCCAACACAAA	-1.01;-0.04;0.0;0.28	52669;71975;72739;74948	1.59E+00;1.05E+00;6.96E-01;5.68E-02	2494;4827;5467;24773	2.88E+00;1.98E+00;1.69E+00;9.33E-01
RPUSD3	-0.193144	1.86963	4	GACTCTCAGTCACTTTCGTG;GTGACGTTGAACAAGCCACA;TCCCAGCACCTCTCACCAGT;AGGCATCAGAGGCAACCCCG	-1.4;0.04;0.1;0.49	38687;73326;73770;75874	1.82E+00;7.85E-01;6.01E-01;3.55E-02	1568;3672;4116;38755	3.25E+00;1.91E+00;1.20E+00;1.12E+00
LOC112268293	-0.193266	1.01874	1	AGAGGAGCAGAAGAAACTCG	-0.19	70025	0.0437	7417	1.02
LOC728416	-0.193266	1.01874	1	AGAGGAGCAGAAGAAACTCG	-0.19	70025	0.0437	7417	1.02
LOC729973	-0.193266	1.01874	1	AGAGGAGCAGAAGAAACTCG	-0.19	70025	0.0437	7417	1.02
LOC100130394	-0.193266	1.01874	1	AGAGGAGCAGAAGAAACTCG	-0.19	70025	0.0437	7417	1.02
LOC112267990	-0.193266	1.01874	1	AGAGGAGCAGAAGAAACTCG	-0.19	70025	0.0437	7417	1.02
LOC112268226	-0.193266	1.01874	1	AGAGGAGCAGAAGAAACTCG	-0.19	70025	0.0437	7417	1.02
SSU72	-0.194272	1.79815	4	GCGTCCGATCCTTTGGAACA;GGGTGGAGCCCAACTACCTG;GAAATAAGAGAATCAAGCCC;ACACTCTCTCTTCGCAAGTG	-1.04;-0.17;-0.01;0.44	51432;70383;72464;75692	1.39E+00;9.97E-01;6.76E-01;3.97E-02	1750;4979;7059;26010	2.56E+00;1.90E+00;1.66E+00;1.07E+00
GAS6	-0.194308	1.804	4	AGCGGCCCGGTCATCAACCA;TCTCCGTACACCAAAAACTC;CAGTACTCACAGGCTGCACG;CCTCGAAGACCTGAAAGGCG	-1.06;-0.1;-0.08;0.46	50884;71321;71532;75765	1.50E+00;9.75E-01;6.19E-01;3.80E-02	1677;5910;6121;26558	2.74E+00;1.86E+00;1.53E+00;1.09E+00
RPS24P19	-0.19494	1.01722	1	TGACCAACCGACTACTTCAG	-0.19	69999	0.0439	7443	1.02
RPL10	-0.195267	1.9792	4	ACTACTTACCAGGGACACCT;GACACCATGTGGCCACAAAG;TATGAGCAGCTGTCCTCTGA;TCTTGTTGATGCGGATGACG	-0.38;-0.34;-0.06;0.0	67091;67821;71776;72848	2.08E+00;1.15E+00;6.33E-01;1.06E-01	4808;5666;9621;10351	3.50E+00;2.17E+00;1.56E+00;6.88E-01
MED11	-0.196875	1.97542	4	ATCCCGAACCTGCATTCTGA;GCGGCTCCTAGACCGGCAGG;CCAAGGAAAAAACTAACGAG;CACCGCTTCAGTGCAACACG	-0.45;-0.22;-0.11;0.0	65892;69631;71086;72588	1.95E+00;1.31E+00;5.95E-01;1.12E-01	4718;6356;7811;11550	3.31E+00;2.43E+00;1.47E+00;6.95E-01
KRBOX1	-0.197556	1.64225	4	TCCTGTTTCACCCAGCCACA;CAGCTGTGTCCTTAACAACC;GGCTGTGTACTTCACTACGA;CAGAGAGGCCTTACCTACAA	-1.48;-0.22;-0.16;1.06	35640;69702;70519;77004	1.31E+00;5.69E-01;5.38E-01;9.83E-03	438;6923;7740;41802	2.44E+00;1.65E+00;1.40E+00;1.07E+00
SEC22B3P	-0.198763	1.01403	1	GGAATAGGGTCGGGACACAG	-0.2	69944	0.0442	7498	1.01
SEC22B2P	-0.198763	1.01403	1	GGAATAGGGTCGGGACACAG	-0.2	69944	0.0442	7498	1.01
RPAP2	-0.198903	1.79104	4	AATTCCCAAAACTCCAGTAT;TGCTCACTACAGTGATGTCG;GGAAGACAGAAGAAACATTG;ATTCTGAAAGTGAATACAGT	-1.18;-0.15;0.04;0.49	47151;70653;73264;75873	1.42E+00;8.36E-01;7.38E-01;3.55E-02	1569;4178;6789;30291	2.61E+00;1.81E+00;1.63E+00;1.12E+00
POTENTIALLY_ACTIVE_86	-0.199981	1.01304	1	GGTCTCCACCGCCGACCGAG	-0.2	69927	0.0443	7515	1.01
TPRX1	-0.200883	1.70927	4	CCAATCTCAGGCCCGAACCC;CCGCTGGAAGGATTCCCGAG;CCAATCTCAGTCCCGATCCC;TCGGGCCTATAATTGGGCCT	-2.13;-1.08;1.09;1.31	7747;50422;77032;77206	1.68E+00;5.35E-01;5.09E-01;5.28E-03	236;410;27020;69695	3.78E+00;1.92E+00;9.56E-01;1.83E-01
RPS27P21	-0.201128	1.37872	2	TTCATGGATGTGAAATGCCC;TTGTGCATGGCTAAAGACCG	-0.23;-0.17	69522;70314	7.36E-01;8.39E-02	7128;7920	1.98E+00;7.77E-01
SDE2	-0.201418	1.80423	4	AGAGTAGTGAATACAGACCA;TTGGAACCCAGACTTTGCGG;ACTAAATCTCAAACAGACAG;CCGGACGGTGCACCGACCCG	-1.39;-0.02;0.09;0.51	39299;72223;73734;75955	1.63E+00;7.82E-01;6.15E-01;3.37E-02	1487;3708;5219;38143	2.94E+00;1.90E+00;1.23E+00;1.14E+00
RRM1	-0.201778	1.95687	4	CTTGTACCCCAATTCCAATG;GGATCTCTTCATGAAACGAG;TGGCAAACACTCTCCCATGG;CCTACCTAGAAAGTTGTGGG	-0.54;-0.18;-0.07;-0.02	64348;70207;71725;72194	1.79E+00;1.37E+00;6.30E-01;1.22E-01	5248;5717;7235;13094	3.09E+00;2.53E+00;1.55E+00;6.58E-01
PXDNL	-0.202437	1.91782	4	ACGTTTACGGGAGCTCGGAG;CCAGGGAAGATATGAATGTG;GCGGCTCAAAAGTAATTCGG;ACGCGCATGCTCATGCACTG	-1.85;0.25;0.28;0.51	18747;74812;74941;75945	2.19E+00;9.32E-01;3.75E-01;3.39E-02	1497;2501;2630;58695	3.82E+00;2.23E+00;1.14E+00;4.81E-01
NDUFB7	-0.20276	1.77607	4	CCAACCTTCCCGCCAGACTA;AGATGATGGACGCGCAGCTG;CGAACGCAAGGAGCGCGGTG;GCTCCACCGAGGCATCGCCC	-0.97;-0.25;-0.04;0.45	53872;69202;72028;75702	1.27E+00;1.11E+00;6.48E-01;3.95E-02	1740;5414;8240;23570	2.37E+00;2.07E+00;1.60E+00;1.08E+00
TPT1P9	-0.203404	1.00999	1	TGTCATGAACCATCACCTGC	-0.2	69874	0.0447	7568	1.01
TPT1P6	-0.203404	1.00999	1	TGTCATGAACCATCACCTGC	-0.2	69874	0.0447	7568	1.01
TPT1P4	-0.203404	1.00999	1	TGTCATGAACCATCACCTGC	-0.2	69874	0.0447	7568	1.01
CTU1	-0.204094	1.74017	4	CGATGTGCGTGGCTCCCACG;GCCACCGATGCCCTCATCGA;GTGCTCATGAACTTCCTACG;GGGCTGGACGATGGACGCCG	-0.79;-0.64;-0.02;0.63	58722;62162;72328;76288	1.37E+00;8.22E-01;6.67E-01;2.61E-02	1154;5114;15280;18720	2.47E+00;1.64E+00;1.61E+00;1.24E+00
NUTF2P2	-0.204729	1.00867	1	GGGAAGGACAACAGTTCCAG	-0.2	69851	0.0448	7591	1.01
LOC107985544	-0.204889	1.5652	3	AACTAGCAGAGATACACAGT;TGTAGTCCCAGCTACTTGGG;TAGCACCGGGACAAGTTCCG	-0.91;0.0;0.3	55312;72632;75049	7.85E-01;7.57E-01;4.09E-02	2393;4592;22130	2.00E+00;1.63E+00;1.06E+00
PCBP1	-0.206524	1.92537	4	ACACACTCGGTGACAGACTG;AGAGATCCGCGAGAGTACGG;GTCGGTTAAGAGGATCCGCG;ATGGTCATGACTCTCCCTTG	-0.38;-0.35;-0.32;0.23	67113;67556;68052;74699	2.09E+00;1.13E+00;4.83E-01;6.26E-02	2743;9390;9886;10329	3.50E+00;2.14E+00;1.17E+00;8.96E-01
MOCS3	-0.207233	1.95163	4	GCCCACGATTAGCACGCACG;GGTGCTCGGTGTCGTTACCG;AATCTCATCTCGGGACAGAG;CCTGGTCCGCCGATATGATG	-0.51;-0.17;-0.17;0.03	64764;70298;70394;73178	1.83E+00;1.38E+00;5.63E-01;9.84E-02	4264;7048;7144;12678	3.14E+00;2.55E+00;1.39E+00;7.31E-01
SRSF6	-0.208095	1.82285	4	CGTTTACGAGCTGAACGGCA;AGCAGGTGAAGTAACCTATG;GTATCTCAAAAAGTCGCTCC;AACTCCACGAAGCCGTACCT	-0.73;-0.36;-0.02;0.28	60172;67424;72261;74935	1.46E+00;1.12E+00;6.63E-01;5.71E-02	2507;5181;10018;17270	2.61E+00;2.12E+00;1.63E+00;9.31E-01
FAT4	-0.208238	1.66682	4	TTTAGTTATAGGATCATCGG;ATTACTGGGACTAACAACCA;AGACGGGACTTATCACGGTG;AGTCCACCCAGAATCATGTG	-1.26;-0.36;-0.01;0.8	44255;67481;72422;76664	1.12E+00;7.45E-01;6.74E-01;1.75E-02	778;5022;9961;33187	2.13E+00;1.66E+00;1.47E+00;1.41E+00
ZNF850	-0.208463	1.65289	4	GAGTCCTGAGACACTGACAA;GTTTCAAGGGACGTGCTGGG;CAGCACTACTTCAACATCAG;TGAGTGTCAGGAATCCGTGA	-1.27;-0.68;0.21;0.9	43930;61230;74583;76813	8.80E-01;7.84E-01;7.36E-01;1.41E-02	629;2859;16212;33512	2.12E+00;1.54E+00;1.50E+00;1.46E+00
BTF3P3	-0.208604	1.31122	2	CTGCAGGCACAAGTGCGCAT;TCAGCTGCTTTGTCTCAGCA	-1.97;1.55	13800;77305	5.33E-01;1.53E-03	137;63642	2.45E+00;1.70E-01
FOXA2	-0.209546	1.6026	4	CGAACATGTTGCCCGAGTCA;CTCACAGGCTCAACTCGGGG;ATGAACATGTCGTCGTACGT;TCCGTGAGCAACATGAACGC	-1.12;-0.63;-0.2;1.11	49045;62445;69866;77056	9.03E-01;8.35E-01;5.42E-01;8.66E-03	386;7576;14997;28397	1.74E+00;1.71E+00;1.63E+00;1.33E+00
DUX4L15	-0.210281	1.93703	4	GGCAGGCGGCCTGTGCAGCG;TCCAGGCATCGCCGCCCGGG;GGGGATCTCCCAACCTGCCC;ACACCGGCGCGTGGGGAACG	-0.5;-0.26;-0.05;-0.03	64944;69060;71907;72169	1.85E+00;1.25E+00;6.40E-01;1.22E-01	5273;5535;8382;12498	3.17E+00;2.34E+00;1.58E+00;6.57E-01
DUX4L14	-0.210281	1.93703	4	GGCAGGCGGCCTGTGCAGCG;TCCAGGCATCGCCGCCCGGG;GGGGATCTCCCAACCTGCCC;ACACCGGCGCGTGGGGAACG	-0.5;-0.26;-0.05;-0.03	64944;69060;71907;72169	1.85E+00;1.25E+00;6.40E-01;1.22E-01	5273;5535;8382;12498	3.17E+00;2.34E+00;1.58E+00;6.57E-01
DUX4L12	-0.210281	1.93703	4	GGCAGGCGGCCTGTGCAGCG;TCCAGGCATCGCCGCCCGGG;GGGGATCTCCCAACCTGCCC;ACACCGGCGCGTGGGGAACG	-0.5;-0.26;-0.05;-0.03	64944;69060;71907;72169	1.85E+00;1.25E+00;6.40E-01;1.22E-01	5273;5535;8382;12498	3.17E+00;2.34E+00;1.58E+00;6.57E-01
DUX4L11	-0.210281	1.93703	4	GGCAGGCGGCCTGTGCAGCG;TCCAGGCATCGCCGCCCGGG;GGGGATCTCCCAACCTGCCC;ACACCGGCGCGTGGGGAACG	-0.5;-0.26;-0.05;-0.03	64944;69060;71907;72169	1.85E+00;1.25E+00;6.40E-01;1.22E-01	5273;5535;8382;12498	3.17E+00;2.34E+00;1.58E+00;6.57E-01
DUX4L10	-0.210281	1.93703	4	GGCAGGCGGCCTGTGCAGCG;TCCAGGCATCGCCGCCCGGG;GGGGATCTCCCAACCTGCCC;ACACCGGCGCGTGGGGAACG	-0.5;-0.26;-0.05;-0.03	64944;69060;71907;72169	1.85E+00;1.25E+00;6.40E-01;1.22E-01	5273;5535;8382;12498	3.17E+00;2.34E+00;1.58E+00;6.57E-01
DUX4	-0.210281	1.93703	4	GGCAGGCGGCCTGTGCAGCG;TCCAGGCATCGCCGCCCGGG;GGGGATCTCCCAACCTGCCC;ACACCGGCGCGTGGGGAACG	-0.5;-0.26;-0.05;-0.03	64944;69060;71907;72169	1.85E+00;1.25E+00;6.40E-01;1.22E-01	5273;5535;8382;12498	3.17E+00;2.34E+00;1.58E+00;6.57E-01
DUX4L24	-0.210281	1.93703	4	GGCAGGCGGCCTGTGCAGCG;TCCAGGCATCGCCGCCCGGG;GGGGATCTCCCAACCTGCCC;ACACCGGCGCGTGGGGAACG	-0.5;-0.26;-0.05;-0.03	64944;69060;71907;72169	1.85E+00;1.25E+00;6.40E-01;1.22E-01	5273;5535;8382;12498	3.17E+00;2.34E+00;1.58E+00;6.57E-01
DUX4L22	-0.210281	1.93703	4	GGCAGGCGGCCTGTGCAGCG;TCCAGGCATCGCCGCCCGGG;GGGGATCTCCCAACCTGCCC;ACACCGGCGCGTGGGGAACG	-0.5;-0.26;-0.05;-0.03	64944;69060;71907;72169	1.85E+00;1.25E+00;6.40E-01;1.22E-01	5273;5535;8382;12498	3.17E+00;2.34E+00;1.58E+00;6.57E-01
DUX4L23	-0.210281	1.93703	4	GGCAGGCGGCCTGTGCAGCG;TCCAGGCATCGCCGCCCGGG;GGGGATCTCCCAACCTGCCC;ACACCGGCGCGTGGGGAACG	-0.5;-0.26;-0.05;-0.03	64944;69060;71907;72169	1.85E+00;1.25E+00;6.40E-01;1.22E-01	5273;5535;8382;12498	3.17E+00;2.34E+00;1.58E+00;6.57E-01
DUX4L20	-0.210281	1.93703	4	GGCAGGCGGCCTGTGCAGCG;TCCAGGCATCGCCGCCCGGG;GGGGATCTCCCAACCTGCCC;ACACCGGCGCGTGGGGAACG	-0.5;-0.26;-0.05;-0.03	64944;69060;71907;72169	1.85E+00;1.25E+00;6.40E-01;1.22E-01	5273;5535;8382;12498	3.17E+00;2.34E+00;1.58E+00;6.57E-01
DUX4L21	-0.210281	1.93703	4	GGCAGGCGGCCTGTGCAGCG;TCCAGGCATCGCCGCCCGGG;GGGGATCTCCCAACCTGCCC;ACACCGGCGCGTGGGGAACG	-0.5;-0.26;-0.05;-0.03	64944;69060;71907;72169	1.85E+00;1.25E+00;6.40E-01;1.22E-01	5273;5535;8382;12498	3.17E+00;2.34E+00;1.58E+00;6.57E-01
HIF1A	-0.210736	1.68015	4	AAGTGTACCCTAACTAGCCG;GGGTCAGCACTACTTCGAAG;TATGTGTGAATTACGTTGTG;TTGTCCTTTAGTAAACACTA	-0.94;-0.57;-0.12;0.78	54725;63736;71024;76630	1.15E+00;8.95E-01;5.92E-01;1.83E-02	812;6418;13706;22717	2.13E+00;1.74E+00;1.46E+00;1.39E+00
HSD17B10	-0.211758	1.87654	4	TGTTGATGATGACCCCACGT;CTGGTGGCGGTAATAACCGG;CCACGGCGGAGCGACTTGTG;CAACTGTGCAGGCATCGCGG	-1.05;-0.01;0.01;0.2	51282;72421;73013;74510	1.66E+00;9.91E-01;7.17E-01;6.70E-02	2932;4429;5019;26160	2.99E+00;1.89E+00;1.76E+00;8.70E-01
PRR29-AS1	-0.211893	1.00254	1	GAGTCTCACCTTCCTTCACG	-0.21	69743	0.0455	7699	1
ELP3	-0.215538	1.89958	4	TACTTCCAACAATATTTACG;TATTCCACCCAGTCTTACAC;AAAACAACTTGGTCATAGTG;TCCGAGCCACCAATTCAACC	-0.79;-0.07;-0.06;0.05	58636;71696;71818;73441	1.55E+00;1.36E+00;6.35E-01;9.21E-02	4001;5624;5746;18806	2.82E+00;2.46E+00;1.57E+00;7.54E-01
UROD	-0.215716	1.86484	4	ACTGCCTTACATCCGTGATG;CTGGGGTACAACAAGGATGT;ATATCTGGTAGGACAAGTGG;GTGGACCCTGATGACATACA	-0.61;-0.4;-0.01;0.14	62958;66849;72492;74142	1.67E+00;1.08E+00;6.78E-01;7.56E-02	3300;4950;10593;14484	2.91E+00;2.05E+00;1.67E+00;8.25E-01
HGC6.3	-0.21593	1.94813	4	TCCCCCTGCAGTGTGTTGGG;TCTCCTCCCCACACACTGCA;TCTCCTCCCCCAACACTGCA;TCTCCTCCCAACACACTGCA	-0.43;-0.23;-0.2;0.0	66314;69459;69871;72718	1.99E+00;1.29E+00;5.42E-01;1.09E-01	4849;7571;7983;11128	3.37E+00;2.41E+00;1.33E+00;6.85E-01
MGAM	-0.216372	1.752	4	TGGAGTGACTCCACTCATTG;GTTAGTGCTAGGCAGTCGAG;CTACGAGGACAACAGCACTT;TTCCATATTCGTAACGACTG	-1.12;-0.27;0.06;0.47	49021;68854;73513;75785	1.23E+00;9.03E-01;7.61E-01;3.76E-02	1657;3929;8588;28421	2.31E+00;1.86E+00;1.74E+00;1.10E+00
MYH15	-0.218086	1.68203	4	TACACACATAGATCATCCAC;TCTTGTCATCTGCTCAACAC;GCTAGTGGCACGGATCAACA;AATTACATGAGTACTGACAG	-1.61;-0.45;0.49;0.69	29852;65968;75868;76440	1.12E+00;1.02E+00;4.46E-01;2.26E-02	1002;1574;11474;47590	2.62E+00;1.96E+00;1.30E+00;8.46E-01
ZSWIM8	-0.218593	1.84039	4	GTGATTGAGAACGTCAAGCG;GGAACAGGAGAGTCGCATGG;TCCTAAAGGGGCCTACAACG;CAAGTGAGATGAGTACCATG	-0.59;-0.39;-0.13;0.23	63277;66983;70913;74689	1.70E+00;1.09E+00;5.87E-01;6.29E-02	2753;6529;10459;14165	2.95E+00;2.07E+00;1.45E+00;8.94E-01
SMIM38	-0.21923	0.997936	1	GGAATCTCACTCTGTCACCC	-0.22	69661	0.046	7781	0.998
DDX59-AS1	-0.21923	0.997936	1	GGAATCTCACTCTGTCACCC	-0.22	69661	0.046	7781	0.998
LOC107986485	-0.21923	0.997936	1	GGAATCTCACTCTGTCACCC	-0.22	69661	0.046	7781	0.998
LOC105372040	-0.21923	0.997936	1	GGAATCTCACTCTGTCACCC	-0.22	69661	0.046	7781	0.998
RPS4XP2	-0.219277	0.997824	1	TGTACATCGTATTACACCTG	-0.22	69659	0.046	7783	0.998
RPS4XP3	-0.219277	0.997824	1	TGTACATCGTATTACACCTG	-0.22	69659	0.046	7783	0.998
CRTC2	-0.219598	1.49374	4	CCACCTGCCATGAACACGGG;AGGGCCACTTACCCCCACGT;CTTCGCCAGCTAGACTCTGG;GAGGTTGGGATTGCTTAGGG	-1.39;-1.36;-0.93;2.8	39380;40289;54938;77436	6.17E-01;4.27E-01;3.82E-01;1.12E-04	6;22504;37153;38062	3.51E+00;1.23E+00;6.39E-01;5.93E-01
PUM2	-0.219706	1.75468	4	CCCAATACTAATCCCTCAGA;AATCTTCCAATAATCTACTG;GTATACGGATCGGTCCCTGG;CGTCCTCTTACTCCCAATCA	-1.09;-0.3;0.08;0.42	50173;68526;73643;75603	1.21E+00;9.46E-01;7.73E-01;4.17E-02	1839;3799;8916;27269	2.27E+00;1.88E+00;1.81E+00;1.05E+00
PHF19	-0.219801	1.64676	4	CTGTACCCCCAGATTATAGA;TTGATGTCCAAACTGACGGA;AATTATCTTCGAAAGTCACG;AGCACCCCAGTGACAGATCG	-1.42;-0.41;0.1;0.85	37906;66693;73823;76751	1.07E+00;7.91E-01;5.84E-01;1.55E-02	691;3619;10749;39536	2.04E+00;1.92E+00;1.46E+00;1.17E+00
ARFRP1	-0.220372	1.86369	4	TGCTTCCTCCCAGTATTATG;CGTCATTGACTCCACCGACG;CTTACTGTTTAGGCCCACGG;GATTTAACAAGAACTACAAG	-0.52;-0.36;-0.19;0.2	64559;67411;70041;74503	1.81E+00;1.12E+00;5.49E-01;6.72E-02	2939;7401;10031;12883	3.12E+00;2.12E+00;1.35E+00;8.69E-01
MTRES1	-0.221954	1.81298	4	GATGCCTGGATTGGACTCTG;ATGATGTTGTCCTGAAGACG;TCTGGAGATAGTAAAAGCCC;AGTCAAAAACTATAAAGACC	-1.49;-0.01;0.28;0.33	35208;72390;74965;75199	1.65E+00;9.35E-01;5.30E-01;5.10E-02	2243;2477;5052;42234	2.98E+00;2.24E+00;1.05E+00;9.74E-01
RPS13P2	-0.22276	0.994987	1	GTTGACATCTGACGACGTGA	-0.22	69608	0.0463	7834	0.995
POLD1	-0.227303	1.77656	4	GCTCACGGCATTGAGCGTGT;TGTAACCGGTGATCACGTCG;CCGGATCTCAAAGTCGACGT;GGTTTCGGGCCCGAGCACAT	-0.61;-0.45;-0.35;0.51	62827;65880;67610;75922	1.66E+00;1.01E+00;4.71E-01;3.44E-02	1520;9832;11562;14615	2.90E+00;1.95E+00;1.13E+00;1.13E+00
COLGALT1	-0.227898	1.65566	4	AGGCACAGGAGATCGAGTGC;GGTGGCTACGGACCACAACA;GATGTATGTGTGCAACAAGG;ATCCGCAAGCGAGACCGCCG	-1.87;-1.23;0.97;1.22	17939;45274;76914;77151	1.57E+00;4.51E-01;3.76E-01;6.52E-03	291;528;32168;59503	3.56E+00;1.83E+00;7.76E-01;4.58E-01
PGAM2	-0.228229	1.57706	4	GCTACACGTCAGTGCTGAAG;GGGGTGCTTCTCGTCCATCG;CTCAATGAGCGGCATTACGG;AGAAACGGCCGCCAAGCACG	-1.01;-0.97;-0.15;1.2	52639;53869;70689;77135	1.05E+00;5.76E-01;5.70E-01;6.88E-03	307;6753;23573;24803	1.98E+00;1.80E+00;1.42E+00;1.11E+00
RPL17P5	-0.22825	1.31997	2	CAACTCCACCATTGTAACGT;CATGAGCTCTGTAGGTCCGG	-0.33;-0.13	68018;70898	6.70E-01;7.67E-02	6544;9424	1.83E+00;8.10E-01
RPS27P24	-0.228857	0.990246	1	TTCATGGATGTGAAATGCCC	-0.23	69522	0.0468	7920	0.99
RPS27P11	-0.228857	0.990246	1	TTCATGGATGTGAAATGCCC	-0.23	69522	0.0468	7920	0.99
NSA2P3	-0.230288	0.989315	1	GAGAAAGAAGGAAAGTCGAG	-0.23	69505	0.047	7937	0.989
DMAC1	-0.231443	1.69511	4	GCACGGAAGCCCATGAAGAT;GATATAGGACTCAAAAGGCT;GGCGGGCGGGTACGTGTACT;CCTGCGCCCCCAGCTACACC	-0.77;-0.6;-0.2;0.64	59132;63027;69962;76323	1.39E+00;8.61E-01;5.45E-01;2.53E-02	1119;7480;14415;18310	2.51E+00;1.68E+00;1.34E+00;1.26E+00
RPUSD4	-0.231552	1.78208	4	TGTCCACAAACGCTGTTCAG;CGGCTGGACAAGGAAACCAC;CTTGCTAAGGCACTGACCCG;GTTGTTTAGAACCCGTCAGG	-0.79;-0.31;-0.1;0.26	58717;68352;71333;74861	1.37E+00;1.19E+00;6.08E-01;5.89E-02	2581;6109;9090;18725	2.47E+00;2.24E+00;1.50E+00;9.19E-01
NOL4L	-0.231749	1.65891	4	TGAAGGCCTTAAGACGCTCA;TCTTCACCCCGTATTTGACG;CTACGATTCCATCAAGACCG;GGCAGGACTTGAGGTACGTG	-0.99;-0.72;0.02;0.76	53075;60333;73136;76592	1.07E+00;7.50E-01;7.27E-01;1.92E-02	850;4306;17109;24367	2.01E+00;1.78E+00;1.47E+00;1.37E+00
LOC112267897	-0.232724	0.987404	1	AACATGTGTTGCAACTACTA	-0.23	69470	0.0472	7972	0.987
LOC647264	-0.232724	0.987404	1	AACATGTGTTGCAACTACTA	-0.23	69470	0.0472	7972	0.987
RBM17	-0.232902	1.77787	4	ATCATTACCCCATGTTAGCG;AAGACAGACATGAAGCAAGT;AGTAGTGAAGCGCCAAAGAG;GTCATTGACCTGAAGCGAGG	-0.79;-0.47;0.02;0.3	58766;65534;73120;75070	1.37E+00;9.93E-01;7.26E-01;5.40E-02	2372;4322;11908;18676	2.47E+00;1.91E+00;1.78E+00;9.52E-01
ERH	-0.233553	1.87284	4	ATACTTACACCAGGCAGCTG;GTTTGATTTCATCGATGATC;CAGCCTACCAAGAGGCCAGA;CTGATGTCATATGTGATAGA	-0.66;-0.19;-0.11;0.02	61779;70119;71137;73126	1.58E+00;1.36E+00;5.98E-01;9.96E-02	4316;6305;7323;15663	2.78E+00;2.51E+00;1.47E+00;7.27E-01
ELOB	-0.234049	1.92989	4	CGAACTGAAGCGCATCGTCG;GCTTCACCAGTCAAACAGCA;GAGCAGCGGCTGTACAAGGT;CTTGGCGTCCGTGAAGATGG	-0.45;-0.25;-0.13;-0.1	65885;69216;70886;71243	1.95E+00;1.27E+00;5.86E-01;1.45E-01	6199;6556;8226;11557	3.30E+00;2.37E+00;1.44E+00;6.03E-01
GPN2	-0.23538	1.88774	4	ACGTCCACGGCACACTCGTA;GTGGAGCTCTGCACGCATCA;TGCAGTAGTGAGAATCCACG;TTGGAAAGGAGGTTGATGTG	-0.59;-0.18;-0.16;-0.01	63201;70244;70527;72398	1.69E+00;1.37E+00;5.69E-01;1.17E-01	5044;6915;7198;14241	2.94E+00;2.54E+00;1.40E+00;6.72E-01
RPS8P8	-0.236266	1.27756	2	GCTGGTTCGTACCAAGACCC;ACAAGAAATACCGTGCCCTG	-0.45;-0.03	65975;72163	5.98E-01;6.13E-02	5279;11467	1.66E+00;8.96E-01
AKIRIN2	-0.238225	1.52582	4	TGTGCATCAGAAGTACAACA;GCCGCAGAAGTATCTCCGAA;CTGGTGAAGCTGGTCCACTG;GGGGACGCCGGGCTCAACAG	-1.13;-0.85;-0.44;1.47	48719;56911;66142;77283	8.91E-01;6.43E-01;4.39E-01;3.55E-03	159;11300;20531;28723	2.09E+00;1.72E+00;1.26E+00;1.03E+00
RPL26L1	-0.238233	1.59663	4	CCTTGCGGATGGGCATGGAG;GTAGTTCGAGGACACTACAA;AATATGTCATCTACATCGAG;CACGTGGACAGTTGTGCCGT	-1.03;-0.67;-0.14;0.9	51752;61432;70721;76805	1.01E+00;7.92E-01;5.78E-01;1.43E-02	637;6721;16010;25690	1.92E+00;1.55E+00;1.49E+00;1.42E+00
PPFIA1	-0.238628	1.78451	4	AACCCAGGGGAAGTTACACG;GCTGTGAGGGATCCTTCGTG;TGTTTCAGCCGACCCCACTT;GTTGACCTGCTATCGCCCAG	-0.73;-0.34;-0.1;0.22	60113;67716;71275;74629	1.46E+00;1.14E+00;6.05E-01;6.43E-02	2813;6167;9726;17329	2.60E+00;2.16E+00;1.49E+00;8.86E-01
MED12	-0.239856	1.76201	4	CAGTGAGTAGTGCCAAACCA;ACATCGACTGCTGGACAATG;GTGGCGTACTGCACGTGTCG;TTCACATTATGACCAACACC	-0.66;-0.65;0.0;0.34	61807;62067;72775;75262	1.58E+00;8.18E-01;6.99E-01;4.96E-02	2180;4864;15375;15635	2.78E+00;1.68E+00;1.60E+00;9.86E-01
PPTC7	-0.240372	1.65213	4	CCAGGAAGCCTGAATCGCCC;CAAGAAGGGCGCGTGCTACG;TTCGTACCTAGTAATCCCAT;GACTACGGACTGGTGACGGC	-1.07;-0.59;0.03;0.67	50599;63301;73171;76380	9.63E-01;8.74E-01;7.30E-01;2.40E-02	1062;4271;14141;26843	1.84E+00;1.79E+00;1.70E+00;1.28E+00
EIF4E	-0.241524	1.79818	4	AAACTTGGCAAGCAAACCTG;AAAGCTTACCTGTTCTGTAG;GAAGATGAGAAAAACAAACG;TTCTCCTCTTCTGTAGTCGG	-0.78;-0.39;0.02;0.18	59031;67003;73094;74366	1.39E+00;1.09E+00;7.24E-01;7.04E-02	3076;4348;10439;18411	2.50E+00;2.07E+00;1.77E+00;8.52E-01
PPIAP35	-0.241854	1.49663	3	CCAGGGTTTATGTGTCAGGG;CCACCCTGACACATAAACCC;AATGCTGGACCCAACACAAA	-1.01;0.0;0.28	52669;72739;74948	7.94E-01;6.80E-01;4.26E-02	2494;4827;24773	1.96E+00;1.49E+00;1.04E+00
SAE1	-0.241958	1.75673	4	GGGATCTTCTGGAGTTACCT;TCAGAATCTCAACCCCATGG;GCCGACAAGAAGCACCCGAG;AAAGTTGCCAAAGTTAGCCA	-0.68;-0.37;-0.36;0.44	61328;67324;67510;75651	1.54E+00;1.11E+00;4.69E-01;4.06E-02	1791;9932;10118;16114	2.73E+00;2.11E+00;1.12E+00;1.06E+00
COA5	-0.242337	1.63551	4	TATTATGAGGACAAGCCGCA;CATAGGAAGGAAAATCACCT;GCGGGCCTGAAGGAGGACCT;CGTCATGCCTAAGTATTATG	-1.44;-0.19;-0.06;0.72	37059;70112;71843;76501	1.36E+00;6.37E-01;5.66E-01;2.12E-02	941;5599;7330;40383	2.51E+00;1.57E+00;1.33E+00;1.13E+00
DNAL4	-0.242744	1.49352	4	GAAATTCTCCAACAACAACG;GCCGATCACCACGTGCCAGG;CATGCCAGAGGAGATGCGCG;CTGGGGCTTACCCTGACCAG	-1.3;-1.04;-0.85;2.22	42860;51566;57009;77419	7.05E-01;5.27E-01;3.76E-01;4.94E-04	23;20433;25876;34582	2.93E+00;1.40E+00;1.00E+00;6.45E-01
RPL6P27	-0.242947	1.31049	3	GCCAAGAAGGTTGATGCTGG;ACAGGGTTGCGGCTGCAATG;GTTGGTGGTGACAAGAACGG	-1.59;-0.64;1.51	30747;62125;77295	4.18E-01;3.63E-01;2.46E-03	147;15317;46695	2.25E+00;1.03E+00;6.59E-01
RPL35AP9	-0.243641	0.979361	1	AACAAAACCAGAGTCATCTG	-0.24	69321	0.0481	8121	0.979
RPL35AP5	-0.243641	0.979361	1	AACAAAACCAGAGTCATCTG	-0.24	69321	0.0481	8121	0.979
PLAC9	-0.244837	1.46218	4	CTCACCGGCCAAAGAGCCCG;TGAGCTGAGTCTCCTCGCGG;GCTCTGCGCGCTGACCGGAC;ACGCCGTCTAGATGTCATGG	-1.46;-1.42;-1.19;3.08	36567;38185;46688;77438	5.56E-01;4.58E-01;4.26E-01;6.73E-05	4;30754;39257;40875	3.68E+00;1.11E+00;5.90E-01;4.64E-01
LRRC45	-0.245628	1.66715	4	GTGGAACAGCCTGGGCACGT;AAGATGCAGACAGAGCCTGG;TCCATCAAGTCGAGGAACTG;GCTGGGGAGACAGTTCATGA	-1.1;-0.31;-0.1;0.52	49871;68286;71273;75986	1.19E+00;9.35E-01;6.05E-01;3.30E-02	1456;6169;9156;27571	2.23E+00;1.79E+00;1.49E+00;1.15E+00
MALSU1	-0.246118	1.70708	4	GGGACGCCCAGAATCGGACG;CCCACTAATGTGGCGCAGGG;TACCCGACACTTACATGCCA;CAGGCCGCGGACAAAGTTTG	-0.92;-0.59;0.07;0.45	55226;63377;73595;75709	1.17E+00;8.78E-01;7.68E-01;3.93E-02	1733;3847;14065;22216	2.17E+00;1.87E+00;1.71E+00;1.08E+00
TIMM10	-0.24627	1.82185	4	CCAGGTACTTAGAGACACAT;TCTGCTTCCTTGTAGTGAGG;CAGGCACACAGACTCGCCCT;GAGGAGGCACACACTTCCGG	-0.78;-0.21;-0.03;0.04	58927;69765;72094;73298	1.38E+00;1.32E+00;6.52E-01;9.55E-02	4144;5348;7677;18515	2.49E+00;2.45E+00;1.61E+00;7.41E-01
INACTIVE_5T_18	-0.24659	0.9776	1	CGACTAACCGGAAACTTTTT	-0.25	69288	0.0483	8154	0.978
NUP43	-0.246658	1.75908	4	TCCGGGAAGTTTACAGACCG;GTAAATCCATTACATCACCA;ACTACAGCTCACTACCACAC;CAGTAGCTACAACATGCTGT	-1.01;-0.33;0.15;0.21	52397;67979;74166;74548	1.16E+00;1.04E+00;8.28E-01;6.61E-02	2894;3276;9463;25045	2.19E+00;2.01E+00;1.96E+00;8.75E-01
CLSPN	-0.24687	1.89382	5	AACTACCTATGACAGTGCCG;TAGATGTTTCCATTAAACCA;GCAACAGACAAACAGGCCGT;TGTAGTCCCAGCTACTTGGG;TGACATTAGACCTTCACCTG	-0.91;-0.64;-0.37;0.0;0.67	55536;62278;67336;72632;76386	1.64E+00;1.31E+00;9.51E-01;6.19E-01;2.98E-02	1056;4592;10106;15164;21906	2.74E+00;2.23E+00;1.77E+00;1.53E+00;1.19E+00
PHB2	-0.247672	1.87388	4	GTTGCCGTCCATTGTCAACG;CCCGAATGTCATAGATAATG;CACAGATTCGCGCACACCGT;CCTCACAGCTGATCACCCAG	-0.64;-0.15;-0.14;-0.06	62154;70670;70809;71733	1.61E+00;1.42E+00;5.82E-01;1.33E-01	5709;6633;6772;15288	2.82E+00;2.61E+00;1.43E+00;6.30E-01
RPS10P26	-0.248836	1.26561	2	TGGACGGCTACGGCGTAGGG;GTGGCAGGCACAATCTCCGG	-0.46;-0.04	65771;72048	5.92E-01;6.27E-02	5393;11671	1.64E+00;8.87E-01
RPL9P25	-0.248866	0.97574	1	ATGACTACAAATAGTCCGAA	-0.25	69253	0.0485	8189	0.976
RPL9P32	-0.248866	0.97574	1	ATGACTACAAATAGTCCGAA	-0.25	69253	0.0485	8189	0.976
NBR2	-0.249567	1.25141	2	AAAGGGAAAACAGGCCGAAG;GTCACGTGGAATTTGGAATG	-0.62;0.12	62546;74001	5.08E-01;3.95E-02	3441;14896	1.43E+00;1.07E+00
SLC6A9	-0.24971	1.54683	4	ATGGTGGTGTCCACCTACAT;CTCCCCCGTTGCGATAGCAG;TGTACTACCTAACCCCGCAG;GGCCTCGGGGTAAGCCACGA	-1.54;-0.67;0.15;1.06	32772;61570;74191;77007	8.31E-01;7.98E-01;4.88E-01;9.76E-03	435;3251;15872;44670	2.01E+00;1.66E+00;1.56E+00;9.56E-01
ZNF670	-0.25244	1.60988	4	CAGTATGAGATCTTTCATGT;AGACAGGATGTGCCTATGAA;TCTCCAGTGTAAGTGCTCTG;TACCATGTGTCTGTCAACAC	-1.42;-0.32;0.0;0.74	37867;68133;72549;76537	1.17E+00;6.82E-01;5.83E-01;2.04E-02	905;4678;9309;39575	2.21E+00;1.71E+00;1.35E+00;1.17E+00
TAF5	-0.253307	1.57439	4	TGAGGTACCTTTGGATGACG;TCTATCTGTTGCTTACTACG;AGCGGCGGCACTACCAACAA;TAAGACTAGATAATACTCGT	-1.37;-1.15;0.42;1.09	40064;48025;75585;77033	1.05E+00;6.33E-01;4.78E-01;9.18E-03	409;1857;29417;37378	2.48E+00;1.68E+00;1.27E+00;8.67E-01
SRSF2	-0.253553	1.83893	4	TCGAGCGGCTGTAGCGAGAT;GGGTATGACCTCCCTCAAGG;GCACCTCGCCCGACACGCTG;CTTGTCGTGAAAGCGAACGA	-1.0;-0.02;0.0;0.01	52743;72273;72814;72967	1.63E+00;1.05E+00;7.02E-01;1.03E-01	4475;4754;5164;24699	2.96E+00;1.99E+00;1.70E+00;7.14E-01
DHFR	-0.253919	1.81702	4	AACCTTAGGGAACCTCCACA;GTCGCTGTGTCCCAGAACAT;CGGCCCGGCAGATACCTGAG;GACATGGTCTGGATAGTTGG	-0.82;-0.15;-0.04;-0.01	57703;70697;72055;72456	1.42E+00;1.31E+00;6.50E-01;1.16E-01	4986;5386;6745;19739	2.62E+00;2.37E+00;1.60E+00;6.76E-01
TUBB	-0.254322	1.81203	4	CTGCATTCCAGGTCAGTCTG;AGATCCACCAGGATGGCACG;CCCCACCGGCACCTACCACG;GCTGACCACACCAACCTACG	-0.8;-0.22;0.0;0.0	58460;69644;72733;72750	1.35E+00;1.31E+00;6.96E-01;1.09E-01	4821;4860;7798;18982	2.44E+00;2.44E+00;1.68E+00;6.88E-01
OR2W3	-0.25465	1.66586	4	CTGACCGACCCCATCTGGAG;GCTTGCAGATAGCCACACAC;TGATGGTGGTGTTGCCTACG;GCAGGCCATCCGGATCAGGG	-1.16;-0.52;0.18;0.48	47868;64630;74398;75813	9.42E-01;8.61E-01;8.56E-01;3.69E-02	1629;3044;12812;29574	2.07E+00;1.82E+00;1.67E+00;1.10E+00
SDF2L1	-0.254722	1.41103	4	GCAATCGGTGACCGGCGTAG;AGCTACTGGCGGATCCGCGG;TCAATACGCACCACCGCGTG;TGGTGCCGCCAAGACCGGTG	-1.7;-0.82;-0.29;1.79	25812;57923;68542;77367	6.71E-01;4.97E-01;4.03E-01;1.66E-03	75;8900;19519;51630	2.41E+00;1.32E+00;1.21E+00;7.04E-01
SERINC4	-0.257222	1.73952	4	TGATGACAGAAGCTTGTAGG;TTGCTGAGGCCCCCACATGG;CATGCTGTAGAATCCTAGGG;AGGTGGGCACACAACCCCGA	-0.73;-0.49;-0.04;0.24	60109;65118;71991;74725	1.46E+00;9.69E-01;6.46E-01;6.20E-02	2717;5451;12324;17333	2.60E+00;1.87E+00;1.59E+00;8.99E-01
MTRF1L	-0.257549	1.71904	4	TCATGGTGCTAGTATGGACG;GAGACTGAGCACTTGCTGCA;CTGGAGGAGCTGTTCACCCG;CTCAGCTGAAGCATCAGGTA	-0.8;-0.65;0.06;0.36	58365;61943;73487;75340	1.35E+00;8.13E-01;7.58E-01;4.78E-02	2102;3955;15499;19077	2.43E+00;1.85E+00;1.59E+00;1.00E+00
LRRC37A17P	-0.258482	1.5297	3	TAAACCATCTCCAACCACGG;CACTCCAGAACCCACTACGG;GAAACAGGGAGCCTTTCCTG	-0.74;-0.03;-0.0	59825;72154;72496	9.21E-01;7.50E-01;8.60E-02	4946;5288;17617	1.93E+00;1.89E+00;7.75E-01
OAF	-0.259655	1.54545	4	CGTCGGGCTTGCGCAGCTCG;CGGCCTCGGCACACACGTTG;ACACCCGCCAGGAGGATGTC;AGAAAAATCCCCGGGCAGTG	-1.57;-0.54;0.08;0.99	31736;64284;73683;76928	9.23E-01;7.77E-01;4.72E-01;1.15E-02	514;3759;13158;45706	1.89E+00;1.79E+00;1.58E+00;9.16E-01
IFITM3P4	-0.259825	0.966453	1	GCAGCAGGGGTTCATGAAGA	-0.26	69076	0.0496	8366	0.966
DNAJC12	-0.260099	1.79216	4	GTTTCAGGTTGAACAAATCC;ATTAATTTAGTCAATGCACT;GAAGATTACTACACATTACT;TCCTTCGCCAGTGGTCATAG	-1.41;0.01;0.1;0.26	38275;72980;73814;74865	1.75E+00;7.90E-01;5.92E-01;5.88E-02	2577;3628;4462;39167	3.14E+00;1.92E+00;1.18E+00;9.20E-01
FAM86FP	-0.260181	0.966194	1	GACCCCGACCAGCGACACGA	-0.26	69071	0.0497	8371	0.966
FAM86C2P	-0.260181	0.966194	1	GACCCCGACCAGCGACACGA	-0.26	69071	0.0497	8371	0.966
NOTCH2NLR	-0.260207	1.24686	2	TGGAAGTACCTGTACCACTG;TCTCGACCTTGCCTGAATGG	-0.51;-0.01	64842;72420	5.65E-01;5.82E-02	5018;12600	1.58E+00;9.16E-01
COX15	-0.260481	1.82125	4	AATGCCAATCTACCATCGAG;GAGTACTCACACCGAATGTG;GCTGGCACAATAAAGAACCA;TCTCAACTGTAGGAGTTGGT	-1.05;-0.04;0.01;0.03	51285;72059;73031;73220	1.60E+00;9.91E-01;7.19E-01;9.74E-02	4222;4411;5383;26157	2.90E+00;1.89E+00;1.76E+00;7.34E-01
INACTIVE_4T_29	-0.262245	0.96402	1	GATTTTAGCTTAGGTCTTAC	-0.26	69029	0.0499	8413	0.964
GRIK5	-0.262375	1.51778	4	CACGGCGTCAAACATCAGGG;TCCACCGTGAGCCATATCTG;TGGGTCTGCTCACCTCACGG;GGAACCATACCATGTGCACT	-1.22;-0.67;-0.19;1.04	45552;61446;70056;76976	7.93E-01;7.84E-01;5.49E-01;1.05E-02	466;7386;15996;31890	1.63E+00;1.55E+00;1.54E+00;1.35E+00
PI4K2B	-0.26296	1.47255	4	GGGTCGCACCTGAAACCGCG;CTTTGTGAAGGATCCTAAGA;ATTTGTTGAAGGTTACAAGG;GCTGCCTGATTCCTAATCAG	-1.29;-0.88;-0.25;1.37	43079;56253;69161;77243	7.11E-01;6.25E-01;5.16E-01;4.45E-03	199;8281;21189;34363	1.99E+00;1.41E+00;1.26E+00;1.23E+00
ZNF252P	-0.26341	1.25353	2	CAGCATCAGAGAATTCACAC;TGTAGTCCCAGCTACTTGGG	-0.53;0.0	64509;72632	5.56E-01;5.57E-02	4592;12933	1.55E+00;9.52E-01
DUX4L7	-0.263594	1.54381	3	GGCAGGCGGCCTGTGCAGCG;TCCAGGCATCGCCGCCCGGG;ACACCGGCGCGTGGGGAACG	-0.5;-0.26;-0.03	64944;69060;72169	1.18E+00;5.88E-01;9.19E-02	5273;8382;12498	2.38E+00;1.50E+00;7.51E-01
DUX4L6	-0.263594	1.54381	3	GGCAGGCGGCCTGTGCAGCG;TCCAGGCATCGCCGCCCGGG;ACACCGGCGCGTGGGGAACG	-0.5;-0.26;-0.03	64944;69060;72169	1.18E+00;5.88E-01;9.19E-02	5273;8382;12498	2.38E+00;1.50E+00;7.51E-01
DUX4L5	-0.263594	1.54381	3	GGCAGGCGGCCTGTGCAGCG;TCCAGGCATCGCCGCCCGGG;ACACCGGCGCGTGGGGAACG	-0.5;-0.26;-0.03	64944;69060;72169	1.18E+00;5.88E-01;9.19E-02	5273;8382;12498	2.38E+00;1.50E+00;7.51E-01
DUX4L4	-0.263594	1.54381	3	GGCAGGCGGCCTGTGCAGCG;TCCAGGCATCGCCGCCCGGG;ACACCGGCGCGTGGGGAACG	-0.5;-0.26;-0.03	64944;69060;72169	1.18E+00;5.88E-01;9.19E-02	5273;8382;12498	2.38E+00;1.50E+00;7.51E-01
DUX4L3	-0.263594	1.54381	3	GGCAGGCGGCCTGTGCAGCG;TCCAGGCATCGCCGCCCGGG;ACACCGGCGCGTGGGGAACG	-0.5;-0.26;-0.03	64944;69060;72169	1.18E+00;5.88E-01;9.19E-02	5273;8382;12498	2.38E+00;1.50E+00;7.51E-01
DUX4L2	-0.263594	1.54381	3	GGCAGGCGGCCTGTGCAGCG;TCCAGGCATCGCCGCCCGGG;ACACCGGCGCGTGGGGAACG	-0.5;-0.26;-0.03	64944;69060;72169	1.18E+00;5.88E-01;9.19E-02	5273;8382;12498	2.38E+00;1.50E+00;7.51E-01
DUX4L1	-0.263594	1.54381	3	GGCAGGCGGCCTGTGCAGCG;TCCAGGCATCGCCGCCCGGG;ACACCGGCGCGTGGGGAACG	-0.5;-0.26;-0.03	64944;69060;72169	1.18E+00;5.88E-01;9.19E-02	5273;8382;12498	2.38E+00;1.50E+00;7.51E-01
DUX4L9	-0.263594	1.54381	3	GGCAGGCGGCCTGTGCAGCG;TCCAGGCATCGCCGCCCGGG;ACACCGGCGCGTGGGGAACG	-0.5;-0.26;-0.03	64944;69060;72169	1.18E+00;5.88E-01;9.19E-02	5273;8382;12498	2.38E+00;1.50E+00;7.51E-01
RPS8	-0.263618	1.75361	4	ACAGCACACCGTACCGACAG;GCTGGTTCGTACCAAGACCC;ACAAGAAATACCGTGCCCTG;GCGCCCAGCTGCCAACACCA	-0.72;-0.45;-0.03;0.14	60328;65975;72163;74093	1.47E+00;1.02E+00;6.56E-01;7.68E-02	3349;5279;11467;17114	2.62E+00;1.96E+00;1.62E+00;8.20E-01
HNRNPL	-0.264378	1.80079	4	TGCCCTCACCATATTCTGCG;ACTCAGTTCAAAGTGCCCAG;GGTGGAAGCAGACCTTGTGG;AGGATGGGTCCACCAGTGGG	-0.67;-0.33;-0.04;-0.02	61532;68028;71998;72259	1.56E+00;1.16E+00;6.46E-01;1.20E-01	5183;5444;9414;15910	2.75E+00;2.20E+00;1.59E+00;6.63E-01
LSM2	-0.264686	1.76683	4	GACCCCAACTCACCATGTGA;GTGAAGAACTGCTTCATTCG;TGTGGGCAAGGATGTGGTCG;ACTAAAGAATGACCTGAGGT	-0.91;-0.21;-0.01;0.07	55512;69742;72443;73556	1.32E+00;1.19E+00;6.75E-01;8.94E-02	3886;4999;7700;21930	2.45E+00;2.19E+00;1.66E+00;7.64E-01
RAD51D	-0.265493	1.74635	4	CACAAACCTGCCAATGCCAG;TCTCTGTATGGCAGCAAATG;GAAGAGGTAGCTCAGAAATG;AGAGATCAGCGCCATTCACG	-0.7;-0.41;-0.15;0.2	60834;66577;70698;74487	1.51E+00;1.06E+00;5.77E-01;6.76E-02	2955;6744;10865;16608	2.67E+00;2.02E+00;1.42E+00;8.67E-01
INAFM2	-0.265728	1.58645	4	CCGCCCCCGAAGTCCCAGAC;GGAGAGCACGTAGGCGAACA;GTAGTAGACGGCGAGCACGA;CTCGCGGCGGGACGACCCAG	-1.45;-0.46;0.11;0.73	36811;65778;73926;76529	1.01E+00;8.01E-01;5.61E-01;2.06E-02	913;3516;11664;40631	1.95E+00;1.94E+00;1.34E+00;1.12E+00
CIDEA	-0.266247	1.71218	4	CAGTCCGGTAGCGATGACGA;GTTCAGCCTGTACAAGTCGA;TGCTTGCCATCACCCCACGC;GCGAGCTGGATGCATGAGCG	-1.35;-0.03;-0.02;0.33	41001;72139;72351;75183	1.61E+00;6.69E-01;6.56E-01;5.14E-02	2259;5091;5303;36441	2.92E+00;1.65E+00;1.31E+00;9.72E-01
TIGD6	-0.266303	1.38579	4	GATTAATGAGTGGCATGCAG;AACAGATTTAGAGATCGCCA;AGGCATCCGTGGGACCCCAG;TGATTACCGAGCCAACCAGT	-1.86;-1.67;-0.41;2.87	18423;27016;66724;77437	5.09E-01;4.51E-01;3.75E-01;8.97E-05	5;10718;50426;59019	3.59E+00;1.07E+00;4.72E-01;4.14E-01
ZSCAN18	-0.266788	1.56626	4	CAGAGAAGCAAAGACCGAAG;AGACAAATTCCCGGAAACGC;ATCAGCGAGGCCCTCCACCA;TTAGCGATGGAGTGTACGAG	-1.83;-0.83;0.63;0.96	19844;57513;76298;76896	1.25E+00;6.59E-01;3.75E-01;1.23E-02	546;1144;19929;57598	2.90E+00;1.56E+00;1.30E+00;5.14E-01
PPIAP8	-0.267587	1.79528	4	CCAGGGTTTATGTGTCAGGG;GCTCTGAGCACTGGAGAGAA;GCCAAGACTGAGTGGTTGGA;CCACCCTGACACATAAACCC	-1.01;-0.04;-0.02;0.0	52669;71975;72256;72739	1.59E+00;1.05E+00;6.62E-01;1.09E-01	4827;5186;5467;24773	2.88E+00;1.98E+00;1.63E+00;6.87E-01
PPIAP18	-0.267587	1.79528	4	CCAGGGTTTATGTGTCAGGG;GCTCTGAGCACTGGAGAGAA;GCCAAGACTGAGTGGTTGGA;CCACCCTGACACATAAACCC	-1.01;-0.04;-0.02;0.0	52669;71975;72256;72739	1.59E+00;1.05E+00;6.62E-01;1.09E-01	4827;5186;5467;24773	2.88E+00;1.98E+00;1.63E+00;6.87E-01
RPL7L1P11	-0.267761	0.959756	1	CTTTAGGCGAAGTCTTGCAA	-0.27	68946	0.0505	8496	0.96
LOC644721	-0.267761	0.959756	1	CTTTAGGCGAAGTCTTGCAA	-0.27	68946	0.0505	8496	0.96
GATC	-0.268631	1.67178	4	ACGCGCCGTGGACACAGACG;CCAGTCGCGCCACTGCCTCG;CTTTACCTGAGGATCCGCCT;GTCCACGGCGCGTAGCCGGT	-1.0;-0.71;0.26;0.38	52719;60527;74858;75400	1.05E+00;9.19E-01;7.57E-01;4.64E-02	2042;2584;16915;24723	2.20E+00;1.98E+00;1.49E+00;1.01E+00
IL7R	-0.269275	1.64251	4	CCTGCAGAGAAAGCTCCAAC;TCAGGATTAAGCCTATCGTA;ATTCTCATGCTATAGCCAGT;AAAGAGCAATATATGTGTGA	-1.43;-0.44;0.38;0.42	37573;66023;75402;75593	1.02E+00;1.01E+00;5.77E-01;4.20E-02	1849;2040;11419;39869	2.40E+00;1.96E+00;1.15E+00;1.05E+00
NDUFS1	-0.270013	1.80255	4	TAGAGGTTAGGGCACCTACA;TTGATGTCCTCATGCATACG;TGTGCCATGCCAGTAATGAA;ACTTACACATATGACCACCT	-0.59;-0.38;-0.13;0.02	63342;67178;70824;73075	1.70E+00;1.10E+00;5.83E-01;1.01E-01	4367;6618;10264;14100	2.96E+00;2.09E+00;1.44E+00;7.22E-01
RPP21	-0.270069	1.70485	4	CTGGGCAAGGACACAATGGG;GTGAAGAGGACTCTCTGTCG;AGGACCGCGAGGCCTTCCAG;TCTTCACCGAGGGATCCCTG	-1.21;-0.1;-0.05;0.27	46117;71302;71942;74915	1.50E+00;8.02E-01;6.43E-01;5.76E-02	2527;5500;6140;31325	2.74E+00;1.58E+00;1.57E+00;9.28E-01
RMI1	-0.270289	1.80024	4	TCATCAGAAGGACCTAATGC;GGTATTTGAGGAACTACCTG;GATGGAATCGTACAAATACA;AGGCTGACTTACATCAACCA	-0.68;-0.28;-0.07;-0.05	61234;68789;71613;71939	1.54E+00;1.23E+00;6.23E-01;1.28E-01	5503;5829;8653;16208	2.72E+00;2.30E+00;1.54E+00;6.42E-01
CENATAC	-0.270317	1.69318	4	GATGGCAGCTCAGATCCGTG;CACATAGCGCTCCACCTGAG;TCACTCCCCAGGATTATGCG;AGCAACCAACAAATTCTGGT	-1.06;-0.2;-0.08;0.27	50814;69848;71551;74876	1.33E+00;9.72E-01;6.20E-01;5.85E-02	2566;5891;7594;26628	2.47E+00;1.85E+00;1.53E+00;9.22E-01
TRAPPC3	-0.270754	1.81221	4	GGGGCTTTAACATTGGAGTC;CTTACATAGCTGGGTGACCA;CCATGACTTTCGGGAAACTG;GTGGCGTTCAAGATGTACTT	-0.59;-0.28;-0.21;0.0	63261;68701;69797;72781	1.70E+00;1.22E+00;5.39E-01;1.08E-01	4870;7645;8741;14181	2.95E+00;2.29E+00;1.32E+00;6.84E-01
ZFY	-0.271143	1.61921	4	GCATGAGCAGCAAATTGATG;CAGTCAAAGGATGACCATCA;GAAACTATGTCACTCGTCAG;GATAAGTTTACATAACCACC	-1.54;-0.63;0.54;0.55	32983;62352;76025;76082	1.16E+00;8.31E-01;4.92E-01;3.08E-02	1360;1417;15090;44459	2.71E+00;1.62E+00;1.18E+00;9.64E-01
WTIP	-0.271333	1.69002	4	TTACCTACCACACGAGTCGC;GCGGCCCAAGCGCGGCCGAG;CGCACGGCGCGGGACTACTT;GGGCGGGAGGAAGTCAGCGT	-0.77;-0.64;-0.01;0.33	59301;62175;72402;75210	1.40E+00;8.23E-01;6.72E-01;5.08E-02	2232;5040;15267;18141	2.52E+00;1.65E+00;1.61E+00;9.76E-01
CHCHD5	-0.272081	1.65232	4	GGAGTGTCTTCGACAGAACG;CCGCTGCCAGGATTCCGGCT;CTGTCGAAGACACTCCTCGA;CTCCCGGCCACAGTAGCGAG	-2.17;-0.35;0.64;0.79	6608;67620;76309;76652	1.25E+00;1.13E+00;5.83E-01;1.78E-02	790;1133;9822;70834	2.90E+00;2.15E+00;1.40E+00;1.55E-01
DSCC1	-0.272302	1.44737	4	ACCTGACAGTCAAAAAGAGA;CTGTAACATTATTCACACTG;AGCAGCTGGAGGATGGACAC;CTGCCTGGGCTTCGGCCCTG	-1.51;-0.62;-0.58;1.62	34462;62618;63404;77331	8.42E-01;5.17E-01;4.00E-01;2.47E-03	111;14038;14824;42980	2.24E+00;1.64E+00;1.02E+00;8.79E-01
KPNB1	-0.273111	1.77207	4	CACACAGTGTCCAGATACGA;TATCTCGAACAACTACACTG;ATCTTGGCAAATATAACCGA;AGCTCCTAGAGACTACAGAC	-0.93;-0.16;0.0;0.0	54799;70513;72759;72861	1.40E+00;1.15E+00;6.98E-01;1.06E-01	4778;4891;6929;22643	2.58E+00;2.14E+00;1.68E+00;6.91E-01
LOC112268113	-0.273765	0.955382	1	TAAAGCTGAAGCCAAAGCGA	-0.27	68860	0.051	8582	0.955
RPL23AP65	-0.273765	0.955382	1	TAAAGCTGAAGCCAAAGCGA	-0.27	68860	0.051	8582	0.955
METTL3	-0.274287	1.52441	4	TATCTCCAGATCAACATCTG;ATTCTGTGACTATGGAACCA;CTTGCTCTTACACAGAGTGT;GAGTTGATTGAGGTAAAGCG	-1.33;-0.43;-0.27;0.93	41607;66273;68977;76851	1.04E+00;6.72E-01;5.10E-01;1.33E-02	591;8465;11169;35835	1.99E+00;1.53E+00;1.34E+00;1.25E+00
GTSF1	-0.27482	1.48615	4	TGACAAAAACCATCAAATCA;TCATCTTATCAAGTGCAGAA;GTCTTGCAGTCAACCAAACC;TGATGACTAATTTCAGCTCG	-1.17;-0.79;-0.59;1.46	47245;58684;63173;77278	8.40E-01;6.94E-01;3.98E-01;3.66E-03	164;14269;18758;30197	2.07E+00;1.64E+00;1.37E+00;8.68E-01
TFF1	-0.274822	1.56624	4	CAGCATGGACACCAGGACCA;CTGGTGTCCATGCTGGCCCT;GAAGCACGCCTTACCTGTCT;CACAATTCTGTCTTTCACGG	-1.93;-0.71;0.63;0.91	15322;60601;76276;76829	1.24E+00;7.60E-01;3.89E-01;1.38E-02	613;1166;16841;62120	2.88E+00;1.51E+00;1.49E+00;3.83E-01
RPL23AP77	-0.275231	0.954271	1	GCACGTCACCCACCTTCCGG	-0.28	68838	0.0511	8604	0.954
RPL23AP31	-0.275231	0.954271	1	GCACGTCACCCACCTTCCGG	-0.28	68838	0.0511	8604	0.954
RPL23AP8	-0.275231	0.954271	1	GCACGTCACCCACCTTCCGG	-0.28	68838	0.0511	8604	0.954
LOC107984628	-0.275231	0.954271	1	GCACGTCACCCACCTTCCGG	-0.28	68838	0.0511	8604	0.954
RPL23AP18	-0.275231	0.954271	1	GCACGTCACCCACCTTCCGG	-0.28	68838	0.0511	8604	0.954
NDUFB6	-0.276701	1.59252	4	ACACTCCGGATGAGAAACTG;TGGAGAATAAATCCCCTTGG;TAATAATGAATAATCCAGAC;CATAGGCCCCATCTTCTGTG	-1.0;-0.62;-0.09;0.59	52916;62740;71451;76169	1.06E+00;8.48E-01;6.14E-01;2.88E-02	1273;5991;14702;24526	2.00E+00;1.65E+00;1.51E+00;1.20E+00
BANP	-0.278418	1.77219	4	TGGCGGTCAAGAGCTTCTCG;CGCAGCGTACCCGCATCTCG;AGACGTGCAACAAAGTGCGA;AGGCTGTGTCCAACCTCTCG	-0.99;-0.07;-0.05;0.0	53172;71630;71887;72799	1.54E+00;1.07E+00;6.39E-01;1.07E-01	4759;5555;5812;24270	2.81E+00;2.02E+00;1.58E+00;6.92E-01
NOG	-0.278685	1.50748	4	CCATGAAGCCTGGGTCGTAG;TAGGGTCTGGGTGTTCGATG;AAAGGGCTAGAGTTCTCCGA;GGCGGATGTGGAGATAGTGC	-1.48;-0.39;-0.19;0.95	35406;67018;70074;76875	1.09E+00;5.50E-01;5.34E-01;1.27E-02	567;7368;10424;42036	2.07E+00;1.54E+00;1.35E+00;1.06E+00
ALG1L5P	-0.28057	0.949901	1	TGTGCTGGAAATGCTTCTGG	-0.28	68751	0.0517	8691	0.95
ALG1L15P	-0.28057	0.949901	1	TGTGCTGGAAATGCTTCTGG	-0.28	68751	0.0517	8691	0.95
ALG1L8P	-0.28057	0.949901	1	TGTGCTGGAAATGCTTCTGG	-0.28	68751	0.0517	8691	0.95
SDHD	-0.281056	1.50757	4	AGTTCGAAGCAACAGAGCTG;ATGGAGAGAACATACAATGG;GAATAGTCCATCGCAGAGCA;CGACCTATCCCAGAATGGTG	-1.84;-0.28;-0.03;1.03	19203;68786;72128;76969	1.23E+00;6.54E-01;3.75E-01;1.06E-02	473;5314;8656;58239	2.30E+00;1.62E+00;1.61E+00;4.95E-01
MRPL3	-0.281265	1.64519	4	TCCCAAGGATGTATAGGCCA;TGTCTTAAAATATACGTCAA;TGGAAAGAGTGGTACATGGT;GGATGTCACAGCCAAAACGT	-1.27;-0.45;0.26;0.34	43757;65995;74833;75228	1.02E+00;9.15E-01;7.31E-01;5.04E-02	2214;2609;11447;33685	2.20E+00;1.96E+00;1.45E+00;9.80E-01
SHH	-0.281735	1.57143	4	AGTGGCCAGGAGTGAAACTG;TGTGGCGCCGCACAACGACT;GCGCCAGCGGAAGGTATGAA;CTCACCCGCAGAGAACTCGG	-1.47;-0.77;0.44;0.67	35932;59119;75682;76384	1.07E+00;7.08E-01;5.44E-01;2.39E-02	1058;1760;18323;41510	2.53E+00;1.39E+00;1.28E+00;1.08E+00
PCBP3	-0.282109	1.71728	4	GAGTCCAAGGTCTCAGAAGG;CCTTGAAGATGGCGTCTGTG;TCTCACCTTAGAGTGGTGCA;CTCTAGGCCTACACAATCCA	-0.79;-0.47;0.0;0.13	58566;65576;72709;74062	1.36E+00;9.96E-01;6.94E-01;7.75E-02	3380;4839;11866;18876	2.45E+00;1.91E+00;1.69E+00;8.16E-01
LGALSL-DT	-0.283095	0.948255	1	GGCCGACAGCGATGCCGTGG	-0.28	68718	0.0519	8724	0.948
USP9X	-0.283584	1.47527	4	TCATACTATACTCATCGACA;TCATGGCGATAAAACACATG;GTTTACCGCGGAATGCTCTG;ACAAGTGCTATATCTAACAG	-1.71;-0.34;-0.24;1.16	25265;67809;69315;77107	1.15E+00;5.21E-01;3.99E-01;7.51E-03	335;8127;9633;52177	2.17E+00;1.77E+00;1.28E+00;6.86E-01
CIAO2B	-0.283676	1.79465	4	TTGATGGAGCGAATCAGATG;GGAGCATCCACTGACGCTAG;TAGCGACCCCGAGAGTACAG;GATGGACAGACCAATAAGGG	-0.58;-0.33;-0.19;-0.04	63522;68029;70031;72057	1.72E+00;1.16E+00;5.48E-01;1.25E-01	5385;7411;9413;13920	2.98E+00;2.20E+00;1.35E+00;6.50E-01
RAB9B	-0.283756	1.60431	4	GAAAGAATTTATTTACTATG;GTTCTTAAATCGAGATCTGG;TGTTACCCAGAACTACAAAG;CTTAGGACACCCTTCTACAG	-0.86;-0.55;-0.43;0.71	56802;63986;66239;76485	1.26E+00;9.08E-01;4.41E-01;2.16E-02	957;11203;13456;20640	2.30E+00;1.76E+00;1.32E+00;1.04E+00
FOXK2	-0.284289	1.78781	4	TCATCAGATACTCGAACTCG;TCTGGAATGTTGATGGTCAG;GGGGCGTGAAGATCTCGAGG;AGCTGCGCGTAGGAGTAAGG	-2.11;0.16;0.25;0.55	8453;74276;74816;76085	2.04E+00;9.13E-01;5.10E-01;3.07E-02	1357;2626;3166;68989	3.58E+00;2.19E+00;1.18E+00;2.01E-01
POTENTIALLY_ACTIVE_93	-0.284518	0.946864	1	GTTGCTGAGACAACCACAGG	-0.28	68690	0.0521	8752	0.947
AGAP14P	-0.285286	1.99361	7	GTGGGAGGAACACTGAACTG;GCATCTCCCGGTCACGAACG;CGTGACCGGGAGATGCCTGA;CATGGACCGCTTGCAAACGG;GGTGTCAGCATGATTCTCCG;GGTGACTGTTGAAGTTGGTG;ATTACGAAGAACAGAAATGG	-1.13;-0.93;-0.86;-0.73;-0.45;0.37;1.72	48831;54798;56775;60187;65930;75387;77354	1.95E+00;1.65E+00;1.16E+00;8.50E-01;8.01E-01;6.83E-01;3.42E-03	88;2055;11512;17255;20667;22644;28611	3.03E+00;2.51E+00;2.10E+00;1.89E+00;1.82E+00;1.39E+00;1.22E+00
AGAP10P	-0.285286	1.99361	7	GTGGGAGGAACACTGAACTG;GCATCTCCCGGTCACGAACG;CGTGACCGGGAGATGCCTGA;CATGGACCGCTTGCAAACGG;GGTGTCAGCATGATTCTCCG;GGTGACTGTTGAAGTTGGTG;ATTACGAAGAACAGAAATGG	-1.13;-0.93;-0.86;-0.73;-0.45;0.37;1.72	48831;54798;56775;60187;65930;75387;77354	1.95E+00;1.65E+00;1.16E+00;8.50E-01;8.01E-01;6.83E-01;3.42E-03	88;2055;11512;17255;20667;22644;28611	3.03E+00;2.51E+00;2.10E+00;1.89E+00;1.82E+00;1.39E+00;1.22E+00
AGAP7P	-0.285286	1.99361	7	GTGGGAGGAACACTGAACTG;GCATCTCCCGGTCACGAACG;CGTGACCGGGAGATGCCTGA;CATGGACCGCTTGCAAACGG;GGTGTCAGCATGATTCTCCG;GGTGACTGTTGAAGTTGGTG;ATTACGAAGAACAGAAATGG	-1.13;-0.93;-0.86;-0.73;-0.45;0.37;1.72	48831;54798;56775;60187;65930;75387;77354	1.95E+00;1.65E+00;1.16E+00;8.50E-01;8.01E-01;6.83E-01;3.42E-03	88;2055;11512;17255;20667;22644;28611	3.03E+00;2.51E+00;2.10E+00;1.89E+00;1.82E+00;1.39E+00;1.22E+00
RPS15AP1	-0.286153	1.24002	2	TGACGTGCAACTCAAAGACC;ATCAACAATGCCGAAAAGAG	-0.43;-0.14	66229;70748	6.06E-01;7.85E-02	6694;11213	1.68E+00;8.02E-01
INACTIVE_4T_37	-0.286891	0.945081	1	GTCCCGTGATTTTAGCCAGG	-0.29	68654	0.0523	8788	0.945
RPL12P4	-0.287285	0.944784	1	ACTGACCATTCAGAACAGAC	-0.29	68648	0.0523	8794	0.945
RPL12P6	-0.287285	0.944784	1	ACTGACCATTCAGAACAGAC	-0.29	68648	0.0523	8794	0.945
RPL12P16	-0.287285	0.944784	1	ACTGACCATTCAGAACAGAC	-0.29	68648	0.0523	8794	0.945
RPL12P17	-0.287285	0.944784	1	ACTGACCATTCAGAACAGAC	-0.29	68648	0.0523	8794	0.945
RPL12P14	-0.287285	0.944784	1	ACTGACCATTCAGAACAGAC	-0.29	68648	0.0523	8794	0.945
RPL12P15	-0.287285	0.944784	1	ACTGACCATTCAGAACAGAC	-0.29	68648	0.0523	8794	0.945
RPL12P42	-0.287285	0.944784	1	ACTGACCATTCAGAACAGAC	-0.29	68648	0.0523	8794	0.945
RPL12P37	-0.287285	0.944784	1	ACTGACCATTCAGAACAGAC	-0.29	68648	0.0523	8794	0.945
RPL12P38	-0.287285	0.944784	1	ACTGACCATTCAGAACAGAC	-0.29	68648	0.0523	8794	0.945
RPL12P25	-0.287285	0.944784	1	ACTGACCATTCAGAACAGAC	-0.29	68648	0.0523	8794	0.945
RPL12P19	-0.287285	0.944784	1	ACTGACCATTCAGAACAGAC	-0.29	68648	0.0523	8794	0.945
CRK	-0.287729	1.40719	4	ATTCCCATTAAAGTCAAAGA;CGCTGAGCACATAGTCCCCG;CCCGTCAGTCCCTCACCGGG;TCCAATCAGAGCCGATACTG	-1.98;-1.14;0.11;1.87	13201;48259;73864;77380	7.95E-01;4.80E-01;4.10E-01;1.37E-03	62;3578;29183;64241	2.50E+00;1.93E+00;8.75E-01;3.25E-01
RPL32P3	-0.287875	1.22293	2	CATATCGGTCTGACTGGTGC;TGTAGTCCCAGCTACTTGGG	-0.58;0.0	63565;72632	5.31E-01;5.57E-02	4592;13877	1.49E+00;9.52E-01
TRNP1	-0.289266	1.72713	4	CCAGCTCCGACACCAGGCGC;GCTCGGCCGCCAAGAAAACG;TGGAGCTGGCCGAAGCACGG;AGGGCGCTAGCGGGATCGCG	-1.31;-0.03;0.02;0.17	42339;72103;73112;74298	1.61E+00;7.25E-01;6.91E-01;7.20E-02	3144;4330;5339;35103	2.91E+00;1.78E+00;1.37E+00;8.43E-01
CLPP	-0.289888	1.73286	4	GGAAAGTGAGCGGCGAGGCG;GCGCCTATGACATCTACTCG;CACATGTACATCAACAGCCC;AGAGGAGCTGTGCGATAACA	-0.61;-0.42;-0.33;0.21	62858;66376;67939;74534	1.66E+00;1.05E+00;4.80E-01;6.65E-02	2908;9503;11066;14584	2.90E+00;2.00E+00;1.16E+00;8.73E-01
USP32	-0.290099	1.57709	4	GAATGCACATGACACCACAA;GGAAAGAATGCTCCACGTGG;CTGTAGTATTCACGTAACTG;ATTCGTCCATCTCTAAGTGA	-1.08;-0.91;0.15;0.68	50376;55405;74206;76394	9.54E-01;8.33E-01;6.04E-01;2.36E-02	1048;3236;22037;27066	2.02E+00;1.83E+00;1.28E+00;1.18E+00
RPS17P6	-0.29019	0.94242	1	GAAAAGTACTACACGCGCCT	-0.29	68600	0.0526	8842	0.942
SLC25A51	-0.290825	1.49913	4	AATCACATTTCCCATTCAGA;GCTCCAGAGTTTGCAACCAG;TGCAATACTTCAGTTGAGAA;CTTGAAAGCCTGGTAAGTGT	-1.94;-0.44;0.14;1.08	14790;66036;74127;77020	1.02E+00;8.24E-01;3.93E-01;9.47E-03	422;3315;11406;62652	2.00E+00;1.96E+00;1.67E+00;3.68E-01
RPS12P21	-0.291208	0.941831	1	TCCACCAACTTGACATACAT	-0.29	68588	0.0527	8854	0.942
RPS12P3	-0.291208	0.941831	1	TCCACCAACTTGACATACAT	-0.29	68588	0.0527	8854	0.942
RPS12P22	-0.291208	0.941831	1	TCCACCAACTTGACATACAT	-0.29	68588	0.0527	8854	0.942
DOLK	-0.291493	1.64678	4	TTGGACTAGTCATGAAGGAG;GCCAGGGTAGGACCACACCA;GAGGCACTGCTGGTATTGGG;CCGTATGGGACCGATACTCG	-0.85;-0.45;-0.2;0.33	56984;65989;69996;75192	1.27E+00;1.02E+00;5.47E-01;5.12E-02	2250;7446;11453;20458	2.31E+00;1.96E+00;1.34E+00;9.73E-01
QARS1	-0.291853	1.78762	4	ACTTGACTCGATAGGCTACA;TGGAGTGACCACATAGCCTG;GGCTAGAAGAAACAGACCGG;GTGACTCCGCACATACTCAA	-0.5;-0.47;-0.13;-0.06	64937;65561;70823;71803	1.85E+00;9.95E-01;5.83E-01;1.31E-01	5639;6619;11881;12505	3.17E+00;1.91E+00;1.44E+00;6.34E-01
RPL17P18	-0.292159	1.22971	2	TGGAGTTGGCAGGTGTGCGC;CATGAGCTCTGTAGGTCCGG	-0.45;-0.13	65841;70898	5.94E-01;7.67E-02	6544;11601	1.65E+00;8.10E-01
RPL17P34	-0.292159	1.22971	2	TGGAGTTGGCAGGTGTGCGC;CATGAGCTCTGTAGGTCCGG	-0.45;-0.13	65841;70898	5.94E-01;7.67E-02	6544;11601	1.65E+00;8.10E-01
KIAA1522	-0.292747	1.74417	4	CAGTCAGACCACATCCTACG;AGGAGGAACATAAAGACGTG;TGCCGTACGCATCCCCACAG;CTCTACGGCTAGCAATAGCG	-1.84;0.08;0.2;0.39	19346;73666;74504;75463	1.89E+00;8.69E-01;3.75E-01;4.49E-02	1979;2938;3776;58096	3.36E+00;2.10E+00;1.02E+00;4.99E-01
PLAC4	-0.292875	1.56086	4	GTGAGGAGTGACGGTGTCTG;AGGGTGAGTGAACGTGTCCA;AGGGTATCCAGGGTGAGTGA;CCAGGGTGAGTGCACATGTG	-1.65;-0.67;0.5;0.65	28057;61609;75895;76325	1.12E+00;7.99E-01;4.25E-01;2.52E-02	1117;1547;15833;49385	2.64E+00;1.57E+00;1.26E+00;7.82E-01
CXCL6	-0.29339	1.55152	4	CAAAACGATTGGTAAACTGC;AGCCCGAAGGACCCGGGACA;TCTGTCAGCACAGCAGAGAC;GAGCTCTCACCGCTGGCGAG	-1.04;-0.57;-0.25;0.68	51693;63711;69213;76408	1.01E+00;8.94E-01;5.18E-01;2.33E-02	1034;8229;13731;25749	1.91E+00;1.74E+00;1.29E+00;1.27E+00
UBA1	-0.293429	1.72576	4	GTCCTCAGGGAGACACTCAA;CACTAAGGAAGTCCTCAACG;TTCTCCGACTACATCCGTGG;CCAGGCAGGTAACCACACCG	-1.0;-0.19;-0.0;0.01	52936;70104;72523;73041	1.36E+00;1.06E+00;6.81E-01;1.02E-01	4401;4919;7338;24506	2.51E+00;2.00E+00;1.67E+00;7.20E-01
MTPAP	-0.293596	1.733	4	CTTCTGAACGGTCACGCGTA;AAAGACGAGAACAGGCACAG;GAAGGAGTTCCAGCTAACAG;TGGTGTGAGAACCTCACGAG	-0.97;-0.25;0.02;0.03	53742;69274;73056;73187	1.27E+00;1.10E+00;7.21E-01;9.81E-02	4255;4386;8168;23700	2.38E+00;2.06E+00;1.77E+00;7.32E-01
CAPZB	-0.294163	1.63599	4	GGAGATCCTCACATAGACTG;CTGCTGGGATTCCATCCACG;GGAGGTCAACTTGTAATGGG;CAGGTCTCGATACTGGTCAA	-1.32;-0.37;0.23;0.29	41859;67335;74650;75002	1.11E+00;8.89E-01;6.78E-01;5.56E-02	2440;2792;10107;35583	2.14E+00;2.11E+00;1.35E+00;9.41E-01
RUVBL1	-0.296483	1.8077	4	GAGACAGAGAATCCCATGGG;ACTTGGATGTGGCTAATGCG;ACTACTTACCAATGGCCCTG;GTGAACAAGTACATCGACCA	-0.45;-0.4;-0.25;-0.08	65856;66783;69208;71521	1.94E+00;1.07E+00;5.18E-01;1.38E-01	5921;8234;10659;11586	3.30E+00;2.05E+00;1.27E+00;6.18E-01
ADGRA1	-0.296564	1.57654	4	TGCACTCAGTACCTGAGCAG;GGTGCCCAGGAAGTACACAC;ACCTTCACTGTGTTCGCCGG;CCCCGCACTTGACGCCAACG	-1.48;-1.37;0.72;0.95	35563;39943;76500;76878	1.33E+00;5.37E-01;4.27E-01;1.27E-02	564;942;37499;41879	3.06E+00;1.55E+00;1.07E+00;6.30E-01
PRKCB	-0.296851	1.5573	4	CTTGCTGGATGTGATACATG;TGACGTGGAGTGCACTATGG;CCACAGTGGTCACAAAACGT;CAGAGGGCCAAGATCAGTCA	-1.3;-1.0;0.4;0.71	42734;52930;75507;76490	1.03E+00;7.02E-01;5.52E-01;2.15E-02	952;1935;24512;34708	2.45E+00;1.39E+00;1.32E+00;1.06E+00
CCT6A	-0.297363	1.78189	4	CTAATGACACGTTACAAGTG;CAGGGAAACACTTATAGATG;CATCCTAGAATAATCACTGA;ACGTGCTAAGGACCAACCTG	-0.5;-0.49;-0.13;-0.07	65051;65148;70925;71642	1.86E+00;9.71E-01;5.87E-01;1.35E-01	5800;6517;12294;12391	3.18E+00;1.87E+00;1.45E+00;6.25E-01
RPL41	-0.298325	1.45949	4	ACCGCTCACCTTGGCTCTCA;TTGTGATCGGTTGCTAGTGG;CCTCTGCGCCATGAGAGCCA;GGAGGAAGAAGCGAATGCGC	-1.6;-0.99;0.21;1.19	30393;53129;74553;77124	8.76E-01;5.55E-01;4.53E-01;7.13E-03	318;2889;24313;47049	2.11E+00;1.79E+00;1.07E+00;8.66E-01
ACP5	-0.299445	1.48446	4	GTACCAGGGCACTTTGCGAA;GCTCGGCTATGGACCACACG;ACCCACGGCTACAAAGCGCA;CTGGACACAGTGACACTATG	-1.71;-0.53;0.08;0.96	25351;64423;73654;76899	9.31E-01;7.74E-01;4.00E-01;1.22E-02	543;3788;13019;52091	1.89E+00;1.80E+00;1.56E+00;6.89E-01
ORC6	-0.299537	1.78422	4	TCTTCCCCAGACACAGCAAG;GAGGCCGACACACTTCACCC;GACCTACTTACCCTGTCCAA;TACAGCTAAACTGTACAGCT	-0.46;-0.45;-0.31;0.03	65663;65881;68290;73204	1.92E+00;1.01E+00;4.89E-01;9.77E-02	4238;9152;11561;11779	3.27E+00;1.95E+00;1.19E+00;7.33E-01
SNCB	-0.29964	1.88069	4	GAACAGGCCTCACATCTGGG;AAGGAGGGCGTCCTCTACGT;AAGCAAGACCCGAGAAGGTG;TCCAGTGGCTGAAAAAACCA	-2.32;0.33;0.36;0.44	2877;75177;75337;75661	2.32E+00;1.00E+00;8.77E-01;4.04E-02	1781;2105;2265;74565	4.01E+00;2.38E+00;1.07E+00;6.57E-02
SRSF7	-0.29967	1.6488	4	AATGATAGATGCTATGAGTG;CTATCAAAACGTGATCTCCG;AGGATCTTCGAATTCCACAA;AAGGTGTATGTTGGTAACCT	-0.94;-0.48;0.0;0.22	54711;65417;72731;74593	1.15E+00;9.86E-01;6.96E-01;6.51E-02	2849;4837;12025;22731	2.13E+00;1.90E+00;1.69E+00;8.81E-01
TXN	-0.299776	1.66154	4	TAGTTGACTTCTCAGCCACG;GGTGAAGCAGATCGAGAGCA;CACACTCTGAAGCAACATCC;TACTTCAAGGAATATCACGT	-0.89;-0.37;-0.11;0.18	55878;67258;71087;74390	1.21E+00;1.11E+00;5.95E-01;6.98E-02	3052;6355;10184;21564	2.22E+00;2.10E+00;1.47E+00;8.55E-01
ATP6AP1	-0.300549	1.75947	4	GCTGACTGCATACCAGTCGA;GTTACAATGACACCGCTCCC;CGAAGATGTCCCATACACAG;GCCGCCAACGACAAAAACAC	-0.54;-0.46;-0.2;0.0	64195;65740;69954;72570	1.78E+00;1.01E+00;5.45E-01;1.13E-01	4657;7488;11702;13247	3.07E+00;1.93E+00;1.34E+00;7.00E-01
MARS2	-0.301102	1.71504	4	TTTCCTGTATCTCTCGAGAG;GGTACCAGTGGAGAATCGCG;CGCCCTTGTAGAGCAGACCG;TTGCCTTAACCGCTATACCG	-1.06;-0.21;0.03;0.03	50975;69828;73206;73228	1.33E+00;9.78E-01;7.33E-01;9.72E-02	4214;4236;7614;26467	2.47E+00;1.87E+00;1.79E+00;7.35E-01
SOD2	-0.302684	1.70878	4	CCACCATTGAACTTCAGTGC;ATGATCTGCGCGTTGATGTG;ACAAACCTCAGCCCTAACGG;GACGTTCAGGTTGTTCACGT	-0.78;-0.37;-0.09;0.03	58899;67362;71381;73182	1.38E+00;1.11E+00;6.11E-01;9.83E-02	4260;6061;10080;18543	2.48E+00;2.12E+00;1.51E+00;7.31E-01
MMP23A	-0.303301	1.14613	2	GGCCTGATGCACTCACAACA;GCCTTCTTCCCCCCGCACGG	-1.3;0.69	42763;76444	3.06E-01;1.13E-02	998;34679	1.59E+00;6.98E-01
TMEM204	-0.304281	1.58563	4	GTTGAGGATGAGTGAGACCA;CCAGGTACTTACTCGCCAGT;GGTGGACGCACATGACTGTG;CATCATGTCGAACTGCACTG	-0.93;-0.66;-0.06;0.43	54970;61710;71760;75645	1.16E+00;8.04E-01;6.32E-01;4.08E-02	1797;5682;15732;22472	2.15E+00;1.57E+00;1.56E+00;1.06E+00
ATP5PD	-0.30433	1.70614	4	GAATCCACCAGCTATCGACT;GGATAAATATACTGCCCAGG;TCAGAAACATACTGACCTGG;TGCTCTAAAAACCATTGACT	-0.72;-0.33;-0.32;0.15	60421;67925;68210;74155	1.48E+00;1.16E+00;4.87E-01;7.53E-02	3287;9232;9517;17021	2.63E+00;2.19E+00;1.18E+00;8.27E-01
BUB3	-0.304687	1.64122	4	GTATTCAACACATCTGATAG;CGGCTCAAGTACCAGCACAC;GGGATCAGACAGTTAAACTG;AGTCCCACACCAACACTCTG	-0.8;-0.63;-0.05;0.26	58486;62384;71917;74832	1.35E+00;8.32E-01;6.41E-01;5.95E-02	2610;5525;15058;18956	2.45E+00;1.63E+00;1.58E+00;9.15E-01
CDC20	-0.306215	1.58198	4	CAGTCTGTTCTGATAACCTG;TGGGGAATATATATCCTCTG;GGCCAAATGTCGTCCATCTG;TCCCAGAACTCCAATCCACA	-1.13;-0.76;0.21;0.46	48608;59493;74531;75758	8.87E-01;8.73E-01;7.21E-01;3.82E-02	1684;2911;17949;28834	2.11E+00;1.72E+00;1.42E+00;1.09E+00
ADM2	-0.306579	1.52456	4	AGCTTCCAGACCACAGGTCG;GAGAGGCTGACCCATAACAG;ACCCGCGACCCGTCAAACCC;GAGGAGGCTGATGCAACCCA	-1.44;-1.05;0.45;0.82	37035;51149;75722;76709	1.08E+00;5.66E-01;5.20E-01;1.65E-02	733;1720;26293;40407	2.55E+00;1.43E+00;1.13E+00;9.85E-01
ITPRIP	-0.306598	1.48313	4	ACAGGTCCGAGTCATCACAC;TCAATGTGTCCCCATCGGCG;TTCTCCATGTCGCCGCAGGG;GCAGCAGAACGAGACACGCG	-1.8;-0.92;0.47;1.02	21316;55157;75810;76960	1.10E+00;5.99E-01;3.78E-01;1.08E-02	482;1632;22285;56126	2.59E+00;1.61E+00;1.17E+00;5.59E-01
TSC2	-0.306966	1.60043	4	CAGCATCTCATACACACGCG;TCCTTGCGATGTACTCGTCG;CATGGCATGTCCGAACGAGG;CCTCTACAGGAACTTTGCCG	-1.17;-0.31;-0.06;0.31	47280;68357;71777;75116	1.19E+00;8.41E-01;6.33E-01;5.30E-02	2326;5665;9085;30162	2.24E+00;1.64E+00;1.56E+00;9.60E-01
RPS4X	-0.307096	1.69344	4	GTTCATTAAAATCGATGGCA;TGTACATCGTATTACACCTG;TAAGATACTTACAAACACAC;TGTTCCTCAGGAAAATGATG	-0.99;-0.22;-0.03;0.02	53092;69659;72087;73067	1.31E+00;1.07E+00;6.52E-01;1.01E-01	4375;5355;7783;24350	2.44E+00;2.01E+00;1.60E+00;7.22E-01
TOP2A	-0.308302	1.63788	4	AGCATTGTAAAGATGTATCG;ATTCAGTACCAAATTTACTG;TCCCGTCAGAACATGGACCC;TGTACGCTTATCCTGACTGA	-0.94;-0.34;-0.18;0.23	54718;67770;70214;74646	1.15E+00;1.14E+00;5.56E-01;6.39E-02	2796;7228;9672;22724	2.17E+00;2.13E+00;1.37E+00;8.88E-01
RPL34P24	-0.308784	0.928881	1	GTAAACAATTCTATTACCAG	-0.31	68320	0.0544	9122	0.929
RPL34P2	-0.308784	0.928881	1	GTAAACAATTCTATTACCAG	-0.31	68320	0.0544	9122	0.929
LOC107984323	-0.308784	0.928881	1	GTAAACAATTCTATTACCAG	-0.31	68320	0.0544	9122	0.929
RPL34P34	-0.308784	0.928881	1	GTAAACAATTCTATTACCAG	-0.31	68320	0.0544	9122	0.929
GTPBP10	-0.308877	1.60077	4	CCAGCCACAAACCGTTTCCG;TCAGTTACTGAAATACCCAC;TAAGCTAAGACTCTTCACCA;TAGCTGATGTAGGCCTAGTA	-1.85;-0.03;0.01;0.64	18772;72093;73001;76313	1.61E+00;7.16E-01;3.75E-01;2.55E-02	1129;4441;5349;58670	2.91E+00;1.76E+00;1.25E+00;4.82E-01
DNER	-0.311318	1.51877	4	CACACACCCCCATTCCGGCA;AAGAATACGATGCTTGCCAG;TGATCCCAGATATTGCCTGT;GCCAGCAACCCTTGTCACCA	-0.95;-0.82;-0.23;0.75	54379;57876;69478;76572	1.13E+00;6.70E-01;5.27E-01;1.96E-02	870;7964;19566;23063	2.10E+00;1.36E+00;1.32E+00;1.29E+00
RPL26P19	-0.311365	1.18136	2	TCTACATTGAACGGGTGCAG;TTTGCGATTCTTGCTTCGGT	-0.7;0.08	60687;73670	4.70E-01;4.34E-02	3772;16755	1.33E+00;1.03E+00
TIMELESS	-0.311747	1.63967	4	AGGGACGCTTAGCTCAGGAG;GTGGAAGGTACGGACACTGA;GCTCATACAAGGTTTCACTG;AGGTCACGAAGGAAAGAGCG	-0.97;-0.33;-0.11;0.17	53754;67924;71094;74317	1.16E+00;1.10E+00;5.96E-01;7.15E-02	3125;6348;9518;23688	2.19E+00;2.06E+00;1.47E+00;8.46E-01
PCNA	-0.311858	1.69971	4	ATACGTGCAAATTCACCAGA;GCTGGAGCTAATATCCCAGC;TGCTTCAAATACTAGCGCCA;TGGCCAGGTTGCGGTCGCAG	-0.91;-0.19;-0.14;0.0	55339;70079;70715;72865	1.35E+00;1.18E+00;5.78E-01;1.06E-01	4782;6727;7363;22103	2.51E+00;2.18E+00;1.42E+00;6.90E-01
LOC107984328	-0.311866	1.19201	2	ATGACACAATTGGTACTGCC;TGTAGTCCCAGCTACTTGGG	-0.62;0.0	62541;72632	5.08E-01;5.57E-02	4592;14901	1.43E+00;9.52E-01
SEC22B4P	-0.311922	0.927028	1	AAAAGCCAACTTCTTAGGGA	-0.31	68281	0.0547	9161	0.927
IARS2	-0.312596	1.65523	4	GCAAACGGTGACCCTCATGT;ATAGCTATCCGTATGACTGG;GATGACGGAGACCAAAACAC;TAGTGGCAGATACCGGGACA	-1.26;-0.15;0.0;0.16	44225;70636;72599;74262	1.41E+00;7.44E-01;6.86E-01;7.28E-02	3180;4729;6806;33217	2.61E+00;1.71E+00;1.47E+00;8.39E-01
DDX3X	-0.313685	1.68551	4	CGTGGACGGAGTGATTACGA;GCACCACCATAAACCACGCA;TCTCGGTTCCTTAAATGAGG;TAGCACTAAACATCATAGTG	-0.75;-0.6;0.0;0.09	59751;63102;72612;73726	1.43E+00;8.65E-01;6.87E-01;8.54E-02	3716;4689;14340;17691	2.56E+00;1.71E+00;1.68E+00;7.81E-01
PPIAP58	-0.314269	1.14944	2	AGGTTCTGGCATCTTGTCCA;AATGCTGGACCCAACACAAA	-0.91;0.28	55455;74948	3.91E-01;2.84E-02	2494;21987	1.21E+00;1.09E+00
NDUFB4	-0.31427	1.68368	4	CACTCACGATGAGCCCTCGG;TGCATAGGCCCAACGAAGCA;CATATCTCCGGAAACCCGGC;CAGGTACTCTCGTTTCAGCT	-1.17;-0.1;-0.03;0.04	47403;71281;72168;73292	1.49E+00;8.45E-01;6.57E-01;9.57E-02	4150;5274;6161;30039	2.73E+00;1.65E+00;1.62E+00;7.41E-01
LIPI	-0.31563	1.34711	3	AGCTTAGGGGCTCATATCAG;ATATAGCAGATTAGATTACA;TTACAAGACTAGCTTATGTG	-0.86;-0.64;0.55	56667;62304;76076	8.01E-01;4.21E-01;2.32E-02	1366;15138;20775	1.71E+00;1.29E+00;1.04E+00
PKMYT1	-0.315858	1.68458	4	CCCCGGAATGACACCCGCCG;GGGCCATGGCTCCTACGGAG;GGGAGAATCCAGGTTCTGCG;AGCAGCGGATGTGTTCAGGT	-1.04;-0.15;-0.07;-0.01	51654;70604;71709;72484	1.41E+00;1.01E+00;6.29E-01;1.15E-01	4958;5733;6838;25788	2.60E+00;1.91E+00;1.55E+00;6.78E-01
PPIAP29	-0.316661	2.31504	7	GGTGACTTCACACGCCATAA;CCAGGGTTTATGTGTCAGGG;GCTCTGAGCACTGGAGAGAA;GCCAAGACTGAGTGGTTGGA;CCACCCTGACACATAAACCC;TTCACACGCCATAATGGCAC;AATGCTGGACCCAACACAAA	-1.46;-1.01;-0.04;-0.02;0.0;0.04;0.28	36216;52669;71975;72256;72739;73289;74948	3.16E+00;2.10E+00;1.49E+00;1.25E+00;1.13E+00;5.69E-01;9.95E-02	2494;4153;4827;5186;5467;24773;41226	4.50E+00;3.24E+00;2.29E+00;2.18E+00;1.92E+00;1.34E+00;7.32E-01
PPIAP22	-0.316661	2.31504	7	GGTGACTTCACACGCCATAA;CCAGGGTTTATGTGTCAGGG;GCTCTGAGCACTGGAGAGAA;GCCAAGACTGAGTGGTTGGA;CCACCCTGACACATAAACCC;TTCACACGCCATAATGGCAC;AATGCTGGACCCAACACAAA	-1.46;-1.01;-0.04;-0.02;0.0;0.04;0.28	36216;52669;71975;72256;72739;73289;74948	3.16E+00;2.10E+00;1.49E+00;1.25E+00;1.13E+00;5.69E-01;9.95E-02	2494;4153;4827;5186;5467;24773;41226	4.50E+00;3.24E+00;2.29E+00;2.18E+00;1.92E+00;1.34E+00;7.32E-01
SYP	-0.317145	1.42816	4	GACCTCGGGACTCAACACCT;GAATAACAAAGGGCCCATGC;GTCCCCAACTAAGAAGACCT;CGAACTCGACCTCGATGCTG	-1.19;-0.86;-0.43;1.21	46749;56808;66331;77136	8.23E-01;6.40E-01;4.43E-01;6.86E-03	306;11111;20634;30693	1.81E+00;1.61E+00;1.26E+00;1.04E+00
HSPA9	-0.317307	1.72594	4	CTTCAGGATCATCATATCGC;ACAAATGCTCCAATCTGACT;TTGTCACTGATCTAATCAGA;GGGTACTACCAACTCCTGCG	-0.66;-0.34;-0.21;-0.07	61695;67876;69842;71707	1.57E+00;1.15E+00;5.41E-01;1.34E-01	5735;7600;9566;15747	2.77E+00;2.18E+00;1.33E+00;6.29E-01
RPS10	-0.317464	2.1125	6	CAGGCCTCGGCCTAAAGGTA;TGGACGGCTACGGCGTAGGG;GTCATGAAGGCCATGCAGGT;CAAGTCCCGAGGCTACGTGA;GTGGCAGGCACAATCTCCGG;TCATGTCATGAAGGCCATGC	-1.27;-0.46;-0.16;-0.13;-0.04;0.15	44065;65771;70526;70837;72048;74185	2.25E+00;1.97E+00;1.29E+00;1.12E+00;5.36E-01;1.12E-01	3257;5393;6605;6916;11671;33377	3.40E+00;3.10E+00;2.19E+00;2.02E+00;1.26E+00;6.91E-01
SYS1	-0.318306	1.73561	4	GCATGAGGACGATCTGCGAC;GCCCAGCGAGCCGTAATACA;TGGTGATACTCACCAGGTGA;TCAGTTCCGCAGCTACGTGT	-0.54;-0.47;-0.2;-0.06	64155;65465;69973;71831	1.78E+00;9.89E-01;5.46E-01;1.31E-01	5611;7469;11977;13287	3.06E+00;1.90E+00;1.34E+00;6.36E-01
U2AF1L5	-0.318503	1.74494	4	AAACAAACCTGGCTAAACGT;TGATTGACTTGAATAACCGT;CTCACCCCATCTCATACTGA;GGTGGGGAACGTGTACGTCA	-0.57;-0.41;-0.19;-0.1	63653;66630;70038;71279	1.73E+00;1.06E+00;5.48E-01;1.44E-01	6163;7404;10812;13789	3.00E+00;2.03E+00;1.35E+00;6.05E-01
U2AF1	-0.318503	1.74494	4	AAACAAACCTGGCTAAACGT;TGATTGACTTGAATAACCGT;CTCACCCCATCTCATACTGA;GGTGGGGAACGTGTACGTCA	-0.57;-0.41;-0.19;-0.1	63653;66630;70038;71279	1.73E+00;1.06E+00;5.48E-01;1.44E-01	6163;7404;10812;13789	3.00E+00;2.03E+00;1.35E+00;6.05E-01
TSPAN17	-0.318589	1.51579	4	TCAGCGCTGACAGATCTGGG;CCGAGGAACACGGAGAACTG;TATTGAGGTTCCAGTCATTG;GGTAGTTGGAGGCGTCATGT	-1.53;-1.31;0.61;0.96	33179;42561;76216;76894	1.22E+00;4.95E-01;4.35E-01;1.23E-02	548;1226;34881;44263	2.84E+00;1.56E+00;9.72E-01;6.97E-01
LYRM9	-0.319404	1.61672	4	AGCATTACAAGCATGCTGTC;GGCAACAGCGCAGCAAGTAT;TGCCAGCAGCTGCCGACCAA;AAGTATCGGTAGAGCTGCAG	-1.76;-1.75;1.04;1.19	22817;23469;76981;77128	1.63E+00;5.72E-01;3.83E-01;7.04E-03	314;461;53973;54625	3.68E+00;1.80E+00;6.06E-01;3.87E-01
PPIAP78	-0.319504	1.64254	4	AACTTTCGTGCTCTGAGCAC;GCTCTGAGCACTGGAGAGAA;TTCACACGCCATAATGGCAC;AATGCTGGACCCAACACAAA	-1.55;-0.04;0.04;0.28	32438;71975;73289;74948	1.59E+00;7.40E-01;4.83E-01;5.68E-02	2494;4153;5467;45004	2.88E+00;1.81E+00;9.43E-01;9.33E-01
SNRPD3	-0.320051	1.67244	4	AAAGTACTGCATGAGGCCGA;CACATACAGAGATGGCCGAG;CTGGAGCAGGTATACATCCG;ACACCGGTGAGGTATATCGG	-1.1;-0.16;-0.02;0.0	49644;70585;72218;72847	1.41E+00;9.26E-01;6.60E-01;1.06E-01	4807;5224;6857;27798	2.60E+00;1.78E+00;1.62E+00;6.89E-01
CSNK1A1	-0.320506	1.70399	4	TTAGTGTTTAGAATCTCCAG;TTGCTCTCGTACAGCAACTG;CGCCAAATAGATGTCCCCGA;CCGGGTTCTTACCGTATGTG	-0.73;-0.29;-0.26;-0.0	60170;68607;69032;72520	1.46E+00;1.21E+00;5.12E-01;1.14E-01	4922;8410;8835;17272	2.61E+00;2.28E+00;1.25E+00;6.80E-01
FBXW7	-0.320768	1.45311	4	ACATTAGTGGGACATACAGG;GTTGGAGTAGAACCTAGACC;AAGAGCGGACCTCAGAACCA;ACAGAATTGATACTAACTGG	-1.06;-0.86;-0.54;1.18	50845;56725;64203;77121	9.73E-01;6.38E-01;4.09E-01;7.19E-03	321;13239;20717;26597	1.86E+00;1.79E+00;1.25E+00;9.19E-01
BIRC5	-0.321833	1.79553	4	GAACATAAAAAGCATTCGTC;ATGCGGTGGTCCTTGAGAAA;GCTGCGCCTGCACCCCGGAG;CAAGTCTGGCTCGTTCTCAG	-0.52;-0.3;-0.23;-0.22	64549;68390;69429;69603	1.81E+00;1.19E+00;5.25E-01;1.85E-01	7839;8013;9052;12893	3.11E+00;2.25E+00;1.29E+00;5.32E-01
PHAX	-0.322474	1.71564	4	TAGGTGGCGACAGTGCTATG;AAGAAGATTAACAACATATG;AGGTCGATACGAGATCACAG;CTAGATGAATATATGCATGG	-0.78;-0.26;-0.15;-0.11	59004;69110;70646;71221	1.39E+00;1.26E+00;5.74E-01;1.45E-01	6221;6796;8332;18438	2.49E+00;2.35E+00;1.42E+00;6.02E-01
NT5DC3	-0.322614	1.33002	4	ATATCGTTGGGAAAGACTGG;GAGGAAGTATTCATTCACGC;CAGCATTAAATATCAGCGTG;AGAAGTCATTGAAATGTACG	-2.15;-1.22;-0.2;2.29	6937;45523;69976;77424	5.68E-01;5.46E-01;4.53E-01;3.81E-04	18;7466;31919;70505	3.03E+00;1.34E+00;7.83E-01;1.63E-01
TNFRSF10A	-0.322844	1.45534	4	ACACACTCGATGTCACTCCA;CTTCAAGTTTGTCGTCGTCG;GGGTCCGTGCTGTCCCATGG;AGCCTGTAACCGGTGCACAG	-1.1;-0.8;-0.34;0.95	49608;58410;67776;76884	9.25E-01;6.86E-01;4.75E-01;1.25E-02	558;9666;19032;27834	1.78E+00;1.55E+00;1.35E+00;1.15E+00
NDUFA1	-0.323087	1.69713	4	ATGTGGTTCGAGATTCTCCC;ATGTACGCAGTAGCCAGTCC;ATCCACAGGTTCACTAACGG;TGGCTACTGCGTACATCCAC	-0.7;-0.34;-0.32;0.06	60905;67793;68212;73480	1.51E+00;1.15E+00;4.87E-01;9.12E-02	3962;9230;9649;16537	2.68E+00;2.17E+00;1.18E+00;7.57E-01
BRINP3	-0.32399	1.61047	4	AAAGCCAATATAGTGATCGG;TTCTTCGAATAACTGAAACC;GTGCACGTGTCCGAATGACC;AACGTTCCTGAAGATAGTCT	-0.76;-0.51;-0.43;0.41	59339;64796;66312;75534	1.41E+00;9.51E-01;4.43E-01;4.33E-02	1908;11130;12646;18103	2.52E+00;1.84E+00;1.04E+00;1.04E+00
CHCHD1	-0.324186	1.82462	4	GACTTGCATCACGGAGATGT;TGGCGCGGTTTGGGAACCCG;GAGCCCTCGCGGCACAATCG;CATTCTAGCTAACCGCGTCG	-0.43;-0.33;-0.27;-0.26	66205;68006;68883;69013	1.98E+00;1.16E+00;5.07E-01;2.00E-01	8429;8559;9436;11237	3.35E+00;2.20E+00;1.24E+00;5.11E-01
H2BU2P	-0.324481	0.916352	1	AGATAGAATAGCTCTCCTTG	-0.32	68053	0.0561	9389	0.916
TADA2B	-0.325096	1.56746	4	TCCGCACGTACATGTCCACG;ACAGACCACACCTGTCCCAG;CATGACATGAACTGGTACAG;ATCTCGTAATCATCCCGCAG	-0.86;-0.65;-0.19;0.4	56783;61989;70001;75518	1.25E+00;8.15E-01;5.47E-01;4.37E-02	1924;7441;15453;20659	2.30E+00;1.59E+00;1.34E+00;1.04E+00
RPL31	-0.325657	1.4163	4	CCGTTCTGCCATCAACGAAG;GCTTCAAGAAGCGTGCACCT;AGAGGGATACTCACACTCCA;CAGATGTGCGCATTGACACC	-1.27;-0.78;-0.32;1.07	43841;58825;68185;77014	7.33E-01;6.99E-01;4.86E-01;9.61E-03	428;9257;18617;33601	1.66E+00;1.45E+00;1.37E+00;1.18E+00
INAVA	-0.326196	1.57012	4	GATGGGAACCACGTGGTAGG;AGATCACAGAGGCAGCCCGT;GGTTCGCCGCAGGATCGGAG;ACTTCCTGGGCTTCTCATAG	-1.69;-0.14;0.04;0.48	26488;70779;73308;75824	1.43E+00;7.42E-01;4.09E-01;3.67E-02	1618;4134;6663;50954	2.63E+00;1.81E+00;1.11E+00;7.27E-01
RPS18P12	-0.326581	1.1787	2	AGACATTGACCTCACCAAGA;TCAACACCAACATCGATGGG	-0.55;-0.11	64098;71214	5.45E-01;7.28E-02	6228;13344	1.53E+00;8.30E-01
RPS18P13	-0.326581	1.1787	2	AGACATTGACCTCACCAAGA;TCAACACCAACATCGATGGG	-0.55;-0.11	64098;71214	5.45E-01;7.28E-02	6228;13344	1.53E+00;8.30E-01
RPL17P25	-0.32681	0.914736	1	CAACTCCACCATTGTAACGT	-0.33	68018	0.0563	9424	0.915
DHRS11	-0.326943	1.56797	4	CCGCACTGTGGGCAACATCG;TTGATAGGTCACATCTGTAG;TCACAGACAGGGGTAACACT;AGGAGCGGAATGTGGACGAT	-1.1;-0.48;-0.01;0.28	49750;65384;72429;74950	9.84E-01;9.30E-01;6.74E-01;5.68E-02	2492;5013;12058;27692	1.89E+00;1.79E+00;1.66E+00;9.33E-01
CD47	-0.326966	1.90541	5	GCACTTAAATATAGATCCGG;TTGCACTACTAAAGTCAGTG;ACAGGAGTATAGCAAAAATT;ATCGAGCTAAAATATCGTGT;TGTAGTCCCAGCTACTTGGG	-0.85;-0.52;-0.21;-0.06;0.0	57127;64718;69722;71810;72632	1.76E+00;1.51E+00;1.14E+00;5.71E-01;1.39E-01	4592;5632;7720;12724;20315	2.91E+00;2.52E+00;2.10E+00;1.38E+00;6.34E-01
RPL34	-0.327633	1.73097	4	AACAAAGAAACATGTCAGCA;GTGCCCAGGCAGACTTCGAG;GTAAACAATTCTATTACCAG;TATTGTAGGAAAGCCTACGT	-0.49;-0.49;-0.31;-0.02	65111;65244;68320;72263	1.87E+00;9.76E-01;4.90E-01;1.20E-01	5179;9122;12198;12331	3.19E+00;1.88E+00;1.19E+00;6.63E-01
NT5DC1	-0.327724	1.55361	4	GAGGTGGACAGCGTTCCCTT;TCATTTGAGTCATACCTGAG;AACTTACCGAGTGTCCGGAA;TTTCTCCTTAACTAGGAACT	-1.56;-0.23;0.03;0.45	32274;69462;73185;75723	1.29E+00;7.32E-01;4.81E-01;3.90E-02	1719;4257;7980;45168	2.41E+00;1.79E+00;1.08E+00;9.37E-01
ADRA1A	-0.327929	1.41196	4	GGGTCCAATGGATATGACCA;TGGCCTCAAGACCGACAAGT;CCAAGACGCACTTCTCAGTG;ATCTCCATCGACCGCTACAT	-1.93;-1.16;0.36;1.41	15583;47866;75322;77258	9.97E-01;4.76E-01;3.87E-01;4.11E-03	184;2120;29576;61859	2.37E+00;2.03E+00;8.61E-01;3.90E-01
TMSB15B	-0.328062	1.89961	6	TTTCTCCTGCTGGATAGCTG;GAACACACTCTTTCTCCTGC;TAAACCAGACTTGTCGGAAG;CGGAAGTGGAGAAGTTTGAC;TTCTCCACTTCCGACAAGTC;GAGTGATAAACCAGACTTGT	-1.26;-1.19;-0.98;0.23;0.52;0.7	44330;46876;53476;74687;75975;76460	1.78E+00;1.31E+00;9.86E-01;8.75E-01;7.10E-01;3.32E-02	982;1467;2755;23966;30566;33112	3.09E+00;2.30E+00;2.21E+00;1.46E+00;1.18E+00;1.15E+00
SETD1A	-0.328214	1.42225	4	AGAGCCATCGGAAATTTCCG;CGTATGCTCTATATGCACAG;TATGTGCCGTAAGTACGGTG;GAGATCTCCGACGACGACCG	-1.33;-0.61;-0.42;1.05	41512;62798;66497;76993	8.51E-01;6.69E-01;4.46E-01;1.01E-02	449;10945;14644;35930	1.66E+00;1.64E+00;1.33E+00;1.05E+00
MCL1	-0.328364	1.68476	4	CCAAAAGTCGCCCTCCCGGG;AGTCGCTGGAGATTATCTCT;AGGCGCTGGAGACCTTACGA;GTAATAACACCAGTACGGAC	-0.65;-0.5;-0.19;0.03	61950;64995;70131;73163	1.59E+00;9.62E-01;5.52E-01;9.87E-02	4279;7311;12447;15492	2.80E+00;1.86E+00;1.36E+00;7.30E-01
INSM2	-0.329018	1.42149	4	GGTACTCTACGCGCACGATG;GCCCCCGGGGAAAGACTCGG;GAAGTTGAGCTTTGCCGATG;CAGCCGAATAGAGCGGACTG	-1.26;-0.77;-0.77;1.49	44335;59054;59090;77292	7.47E-01;7.06E-01;3.76E-01;3.35E-03	150;18352;18388;33107	2.11E+00;1.48E+00;1.39E+00;7.07E-01
DDX21	-0.329973	1.53135	4	CATCACAAAAAAGCTGTCAG;GATGTCATCCGAGTATATAG;CGGGAAGGACTTAATTGCAC;CAACATTAAATACCCAATGA	-1.08;-0.55;-0.1;0.41	50230;64109;71280;75558	9.49E-01;9.14E-01;6.05E-01;4.28E-02	1884;6162;13333;27212	1.82E+00;1.77E+00;1.49E+00;1.04E+00
KRTAP13-2	-0.330304	1.57592	4	CTTGCAAGACGACTTACTCT;GGGGTAGGAAAAGCCACGTG;CAGCTGCCAGACGTCCTATG;AGAGCAAGGAGGTTCTGGGG	-0.89;-0.55;-0.2;0.31	56074;64013;69986;75119	1.22E+00;9.09E-01;5.46E-01;5.29E-02	2323;7456;13429;21368	2.24E+00;1.76E+00;1.34E+00;9.61E-01
SLFNL1	-0.330404	1.47981	4	CGCAATATGGAGTTCAAGCG;ACCAGTGCATAGGCCTTCCG;CACATAGAGAGTGTGCGCCG;GAAGGACCTGCTATTGAGTG	-0.96;-0.82;-0.67;1.13	54039;57752;61540;77080	1.11E+00;6.66E-01;3.85E-01;8.12E-03	362;15902;19690;23403	2.08E+00;1.73E+00;1.31E+00;7.97E-01
RPS5	-0.330462	1.73913	4	TTCACTGCAATGTAATCCTG;ACCTGCCTCACAGTGCAGGG;CATACACCTGCTCACAGGCG;CCCGGCGCGCCCAATGCGTG	-0.51;-0.43;-0.31;-0.07	64862;66268;68304;71627	1.84E+00;1.04E+00;4.90E-01;1.36E-01	5815;9138;11174;12580	3.16E+00;1.99E+00;1.19E+00;6.24E-01
PRR29	-0.3305	1.65852	4	TCCACAGGAAGAGCCTGAGG;TCAAATAGGGCAAGTAGTGG;GAGTCTCACCTTCCTTCACG;GGAACCTCCAGGTAGACCTG	-0.81;-0.34;-0.21;0.04	58062;67747;69743;73356	1.33E+00;1.14E+00;5.37E-01;9.41E-02	4086;7699;9695;19380	2.41E+00;2.16E+00;1.32E+00;7.46E-01
PDXDC2P-NPIPB14P	-0.331595	1.80889	5	AAAGTTTCAGCTGTGAGGTA;CATGCCCATGCGAGTACCTG;TCCAACCGCCGTAGACAGGA;CCATACCTTCCTGTCTACGG;GAGCCATACCTTCCTGTCTA	-0.73;-0.7;-0.43;-0.32;0.53	60175;60664;66227;68141;75988	2.02E+00;1.20E+00;8.82E-01;4.44E-01;4.11E-02	1454;9301;11215;16778;17267	3.26E+00;2.06E+00;1.65E+00;1.06E+00;1.01E+00
CCND1	-0.332744	1.49119	4	GGTTGGCATCGGGGTACGCG;AGAGGCCACGAACATGCAAG;GTGTTCAATGAAATCGTGCG;CGTGCCTCCGTAGGTCTGCG	-1.07;-0.72;-0.12;0.59	50645;60236;70961;76163	9.65E-01;7.47E-01;5.89E-01;2.89E-02	1279;6481;17206;26797	1.84E+00;1.47E+00;1.45E+00;1.20E+00
ABCA7	-0.333971	1.45436	4	CTGGCCTAGACGTAACCCTA;AGTACGGGATCCCTGAACCA;TCAAACAGCACGTTGTACTG;TGGACATTGACGTGGTCACG	-1.05;-0.97;-0.18;0.87	51212;53800;70185;76770	9.88E-01;5.69E-01;5.54E-01;1.51E-02	672;7257;23642;26230	1.88E+00;1.47E+00;1.36E+00;1.10E+00
DCTN5	-0.333984	1.60077	4	CTTTATTGAGGAAGATTGTG;AGTCGCCAGTCAGTGTTGTG;GTTCTTCCCAACATGAACAT;GAATGACTGTATTATCCGAG	-0.88;-0.86;0.13;0.28	56216;56856;74009;74920	1.22E+00;8.10E-01;6.41E-01;5.75E-02	2522;3433;20586;21226	2.25E+00;1.97E+00;1.26E+00;9.28E-01
PPIAP26	-0.334197	1.59739	4	AACTTTCGTGCTCTGAGCAC;GCTCTGAGCACTGGAGAGAA;GCCAAGACTGAGTGGTTGGA;AATGCTGGACCCAACACAAA	-1.55;-0.04;-0.02;0.28	32438;71975;72256;74948	1.59E+00;6.62E-01;4.83E-01;5.68E-02	2494;5186;5467;45004	2.88E+00;1.63E+00;9.43E-01;9.33E-01
EIF2A	-0.334339	1.58841	4	CTCACCCAAAAATACTGTCC;CCATTATTAACCCGTAACCT;CAGATAAAGTTACAATGCTG;AATACTAATATATGTCCATG	-1.02;-0.76;0.18;0.26	52295;59427;74418;74821	1.03E+00;8.58E-01;7.19E-01;5.98E-02	2621;3024;18015;25147	2.07E+00;1.95E+00;1.41E+00;9.13E-01
ATXN7L3	-0.335219	1.70878	4	CACGGACCCTGATAGCATGA;CATCGCTCAGGAGATATACG;GCAGCCGAATCGCCAACCGC;GCTTCGCAGCCTGCTAACCA	-0.57;-0.44;-0.34;0.0	63727;66079;67870;72896	1.74E+00;1.03E+00;4.78E-01;1.05E-01	4546;9572;11363;13715	3.01E+00;1.97E+00;1.15E+00;7.08E-01
HSPA12B	-0.336162	1.48269	4	CTTGCGGCAGTATACCGAGG;GAAAGCATAGCCACTAGACG;GTCATGGTAGTAATCGCGGG;GCAGAGCGGTCTCCACGTTG	-1.51;-0.69;0.24;0.62	34078;60941;74750;76266	9.03E-01;7.73E-01;5.10E-01;2.66E-02	1176;2692;16501;43364	2.17E+00;1.52E+00;1.24E+00;1.01E+00
FOXF2	-0.336828	1.44293	4	TGCTTCATCAAGCTGCCTAA;CCAAGCCGCTCACCACGCGG;CCGCACATGTCGCCCAACCC;AGCCCGCGGGCATCATGTCG	-1.07;-0.83;-0.38;0.93	50651;57561;67134;76860	9.65E-01;6.61E-01;4.60E-01;1.31E-02	582;10308;19881;26791	1.84E+00;1.53E+00;1.30E+00;1.10E+00
ZNF615	-0.337196	1.39313	4	AATATTGTTAATCAGAACAA;GCACTCTCCAAATTGGAACG;TCTCTGTTGCTTAATGAACT;CATCAGAAAACTCATATGGG	-2.21;-0.53;-0.04;1.43	5323;64494;72018;77267	9.34E-01;6.54E-01;6.47E-01;3.91E-03	175;5424;12948;72119	2.05E+00;1.81E+00;1.59E+00;1.24E-01
CCT5	-0.338136	1.63908	4	AATACAATGAGAACATCACT;TCAGACAGCAAAAACCACGC;TGATTGCCATCGCAACAGGA;CACCCAATCAGAATAGCCGA	-1.28;-0.08;-0.06;0.06	43487;71587;71836;73504	1.53E+00;7.23E-01;6.36E-01;9.06E-02	3938;5606;5855;33955	2.80E+00;1.57E+00;1.43E+00;7.60E-01
EXOC6	-0.338443	1.42241	4	ATACTTACCATATTCGACTG;TTGTATCCGTAATCATGACA;AAACCGGTATTGACTAACCC;AAATCGTGATAGAATTCCAG	-1.71;-0.96;0.31;1.01	25136;53898;75115;76956	9.60E-01;5.71E-01;3.98E-01;1.09E-02	486;2327;23544;52306	2.29E+00;1.61E+00;1.11E+00;6.82E-01
ACTR1A	-0.339071	1.71166	4	GAAGGTCTCGAAGAAAACTT;TGACACGAACGTGCTTGGGT;AGTCGTAGCCCTCCTTACGC;CGCTACAGGCAGGACCACAG	-0.51;-0.5;-0.29;-0.05	64761;64942;68559;71967	1.83E+00;9.59E-01;4.97E-01;1.27E-01	5475;8883;12500;12681	3.14E+00;1.85E+00;1.21E+00;6.44E-01
LOC283665	-0.339079	0.90548	1	TTAATTTCGAGATTGGGCGT	-0.34	67815	0.0576	9627	0.905
TMBIM6	-0.340139	1.54153	4	CAGCCGCCACAAACATACAA;GACAGCAATACAAAACTCCA;GAAACTGAACAGAAAAGACT;TGCCGTGCCCATGAAAGCAG	-1.36;-0.45;0.12;0.33	40420;65922;73971;75201	1.02E+00;8.06E-01;6.42E-01;5.10E-02	2241;3471;11520;37022	1.96E+00;1.95E+00;1.28E+00;9.75E-01
RPL17P6	-0.340278	1.74945	4	TGGAGTTGGCAGGTGTGCGC;CCGTAAGGATCATCTCAATG;CAACTCCACCATTGTAACGT;CATGAGCTCTGTAGGTCCGG	-0.45;-0.45;-0.33;-0.13	65841;65913;68018;70898	1.94E+00;1.02E+00;4.82E-01;1.53E-01	6544;9424;11529;11601	3.30E+00;1.95E+00;1.16E+00;5.86E-01
RPL17P7	-0.340278	1.74945	4	TGGAGTTGGCAGGTGTGCGC;CCGTAAGGATCATCTCAATG;CAACTCCACCATTGTAACGT;CATGAGCTCTGTAGGTCCGG	-0.45;-0.45;-0.33;-0.13	65841;65913;68018;70898	1.94E+00;1.02E+00;4.82E-01;1.53E-01	6544;9424;11529;11601	3.30E+00;1.95E+00;1.16E+00;5.86E-01
RPS16	-0.340946	1.47656	4	ACCTTGTACTGTAGCGTGCG;ACAGAAGACAGCGACAGCTG;ATCCGTGTCCGTGTAAAGGG;CTGGGACTCACCATAAATCT	-0.99;-0.71;-0.66;0.99	53165;60646;61751;76935	1.07E+00;7.62E-01;3.86E-01;1.14E-02	507;15691;16796;24277	2.02E+00;1.59E+00;1.50E+00;8.05E-01
PPIAP4	-0.34196	1.39013	3	CCAGGGTTTATGTGTCAGGG;GCCAAGACTGAGTGGTTGGA;CCACCCTGACACATAAACCC	-1.01;-0.02;0.0	52669;72256;72739	7.57E-01;6.80E-01;8.16E-02	4827;5186;24773	1.90E+00;1.49E+00;7.84E-01
KRTAP22-1	-0.342035	1.71026	4	AGCTATGGCTGTGGTCTTAG;GGCCAGGGCTATGCCAAAGG;TTTGATAACAACTACCATGG;GGCCTCCTTTGGCATAGCCC	-0.55;-0.53;-0.16;-0.13	64031;64490;70529;70891	1.77E+00;9.34E-01;5.69E-01;1.54E-01	6551;6913;12952;13411	3.05E+00;1.81E+00;1.40E+00;5.86E-01
ABHD14B	-0.342597	1.4842	4	GAGAGGCCCTGCCCGGCAGT;TGCAGGTCTGGGGCACTCCA;TGATGGACTGATCACAACCG;AGAACCTGGGTACACTGCAC	-1.08;-0.69;-0.14;0.54	50267;61100;70704;76053	9.50E-01;7.79E-01;5.77E-01;3.14E-02	1389;6738;16342;27175	1.82E+00;1.53E+00;1.42E+00;1.17E+00
MCFD2	-0.342767	1.51749	4	ATGGACATGAGTGATGGCTG;TAATGGAGCTGCAATTCTTG;CCGGGCTGAATACGTACTCT;AGGCCCAGAGCAGGCCACAC	-1.37;-0.9;0.44;0.46	39983;55723;75665;75762	1.07E+00;6.31E-01;6.12E-01;3.81E-02	1680;1777;21719;37459	2.52E+00;1.26E+00;1.20E+00;1.09E+00
RPTOR	-0.343538	1.52363	4	TGGTGTGGACCCTCCCGATG;CTTACGTCGCAACGCCAAGG;GATCTGGCAGAACTTCGACT;CACATGGCGTGCATGTACGT	-1.18;-0.37;-0.19;0.36	47170;67327;70092;75329	1.11E+00;8.37E-01;5.51E-01;4.80E-02	2113;7350;10115;30272	2.11E+00;1.63E+00;1.35E+00;9.98E-01
SMC2	-0.343545	1.66853	4	ACTAGAACTGTAACTCTCGG;TCGCCAACTAAAACAGCAGT;TACCAAAGTACGCTCAGCTG;ATTGAATATGAAACCTCCAG	-0.74;-0.32;-0.31;0.0	59862;68071;68259;72909	1.44E+00;1.17E+00;4.88E-01;1.05E-01	4533;9183;9371;17580	2.58E+00;2.21E+00;1.18E+00;7.09E-01
SNX25	-0.344564	1.44002	4	TTGTGTTGCACGCATGCTTG;GATGAAGTCCTCGTAAGAGG;CTTACCATGACAAAGTAACA;AGATGTTTATGAGACCCTAA	-1.09;-0.73;-0.61;1.05	50032;60180;62753;76995	9.41E-01;7.45E-01;3.94E-01;1.00E-02	447;14689;17262;27410	1.80E+00;1.64E+00;1.46E+00;8.48E-01
RPL17P39	-0.344767	1.46449	3	TGGAGTTGGCAGGTGTGCGC;CCGTAAGGATCATCTCAATG;CATGAGCTCTGTAGGTCCGG	-0.45;-0.45;-0.13	65841;65913;70898	1.24E+00;4.90E-01;1.15E-01	6544;11529;11601	2.47E+00;1.25E+00;6.73E-01
CCDC28A-AS1	-0.345303	1.63265	4	ATCTAACACTCACCGAGGGG;GGAATCTCACTCTGTCACCC;TGTAGTCCCAGCTACTTGGG;TCGCCCAAGCTAGAGTGCAG	-1.16;-0.22;0.0;0.0	47657;69661;72632;72636	1.31E+00;8.54E-01;6.88E-01;1.11E-01	4592;4596;7781;29785	2.44E+00;1.73E+00;1.66E+00;7.05E-01
NGLY1	-0.345773	1.63642	4	CAGCACACAAGGAACCGTCA;TCAGCAATCGATTCCCAAGG;CATCCTATTTCATAAAGGAG;TGCTCTTCAGGAGAAAGCGT	-0.74;-0.55;-0.08;-0.01	59946;63982;71571;72368	1.45E+00;9.08E-01;6.21E-01;1.18E-01	5074;5871;13460;17496	2.58E+00;1.76E+00;1.53E+00;6.70E-01
SSR4	-0.34595	1.33256	4	TGAGGTTAGATTCTTCGACG;ATGGCTCTCTATGCTGACGT;CACAATGAAGACGGTCTCAG;AAACAATTCCCTGTCACTCG	-1.96;-0.68;-0.14;1.4	13937;61329;70789;77251	7.88E-01;5.81E-01;4.01E-01;4.27E-03	191;6653;16113;63505	2.01E+00;1.54E+00;1.43E+00;3.45E-01
AR	-0.346298	1.60354	4	TCCAGCTTGATGCGAGCGTG;CCTTAAAGACATCCTGAGCG;AGGGTACCACACATCAGGTG;GGACGCAACCTCTCTCGGGG	-0.78;-0.6;-0.14;0.13	58886;63164;70769;74036	1.38E+00;8.68E-01;5.80E-01;7.81E-02	3406;6673;14278;18556	2.48E+00;1.69E+00;1.43E+00;8.13E-01
FAM25A	-0.346328	1.98449	7	CCTCGGTGGCCTTCTCGGTG;GGAGGTGGTGGGACACGCCA;CCGCACCGAGAAGGCCACCG;GTCCTCACTGGCTCCCTCGG;AAAGAAAGCCCAAGAGTCAG;TGCCGTGGAAGAAGTGGTGA;CGCACCGAGAAGGCCACCGA	-1.26;-0.77;-0.71;-0.68;-0.27;0.26;1.01	44317;59145;60600;61194;68870;74842;76953	2.05E+00;1.61E+00;1.43E+00;9.00E-01;8.44E-01;7.18E-01;1.92E-02	489;2600;8572;16248;16842;18297;33125	3.03E+00;2.58E+00;2.20E+00;1.70E+00;1.53E+00;1.48E+00;1.37E+00
ALG2	-0.34718	1.61567	4	CACAGCGCACCGGTAGCTCG;CAGGAAAACCATGCGCACGT;TCTCCATCAACAGATACGAA;GGAGAGGGTTCATCTGATCG	-1.0;-0.41;0.0;0.02	52920;66589;72542;73122	1.06E+00;1.06E+00;6.82E-01;9.97E-02	4320;4672;10853;24522	2.02E+00;2.00E+00;1.71E+00;7.26E-01
RPL29P12	-0.347202	0.899165	1	AAGATACGAATCTCTTAAGG	-0.35	67674	0.0585	9768	0.899
RPL29P15	-0.347202	0.899165	1	AAGATACGAATCTCTTAAGG	-0.35	67674	0.0585	9768	0.899
RPL29P18	-0.347202	0.899165	1	AAGATACGAATCTCTTAAGG	-0.35	67674	0.0585	9768	0.899
RPL29P26	-0.347202	0.899165	1	AAGATACGAATCTCTTAAGG	-0.35	67674	0.0585	9768	0.899
RPL29P9	-0.347202	0.899165	1	AAGATACGAATCTCTTAAGG	-0.35	67674	0.0585	9768	0.899
ISCA2	-0.347418	1.66347	4	AGTGACCGCTCTCTGCGTCG;GCGGTCACTCCCTGGCCGAG;CAGTTATCAACCCCGACGAC;GGACGCAACTGTCTGTGAGG	-0.66;-0.45;-0.24;-0.04	61752;65924;69404;71981	1.58E+00;1.02E+00;5.25E-01;1.27E-01	5461;8038;11518;15690	2.77E+00;1.95E+00;1.28E+00;6.45E-01
CCDC51	-0.347916	1.67173	4	GCCCGGAGAGAAAAGACCTG;TCAGCTCCTGTAGTCGCACA;AGAGTTTGTTGGACTCAACG;TCATGAGAAGGAGCGCACAA	-0.84;-0.23;-0.2;-0.12	57406;69510;69915;70959	1.30E+00;1.29E+00;5.44E-01;1.52E-01	6483;7527;7932;20036	2.41E+00;2.35E+00;1.34E+00;5.89E-01
TAFA3	-0.348066	1.38909	4	CTCTCACTCACCGTCCACGC;GCCCTGCTGCACAAGCACTG;CATCGAGGAGCGCTCCCAGA;GGTCGAGCGGAACTGGAGCA	-1.73;-0.43;-0.19;0.95	24422;66339;70117;76879	1.04E+00;5.52E-01;3.93E-01;1.27E-02	563;7325;11103;53020	2.00E+00;1.55E+00;1.36E+00;6.58E-01
LARS2	-0.349082	1.6202	4	CACACAGTCCCCAATCCAGT;CCATCAGCGACACCATAGCA;CCAGCCACAGACTCCTACAT;TGGGCTGGCCTATCAAAAGG	-0.83;-0.36;-0.29;0.08	57616;67436;68596;73695	1.30E+00;1.12E+00;4.98E-01;8.61E-02	3747;8846;10006;19826	2.37E+00;2.12E+00;1.21E+00;7.78E-01
POTEJ	-0.349133	1.97904	8	GGTTGAAAAAATGAATTCTG;GTTGTCAATGACGAGCACAG;GTAGATAGCGTAGTGTAGAG;GGACACTGACGTGAACAAGC;GTGGTATCTCGGCTCCACGA;TCTGGCGACTTTACCCCACC;TGATATCGAATCAAAAAACA;AAGCACGGAAGTACTCACGT	-1.73;-1.66;-1.09;-0.5;-0.25;0.53;0.58;1.33	24250;27649;50048;65007;69282;76018;76136;77220	2.07E+00;1.64E+00;1.43E+00;1.08E+00;9.22E-01;7.43E-01;5.98E-01;9.93E-03	222;1306;1424;8160;12435;27394;49793;53192	3.50E+00;2.45E+00;2.26E+00;2.14E+00;1.65E+00;1.64E+00;1.31E+00;8.87E-01
PPIAP59	-0.34994	1.37542	3	CCAGGGTTTATGTGTCAGGG;GCTCTGAGCACTGGAGAGAA;CCACCCTGACACATAAACCC	-1.01;-0.04;0.0	52669;71975;72739	7.38E-01;6.80E-01;8.16E-02	4827;5467;24773	1.86E+00;1.49E+00;7.84E-01
SNRPEP5	-0.350005	0.89739	1	TCTATGAGCAAGTGAATATG	-0.35	67634	0.0588	9808	0.897
SNRPEP11	-0.350005	0.89739	1	TCTATGAGCAAGTGAATATG	-0.35	67634	0.0588	9808	0.897
SNRPEP4	-0.350005	0.89739	1	TCTATGAGCAAGTGAATATG	-0.35	67634	0.0588	9808	0.897
SNRPEP7	-0.350005	0.89739	1	TCTATGAGCAAGTGAATATG	-0.35	67634	0.0588	9808	0.897
SNRPEP1	-0.350005	0.89739	1	TCTATGAGCAAGTGAATATG	-0.35	67634	0.0588	9808	0.897
RPS27A	-0.350025	1.51959	4	ATCAGTCTCTGCTGATCAGG;CCACCCGGCCCGTACCTCGA;CTTGTGTTGAGACTTCGTGG;GGATACGATAGAAAATGTAA	-1.02;-0.85;0.02;0.44	52317;56982;73146;75694	1.03E+00;7.28E-01;6.44E-01;3.96E-02	1748;4296;20460;25125	1.96E+00;1.78E+00;1.27E+00;1.07E+00
ACTL8	-0.350073	1.29298	4	TGTCTCCGTGATGATCACAG;CTGGTGGAAAGGCTGCACGC;TTTAGCTACCCCATCGAGCG;GAGACTCTTGAGGAGATAGG	-2.03;-1.0;-0.11;1.75	11079;52721;71156;77360	5.99E-01;5.48E-01;4.44E-01;1.82E-03	82;6286;24721;66363	2.37E+00;1.48E+00;1.05E+00;2.68E-01
TMEM120A	-0.350965	1.45331	4	TCATCAACAACGGCTCCCGG;TGTCGGGAGTCATGCTGACG;GGACTGGGAGGATCTACAGC;AACCAGATGAAAGAGCGCCA	-2.51;-0.35;-0.11;1.57	736;67593;71111;77314	1.43E+00;1.13E+00;5.97E-01;2.85E-03	128;6331;9849;76706	2.18E+00;2.14E+00;1.47E+00;1.66E-02
TMEM54	-0.351876	1.36064	4	GACAGTGTTTAGCTCGAGCG;GAGTGTGGGCGACTTCCGGA;GAGGTAGCGTGACAACACGA;CAGAGCCACCGCATCTTGAG	-1.74;-0.45;-0.41;1.2	23851;65845;66569;77133	1.01E+00;4.48E-01;3.89E-01;6.92E-03	309;10873;11597;53591	1.94E+00;1.80E+00;1.06E+00;6.40E-01
MAST4	-0.352108	1.6451	4	CCATCGTCAGACACATCGTG;AGTTGGCTAATGATGTACCT;ACCCAGTCCGACCCACGGGT;AAACAGCTATAAGAGCCGGA	-0.76;-0.37;-0.22;-0.06	59304;67344;69697;71775	1.41E+00;1.11E+00;5.35E-01;1.32E-01	5667;7745;10098;18138	2.52E+00;2.11E+00;1.31E+00;6.33E-01
ZNF232	-0.352412	1.31053	4	AGTCTTGTGAGTATGAGACC;GATTCCACTTCAGTAATGGG;GCAGCAGAGAAATCCCAAAG;GAGGCCAGAGAAACACACGA	-1.71;-0.81;-0.29;1.4	25248;58125;68593;77253	6.77E-01;4.98E-01;3.99E-01;4.22E-03	189;8849;19317;52194	2.01E+00;1.33E+00;1.21E+00;6.85E-01
RFC5	-0.35299	1.58166	4	CGAACCGAAACCTCGTGCAG;TTTCCAGTGGAGACATGCGT;CTGAATGCTTCAGATGACCG;GGACCGTAGAGAAGCAAGTG	-1.04;-0.38;-0.06;0.06	51699;67175;71784;73514	1.10E+00;1.01E+00;6.33E-01;9.04E-02	3928;5658;10267;25743	2.09E+00;1.91E+00;1.56E+00;7.61E-01
PDXP-DT	-0.353202	1.15963	2	TAGTCACAGCCATACGACCA;GTGGTGGACAGAGCCATGAG	-0.54;-0.16	64221;70439	5.48E-01;8.23E-02	7003;13221	1.54E+00;7.84E-01
NUP214	-0.353906	1.58924	4	CAATGGTACAGAAATCACCC;GCTCTGGGAAGGAACAGCCG;TGATCTGACTCATAAAACGG;ATTGTGCTATCGGCCCCTTG	-0.84;-0.53;-0.14;0.1	57390;64367;70750;73782	1.29E+00;9.28E-01;5.79E-01;8.41E-02	3660;6692;13075;20052	2.35E+00;1.80E+00;1.43E+00;7.86E-01
RCC1L	-0.354711	1.5992	4	GCCCCACACGAAGACGCGAT;CTTGTGTTGACTGACAGGGA;TTTGTCTGCTAGGTCGCCTG;GGCCAGGCAGCAATCACCGT	-0.83;-0.42;-0.29;0.12	57662;66491;68532;73976	1.30E+00;1.05E+00;4.96E-01;7.95E-02	3466;8910;10951;19780	2.37E+00;2.01E+00;1.21E+00;8.07E-01
CCT4	-0.354992	1.42385	4	GAGAGTGATACCTTTGGCGG;CAGAAATCTATTCTAAGGTG;AGCAATGATGACTACTGATG;GACTGACATGTCTCGACCTG	-1.18;-0.85;-0.11;0.72	46926;57108;71132;76506	8.29E-01;6.48E-01;5.98E-01;2.11E-02	936;6310;20334;30516	1.62E+00;1.47E+00;1.33E+00;1.27E+00
KIF25	-0.355008	1.4159	4	GAGCCGCAGAGCTTCTCAAG;ATAATTCCTAAGTCACTCTG;AGTGTCGGGGGTCAAGCGTG;GGAGGAATCCGCGTGCACCA	-1.42;-0.59;-0.1;0.69	37945;63306;71254;76441	8.74E-01;6.04E-01;5.85E-01;2.26E-02	1001;6188;14136;39497	1.70E+00;1.49E+00;1.30E+00;1.17E+00
METTL9	-0.355166	1.45068	4	TAAATGAATGGCAGAATACG;GAAATTATGCGAATCACTCC;ACAGCATTGAGAAATCGGGC;CTGTACGTGAACATGACTAG	-1.29;-1.01;0.14;0.74	43286;52439;74102;76546	8.21E-01;7.17E-01;5.42E-01;2.02E-02	896;3340;25003;34156	1.99E+00;1.42E+00;1.35E+00;1.04E+00
UTP11	-0.355191	1.53688	4	ACTAAAGCTGATGAGAACTC;GGAACACAGAGAGCGAAGCC;GACTCTGTCGACTAGCTCCG;GACTCGGGTTAAACTCCAGG	-0.96;-0.49;-0.25;0.29	53943;65169;69197;74979	1.11E+00;9.72E-01;5.17E-01;5.61E-02	2463;8245;12273;23499	2.07E+00;1.87E+00;1.27E+00;9.38E-01
IARS1	-0.355609	1.71095	4	GAGTTGTTTGAAGACCCACC;AGTCATCGCTGACCCACAGT;GCTTGTTGACAACTATGTGA;GTTCTGGATTAAGAAGCGAT	-0.59;-0.38;-0.27;-0.19	63380;67130;68957;70071	1.71E+00;1.10E+00;5.09E-01;1.74E-01	7371;8485;10312;14062	2.96E+00;2.09E+00;1.24E+00;5.50E-01
ZFC3H1	-0.356063	1.46282	4	CATTTGAATTAAAACCACTC;ATGCCTCCTCCACTATCAGT;TAGTCCATATTATCGAACCA;GGAAACGGTCCAAGGCGAGG	-1.75;-0.47;0.21;0.59	23484;65490;74577;76157	9.91E-01;8.79E-01;3.87E-01;2.90E-02	1285;2865;11952;53958	2.12E+00;1.91E+00;1.20E+00;6.28E-01
GPR88	-0.357195	1.48867	4	GCTTGACGCTGACACGCACG;AGCGCCGGGTAGTGGACTCG;AGCAACGCCTTCATCGTGAA;GGAGTGACACCGGGATGCGC	-1.12;-0.49;-0.24;0.41	49060;65250;69412;75560	9.77E-01;9.04E-01;5.25E-01;4.27E-02	1882;8030;12192;28382	1.88E+00;1.74E+00;1.29E+00;1.04E+00
GART	-0.357259	1.57406	4	AGCTAGGTCATACTCTCCAG;TGGCCTTCACAACCAAAGCA;GCAGAGCAGTCCATCTAAGG;GTCTTCGGGAAGTACCTGAG	-1.25;-0.16;-0.16;0.14	44731;70473;70528;74106	1.40E+00;7.59E-01;5.69E-01;7.65E-02	3336;6914;6969;32711	2.58E+00;1.50E+00;1.40E+00;8.21E-01
MRPS31	-0.357642	1.27074	4	AAAAGTTTGGAAGCTACACT;TTAGGAAAAATATATTCACA;TAAGCAGTCTGTTCGAACTG;GGGCCAACAGCGCTGAACTG	-1.88;-1.33;-0.36;2.14	17607;41814;67410;77414	4.66E-01;4.32E-01;3.77E-01;6.06E-04	28;10032;35628;59835	2.84E+00;1.12E+00;6.77E-01;4.48E-01
AAGAB	-0.357893	1.44653	4	AGCAGACATCAATCTATGTG;GCCATGAGGAGACACTATCA;CACTACATTGGACCACACAT;CAAGAATGGTGCATCAAACA	-1.52;-0.74;0.21;0.62	33860;59983;74549;76240	8.75E-01;7.38E-01;5.06E-01;2.72E-02	1202;2893;17459;43582	2.11E+00;1.45E+00;1.23E+00;9.99E-01
LOC101929106	-0.358432	1.41404	4	GTCTCGTCAGTAGTGAGGGA;CACCTGGCAGTCGCCCTACG;AAAGCGTGACCACAGATGAG;AGAACACGGAGAGTGAGGGT	-2.08;-0.94;0.45;1.15	9316;54510;75710;77097	1.08E+00;5.84E-01;4.85E-01;7.73E-03	345;1732;22932;68126	2.54E+00;1.75E+00;1.14E+00;2.23E-01
RTP1	-0.358432	1.41404	4	GTCTCGTCAGTAGTGAGGGA;CACCTGGCAGTCGCCCTACG;AAAGCGTGACCACAGATGAG;AGAACACGGAGAGTGAGGGT	-2.08;-0.94;0.45;1.15	9316;54510;75710;77097	1.08E+00;5.84E-01;4.85E-01;7.73E-03	345;1732;22932;68126	2.54E+00;1.75E+00;1.14E+00;2.23E-01
TOPBP1	-0.358588	1.48699	4	ATGTGAGTAGAATCATTCAA;GGTGTATCCAGGTGTAACGA;AAATATGTACAAATGATGGG;AGAAGACTTATTAACAGTGG	-1.58;-0.65;0.38;0.42	31269;61917;75423;75577	1.02E+00;8.12E-01;4.66E-01;4.23E-02	1865;2019;15525;46173	2.41E+00;1.59E+00;1.05E+00;8.98E-01
PRELID3BP10	-0.358731	0.890886	1	ACTCTGTGCTGAGAAGTCTG	-0.36	67486	0.0598	9956	0.891
EIF3B	-0.359535	1.57751	4	AAGGCGATTATGTTACCACC;TCATCTGGGACATCCTTACG;AAGAGGCATTGCTCTATGGG;ATATGACGATCAGTGACGAG	-0.79;-0.56;-0.27;0.19	58786;63794;68849;74430	1.37E+00;8.98E-01;5.06E-01;6.89E-02	3012;8593;13648;18656	2.47E+00;1.74E+00;1.23E+00;8.60E-01
ZNF250	-0.360159	1.43798	4	TTCTGGGGAAAACACCCTTG;GTTGTGTACAGGCTGTAGTG;CAATGAGACTACATTCCCAT;TCAACCATAGCACTGTTCTG	-1.1;-0.99;-0.03;0.68	49584;53237;72170;76390	9.24E-01;6.57E-01;5.58E-01;2.37E-02	1052;5272;24205;27858	1.78E+00;1.62E+00;1.28E+00;1.08E+00
TRNAU1AP	-0.361078	1.44333	4	GTCTACCCCTCCTGTCGGGG;AAGGAGCCGTGTAAAGCCAG;CCACAAAGAGGGAATACTCA;CATTACGGTCTCCCCCATGG	-1.92;-0.56;0.31;0.73	15737;63837;75126;76512	9.62E-01;9.00E-01;3.86E-01;2.10E-02	930;2316;13605;61705	2.30E+00;1.75E+00;1.33E+00;3.95E-01
LSM12	-0.361881	1.5331	4	GACACCAGCACTGATTGCAT;CCTAGCTTGCCAGCAAAGCA;CCAGAATGTCCCTCTTCCAG;ACATTGAGTGAAGCTAGGGG	-1.51;-0.24;0.04;0.27	34213;69353;73267;74890	1.28E+00;7.39E-01;5.12E-01;5.82E-02	2552;4175;8089;43229	2.39E+00;1.81E+00;1.01E+00;9.24E-01
RPS27P3	-0.362889	1.4073	3	GAAACACAAGAAGAAACGCC;TTCATGGATGTGAAATGCCC;TTGTGCATGGCTAAAGACCG	-0.69;-0.23;-0.17	61123;69522;70314	9.78E-01;6.07E-01;1.26E-01	7128;7920;16319	2.03E+00;1.55E+00;6.43E-01
PROK1	-0.363422	1.36529	4	AGTCAGACACAGTTACTAGG;TGAGCGGGATGTCCAGTGTG;TGCGGATGTGCACCCCGCTG;GAGCATGATTGAGACTCGCG	-1.45;-0.64;-0.32;0.95	36631;62300;68186;76887	8.28E-01;5.58E-01;4.86E-01;1.25E-02	555;9256;15142;40811	1.62E+00;1.55E+00;1.18E+00;1.11E+00
MCUR1	-0.363436	1.91393	5	CCGGGGGTGCGGCATACCCG;AGGCACGTGACACGCCGCCG;GTCTTCCAGTAAGCACACTA;GACCGTCGGAGAGCGCAGAG;CAAGGCAGGCAGATCACCTG	-0.62;-0.48;-0.36;-0.33;-0.02	62632;65402;67435;67898;72217	2.27E+00;1.57E+00;9.58E-01;4.39E-01;1.52E-01	5225;9544;10007;12040;14810	3.59E+00;2.61E+00;1.79E+00;9.90E-01;5.93E-01
ANKFN1	-0.363469	1.36639	4	AGCAATGCACCTCAACACAC;CACAATCACAGGACTTACAA;CCTCAACACACCTAACAGCG;GGTTACCATGAGACAGACAT	-1.22;-1.06;-0.82;1.65	45614;51016;57858;77338	7.86E-01;5.18E-01;3.75E-01;2.31E-03	104;19584;26426;31828	2.27E+00;1.54E+00;9.80E-01;6.69E-01
UCN	-0.363572	1.47627	4	CAGACTCGGGTCCTGGACCC;AGAGAAGGGTTGTCCCGCCG;GTCCCGAGTCCCAATCGGCC;AGCCCCGGGGCACGGAACCA	-1.33;-0.75;0.18;0.45	41633;59676;74354;75719	8.50E-01;7.27E-01;6.72E-01;3.91E-02	1723;3088;17766;35809	2.06E+00;1.43E+00;1.34E+00;1.08E+00
PRPF4	-0.363793	1.73751	4	TGAAGGCCATACAGTGCGTG;AGGACCAAATAGCTTGAAGG;GGAAAGACGGACTTAAAGCA;ACTTACCTCGAAGAGTGTGA	-0.53;-0.34;-0.32;-0.26	64502;67723;68072;69068	1.81E+00;1.14E+00;4.83E-01;1.99E-01	8374;9370;9719;12940	3.11E+00;2.16E+00;1.17E+00;5.13E-01
SNRPD2	-0.36418	1.6232	4	GCGGCAGTTGATGAGCACTT;TGGAGAACGTGAAGGAGATG;ACCCAGCACTCACCTATCGA;TGTGAGCACAGAGAGTGGAC	-0.68;-0.56;-0.22;0.0	61297;63899;69670;72643	1.54E+00;9.03E-01;5.34E-01;1.11E-01	4585;7772;13543;16145	2.72E+00;1.75E+00;1.31E+00;7.05E-01
CYCS	-0.3649	1.64037	4	TCTTGTTTAGGCATCATCTG;TGCCACACCGTTGAAAAGGG;GGCTGTGTAAGAGTATCCAG;TCTTCCGCCCAAAGAGACCA	-0.75;-0.41;-0.17;-0.13	59726;66679;70345;70847	1.43E+00;1.07E+00;5.61E-01;1.55E-01	6595;7097;10763;17716	2.56E+00;2.03E+00;1.38E+00;5.84E-01
PLEK	-0.36491	1.25729	4	GCAGCGATGAAGCAATCATG;AGGGGAGCGTGTTCAATACG;GATCACTACGACCAAACAGC;CTGGGTTCGGGATATCAAGA	-2.03;-1.25;-0.26;2.09	11283;44517;68997;77408	5.11E-01;4.46E-01;4.40E-01;7.40E-04	34;8445;32925;66159	2.76E+00;1.25E+00;7.53E-01;2.74E-01
CTAGE13P	-0.365717	0.886028	1	GTTAGGAGTCGGCTTTATGT	-0.37	67374	0.0605	10068	0.886
CTAGE3P	-0.365717	0.886028	1	GTTAGGAGTCGGCTTTATGT	-0.37	67374	0.0605	10068	0.886
CTAGE7P	-0.365717	0.886028	1	GTTAGGAGTCGGCTTTATGT	-0.37	67374	0.0605	10068	0.886
CTAGE10P	-0.365717	0.886028	1	GTTAGGAGTCGGCTTTATGT	-0.37	67374	0.0605	10068	0.886
DHX9	-0.36586	1.54395	4	CAAAACATTATACTGGCATG;TCAATCACAGCATCCAAAGG;TGGATGTGGGAAAACCACAC;GGAGATTTACCAACAACCAT	-1.37;-0.2;-0.03;0.14	40195;69896;72125;74075	1.33E+00;6.54E-01;6.36E-01;7.72E-02	3367;5317;7546;37247	2.48E+00;1.61E+00;1.27E+00;8.18E-01
PPP4C	-0.365929	1.69685	4	GATTGTCCGAATCTGATCCA;TGGATGTCGCCGCACACCTG;TGAGAGTCGCCAGATCACGC;CGATCAGGATAGCGAACCTG	-0.53;-0.51;-0.21;-0.2	64398;64806;69706;69859	1.80E+00;9.51E-01;5.36E-01;1.79E-01	7583;7736;12636;13044	3.09E+00;1.84E+00;1.31E+00;5.41E-01
BNIP3L	-0.366778	1.4826	4	TCAGGACAGAGTAGTTCCAG;GTTCATGGGTAGCTCCACCC;CCCGACACACCTGAGAGCTA;TCCTCATCCTCCATCCACAA	-1.34;-0.85;0.31;0.41	41263;57165;75121;75528	9.61E-01;6.63E-01;6.50E-01;4.35E-02	1914;2321;20277;36179	2.30E+00;1.32E+00;1.28E+00;1.04E+00
SUGT1P1	-0.366823	0.88508	1	AATAGGCTCAGAATCTGAGG	-0.37	67352	0.0606	10090	0.885
TIMM29	-0.366952	1.60769	4	CAGCAGACCCACATACACAG;GCTGCTCCGGGACTACGCCG;CCGGGGAAGTCGGTCCAGCG;GCTCTGCTCGCTGGTGTACG	-0.68;-0.67;-0.14;0.03	61243;61469;70761;73157	1.54E+00;7.94E-01;5.80E-01;9.89E-02	4285;6681;15973;16199	2.72E+00;1.56E+00;1.43E+00;7.29E-01
ZNF675	-0.366963	1.50037	4	GAGATGGTGAATGAACCCCC;ACATGAAAGAAATTATACCA;GGATGAATGTAAGTTGCACA;AGAGCAACCCTACAAATGTG	-1.66;-1.49;0.79;0.89	27842;34989;76653;76794	1.40E+00;4.34E-01;4.23E-01;1.46E-02	648;789;42453;49600	3.22E+00;1.49E+00;7.74E-01;5.26E-01
POTENTIALLY_ACTIVE_94	-0.367186	0.884908	1	GTTTCGAAACTTGAAGTAAG	-0.37	67348	0.0606	10094	0.885
PSMA4	-0.367924	1.4251	4	ATTGGCTGGGATAAGCACTA;GCTGTAACCAACTGCTCACA;ATACCAAGTTGAATATGCCA;GACCCTAGTGGAAATTACGG	-1.58;-0.5;0.0;0.6	31441;65062;72681;76197	9.66E-01;6.92E-01;4.68E-01;2.81E-02	1245;4641;12380;46001	1.86E+00;1.72E+00;1.21E+00;9.05E-01
MRGPRE	-0.368094	1.45606	4	GCCACTTGTGCCGGACGCTG;CATTCCCCAGCAGCCCACCG;GGTGAGGGCGCACACACAGG;AAGGAAGATGAGATCCGCGC	-1.02;-0.63;-0.49;0.67	52118;62497;65150;76376	1.03E+00;8.37E-01;4.22E-01;2.41E-02	1066;12292;14945;25324	1.94E+00;1.63E+00;1.28E+00;9.71E-01
MRPS35	-0.369606	1.50717	4	AGACTACTACTCGTGCTCTG;GGCGTGCCCATGGCAAAGGA;GCTGCAACTGGGTAAACACT;CGTACAGCGGAAAGAACACC	-0.97;-0.71;-0.05;0.25	53637;60624;71877;74811	1.09E+00;7.61E-01;6.39E-01;6.00E-02	2631;5565;16818;23805	2.05E+00;1.57E+00;1.49E+00;9.12E-01
MTG2	-0.370194	1.662	4	TAGTGGACGATCCCGACGTG;GCAAGTCAAGTCCCTGTCGT;GTGAGGACTTCCCGGCGTTG;GTGGCCGACCTGTCTTGCGT	-0.65;-0.44;-0.21;-0.18	62079;66051;69746;70209	1.60E+00;1.02E+00;5.37E-01;1.70E-01	7233;7696;11391;15363	2.81E+00;1.96E+00;1.32E+00;5.55E-01
USP7	-0.370487	1.5997	4	TTGATGACGACGTGGTGTCA;GGCAACCTTTCAGTTCACTG;GGCAGTAGAACAGCTCGATG;AGATGTATGATCCCAAAACG	-0.87;-0.4;-0.11;-0.1	56499;66777;71166;71251	1.24E+00;1.07E+00;5.99E-01;1.45E-01	6191;6276;10665;20943	2.27E+00;2.05E+00;1.48E+00;6.04E-01
UPF1	-0.370754	1.54564	4	TCAACTGGGACAGCTCGCAG;TTTCGTCGATTAAAATGGAG;AGAAGACACCTATTACACGA;GATATGCCTGCGGTACAAAG	-0.84;-0.61;-0.2;0.17	57349;62845;69867;74315	1.29E+00;8.53E-01;5.42E-01;7.16E-02	3127;7575;14597;20093	2.34E+00;1.66E+00;1.33E+00;8.45E-01
SCGB3A1	-0.372069	1.43756	4	GCCTGTCGCTGCGCTGGAGT;CCTCTATGAGGTGGTTCACG;AGTGGGCTCGGCCAAGCCTG;AGCGGGTTGAGGGTGCCGAG	-1.81;-1.52;0.62;1.23	20583;33632;76260;77161	1.23E+00;4.41E-01;3.76E-01;6.29E-03	281;1182;43810;56859	2.87E+00;1.84E+00;5.37E-01;5.02E-01
PRPF4B	-0.372179	1.47724	4	AGGCGGTCTCGATCACGCGG;GAAAACGACGAGAACCAGAG;ATTATGCTTGGCTTTCACTG;TTTACCTCTTAAATCAACTG	-0.99;-0.76;-0.11;0.37	53286;59311;71101;75391	1.08E+00;7.15E-01;5.96E-01;4.66E-02	2051;6341;18131;24156	2.02E+00;1.47E+00;1.41E+00;1.01E+00
GPR6	-0.372369	1.3474	4	TAGGGACACGGTCCAAGTGG;ACTGTGAGTCTGCTCACGGT;ATAGGTGAGCGCGTTATACA;GATCGCTGGAGAAAACGCGC	-1.37;-1.21;-1.02;2.11	40085;46205;52064;77410	6.34E-01;4.59E-01;4.00E-01;6.96E-04	32;25378;31237;37357	2.78E+00;1.27E+00;8.05E-01;5.36E-01
ABCG4	-0.372942	1.40259	4	GTGGGACATGAACCGTAGGT;GGTGGAGAGAACTACCTGGT;CTCTGTGTCCCCAGTCATCG;TGGAGCTGTCCTATTCCGTG	-1.34;-1.17;0.11;0.91	41385;47365;73873;76819	7.96E-01;6.66E-01;4.70E-01;1.40E-02	623;3569;30077;36057	1.94E+00;1.50E+00;1.33E+00;8.44E-01
SLC25A36	-0.373017	1.49045	4	AGACACTACTCGGTTGACAC;GGGGCCTAGTCCTCTAAACA;AGCTATTCTGACATGTCCAC;CTCGGTTACAGCTTGATGCA	-0.9;-0.61;-0.54;0.56	55558;62779;64351;76101	1.19E+00;8.50E-01;4.11E-01;3.03E-02	1341;13091;14663;21884	2.20E+00;1.66E+00;1.18E+00;9.27E-01
FMO3	-0.373275	1.50612	4	ACATTCACAGGACCATGCAG;ACTGTGTAATCTTTGCAACA;CTCCCAGCAAGCATTCTGTG;CTGTCGGTAAATTGTTCTTG	-1.26;-0.27;-0.21;0.25	44131;68963;69800;74764	1.24E+00;7.41E-01;5.39E-01;6.11E-02	2678;7642;8479;33311	2.33E+00;1.47E+00;1.32E+00;9.05E-01
RBBP4	-0.37406	1.63093	4	TCTTTGTTGCGATGATACAA;TCTTGGAACCCAAATCTCAG;CACTACGACAGTGAGAAAGG;ATTGCCGTTACAGACCAGAA	-0.72;-0.39;-0.27;-0.12	60362;66922;68935;71061	1.48E+00;1.08E+00;5.09E-01;1.49E-01	6381;8507;10520;17080	2.63E+00;2.06E+00;1.24E+00;5.94E-01
WASHC2A	-0.374123	1.65694	5	CAAACAGGGAAACCAACGTG;ACTCACATTCTCAATGAACT;TGGCAGTATTGTGGACACTG;ACAACTTGGAGTGAAGTCTG;CTCCTTCATTGATGGAACGG	-1.26;-0.47;-0.44;-0.27;0.56	44422;65530;66115;68943;76109	1.58E+00;1.02E+00;8.76E-01;4.63E-01;3.77E-02	1333;8499;11327;11912;33020	2.63E+00;1.85E+00;1.64E+00;1.10E+00;1.07E+00
MESP2	-0.375047	1.52482	4	TGAGACCCAGCACGGCCGAT;GCACGAACCCGACGAATCGG;CGCTCGTCTGGGCGTCGTCG;ACGGGGGCGACTGTATCTTG	-1.99;-0.14;0.19;0.44	12768;70768;74458;75680	1.43E+00;8.63E-01;4.16E-01;4.00E-02	1762;2984;6674;64674	2.63E+00;2.08E+00;1.07E+00;3.13E-01
EIF3D	-0.375689	1.50491	4	TCCGCAGAGACAAAGATCGT;TATCCCAGGAATACACTGAG;GACCTACCGGTACGCAACAG;GATGCTGCTTACATGTCCTG	-1.14;-0.32;-0.32;0.27	48503;68056;68196;74916	1.17E+00;8.84E-01;4.87E-01;5.76E-02	2526;9246;9386;28939	2.20E+00;1.71E+00;1.18E+00;9.28E-01
PPIAP11	-0.375812	1.9072	6	GGTGACTTCACACGCCATAA;CCAGGGTTTATGTGTCAGGG;GCTCTGAGCACTGGAGAGAA;GCCAAGACTGAGTGGTTGGA;CCACCCTGACACATAAACCC;AATGCTGGACCCAACACAAA	-1.46;-1.01;-0.04;-0.02;0.0;0.28	36216;52669;71975;72256;72739;74948	2.25E+00;1.29E+00;1.14E+00;9.21E-01;5.75E-01;8.53E-02	2494;4827;5186;5467;24773;41226	3.49E+00;2.31E+00;1.86E+00;1.64E+00;1.35E+00;7.85E-01
RESP18	-0.375833	1.46138	4	TGGTCAGGACCAAGTAGGAG;CTGTAAATGCTGGAAGACTG;GGAGGATACAGCACCCACTG;CCTTCACTGAGACTTGGCCG	-1.48;-0.61;0.19;0.4	35561;62830;74465;75490	8.64E-01;8.52E-01;5.37E-01;4.43E-02	1952;2977;14612;41881	2.09E+00;1.66E+00;1.07E+00;1.03E+00
NO_SITE_119	-0.376415	1.40305	4	CTTAAGGCGAGAAAAATTAG;CTTAAGCTTATCAACATCCG;CTGTGTTGCTCCCCTCCCCT;CTTAACACTTTAGTGCGTCA	-1.24;-0.62;-0.36;0.71	45165;62691;67430;76486	8.46E-01;7.72E-01;4.67E-01;2.16E-02	956;10012;14751;32277	1.65E+00;1.52E+00;1.32E+00;1.12E+00
MRPL17	-0.376735	1.58905	4	TCGGTACAAAGATCAAACTG;GGCCCATACGGCGAAATACG;TAACGAACGAGCCATGCGCA;ACGAACGCATCGAGGCACCA	-0.76;-0.64;-0.05;-0.05	59454;62191;71859;71880	1.41E+00;8.24E-01;6.38E-01;1.29E-01	5562;5583;15251;17988	2.54E+00;1.61E+00;1.57E+00;6.39E-01
EME2	-0.37682	1.34196	4	CCGCGACCACTCACGCTGCG;CTGTGTCCACGCACACCGCG;CTCGCCAGCACGTTTCCCGG;GATCTCAGACTCCGACGCTG	-1.23;-1.07;-0.37;1.17	45182;50770;67222;77111	7.73E-01;5.14E-01;4.62E-01;7.42E-03	331;10220;26672;32260	1.77E+00;1.52E+00;1.10E+00;9.70E-01
POLR2F	-0.377331	1.64725	4	GTACTTGGTCATGTATGGTG;GATGTGTGCCCCTGTGATGG;TGTCGAGATCCTCCCCTCTG;TCACGCAATCTGGAGCGCTC	-0.61;-0.49;-0.28;-0.13	62886;65142;68800;70885	1.67E+00;9.70E-01;5.04E-01;1.54E-01	6557;8642;12300;14556	2.90E+00;1.87E+00;1.23E+00;5.85E-01
CDK1	-0.377434	1.65289	4	GTATTCCAAAAGCTCTGGCA;ACCCTTATACACAACTCCAT;GACAAAACACAATCCCCTGT;GATCTCCAGAAGTATTGCTG	-0.56;-0.51;-0.35;-0.09	63823;64864;67706;71358	1.75E+00;9.55E-01;4.74E-01;1.42E-01	6084;9736;12578;13619	3.02E+00;1.84E+00;1.14E+00;6.09E-01
MRPL50	-0.377526	1.59819	4	CGACTCTGGAGATCTTCAGG;TCTACTGTCTCAACAACCAC;CTTTAGACGACTATCTTCCA;GTGTATGCTCGGCTTCGTAA	-0.69;-0.56;-0.25;-0.01	61117;63819;69269;72372	1.53E+00;8.99E-01;5.20E-01;1.18E-01	5070;8173;13623;16325	2.70E+00;1.75E+00;1.27E+00;6.70E-01
GFPT1	-0.378142	1.56921	4	CTCCGTACACCAATCAACAG;GGAGAGAGGAGCTTTAACTG;TTGGAATAGCTCATACCCGT;AAGCAATAAGAATCAAACGC	-0.96;-0.32;-0.24;0.01	53930;68063;69379;73036	1.17E+00;1.11E+00;5.24E-01;1.02E-01	4406;8063;9379;23512	2.20E+00;2.07E+00;1.28E+00;7.19E-01
CDC42BPG	-0.378718	1.44723	4	CCGCAGCTCAGGAATATAGG;AGTGCAGAGTGGTCACCCAA;CGGCCCTCAGGTGTCCGGCG;ACAGTGGGAGCAACGCCTTG	-1.26;-1.17;0.27;0.65	44186;47345;74900;76328	9.25E-01;7.43E-01;4.70E-01;2.51E-02	1114;2542;30097;33256	2.22E+00;1.47E+00;1.26E+00;8.43E-01
ARHGAP40	-0.379131	1.3194	4	TCAGCCGTGAGCAAAGGTGT;TGGCGACTCCGGTATGAAGG;TGTCAAGGGGCACACCAAAG;CCAAACCATTACCTTGACCC	-1.48;-0.78;-0.3;1.04	35443;58979;68484;76978	7.04E-01;5.35E-01;4.95E-01;1.04E-02	464;8958;18463;41999	1.63E+00;1.38E+00;1.20E+00;1.06E+00
SDHCP4	-0.379205	0.875712	1	AAGCAATACCAGTGCCACGG	-0.38	67132	0.062	10310	0.876
LOC642502	-0.379205	0.875712	1	AAGCAATACCAGTGCCACGG	-0.38	67132	0.062	10310	0.876
SPDYE12P	-0.380285	1.14455	2	CGTGCTCCCTGAGTACTACG;TAGATCCCAGCCCCCCACGT	-0.52;-0.24	64570;69405	5.57E-01;9.52E-02	8037;12872	1.56E+00;7.30E-01
SPDYE9	-0.380285	1.14455	2	CGTGCTCCCTGAGTACTACG;TAGATCCCAGCCCCCCACGT	-0.52;-0.24	64570;69405	5.57E-01;9.52E-02	8037;12872	1.56E+00;7.30E-01
SPDYE8	-0.380285	1.14455	2	CGTGCTCCCTGAGTACTACG;TAGATCCCAGCCCCCCACGT	-0.52;-0.24	64570;69405	5.57E-01;9.52E-02	8037;12872	1.56E+00;7.30E-01
SPDYE13	-0.380285	1.14455	2	CGTGCTCCCTGAGTACTACG;TAGATCCCAGCCCCCCACGT	-0.52;-0.24	64570;69405	5.57E-01;9.52E-02	8037;12872	1.56E+00;7.30E-01
SPDYE11	-0.380285	1.14455	2	CGTGCTCCCTGAGTACTACG;TAGATCCCAGCCCCCCACGT	-0.52;-0.24	64570;69405	5.57E-01;9.52E-02	8037;12872	1.56E+00;7.30E-01
SPDYE15	-0.380285	1.14455	2	CGTGCTCCCTGAGTACTACG;TAGATCCCAGCCCCCCACGT	-0.52;-0.24	64570;69405	5.57E-01;9.52E-02	8037;12872	1.56E+00;7.30E-01
SPDYE14	-0.380285	1.14455	2	CGTGCTCCCTGAGTACTACG;TAGATCCCAGCCCCCCACGT	-0.52;-0.24	64570;69405	5.57E-01;9.52E-02	8037;12872	1.56E+00;7.30E-01
SPDYE17	-0.380285	1.14455	2	CGTGCTCCCTGAGTACTACG;TAGATCCCAGCCCCCCACGT	-0.52;-0.24	64570;69405	5.57E-01;9.52E-02	8037;12872	1.56E+00;7.30E-01
SPDYE10P	-0.380285	1.14455	2	CGTGCTCCCTGAGTACTACG;TAGATCCCAGCCCCCCACGT	-0.52;-0.24	64570;69405	5.57E-01;9.52E-02	8037;12872	1.56E+00;7.30E-01
HARS1	-0.380879	1.58673	4	TAAACGCTACCACATAGCAA;GCTGGACATAGTCCCCAATG;AGGGCTGGATTACTACACTG;GCACAAGAGACTATAGTCCC	-0.69;-0.67;-0.13;-0.03	61011;61461;70908;72112	1.52E+00;7.93E-01;5.87E-01;1.24E-01	5330;6534;15981;16431	2.69E+00;1.55E+00;1.45E+00;6.53E-01
SHOC2	-0.381059	1.55264	4	TAGTTATACGATTAAAGCGA;TAACATTTCTACTTTACCAG;TCATACCTATAGTATCTGGG;GAGCTACATCCAGCGTAATG	-0.83;-0.46;-0.4;0.17	57510;65798;66747;74310	1.30E+00;1.01E+00;4.51E-01;7.17E-02	3132;10695;11644;19932	2.36E+00;1.94E+00;1.07E+00;8.45E-01
EEF1A1	-0.381337	1.46349	4	ATTACAGGGACATCTCAGGT;CATCTGATCTATAAATGCGG;TGCTCCAGTCAACGTTACAA;GCACAAATGCTACTGTGTCG	-0.98;-0.61;-0.41;0.49	53380;62750;66566;75842	1.08E+00;8.48E-01;4.48E-01;3.62E-02	1600;10876;14692;24062	2.03E+00;1.66E+00;1.11E+00;1.06E+00
GAREM2	-0.381394	1.46401	4	GGTGTCGGGCGAGTTCAGCG;AGTCCCTCCCAAATCCGAGG;CGGCCGTGGAGTACTCGTCG;GGTGACAGCTCATACCCTGG	-1.95;-0.21;0.06;0.58	14517;69744;73482;76139	1.32E+00;7.58E-01;3.95E-01;2.95E-02	1303;3960;7698;62925	2.45E+00;1.85E+00;1.19E+00;3.61E-01
FAM21EP	-0.381485	1.07168	2	CAAACAGGGAAACCGACGTG;CTCCTTCATTGATGGAACGG	-1.33;0.56	41746;76109	3.04E-01;1.51E-02	1333;35696	1.47E+00;6.73E-01
AMPD2	-0.382258	1.59315	4	GGTGCACGTCTACACCCGCA;TGCCCCGTATGAGTTCCCCG;GAGACCCGGACCTATGAACA;TGCCAAATACAACCCTATTG	-0.79;-0.44;-0.19;-0.1	58601;66005;70101;71234	1.36E+00;1.02E+00;5.51E-01;1.45E-01	6208;7341;11437;18841	2.46E+00;1.96E+00;1.35E+00;6.03E-01
DUX4L8	-0.382321	1.14931	2	GGCAGGCGGCCTGTGCAGCG;TCCAGGCATCGCCGCCCGGG	-0.5;-0.26	64944;69060	5.68E-01;9.95E-02	8382;12498	1.58E+00;7.14E-01
MFAP2	-0.382565	1.40369	4	CCTGTCACCAGACTGCCGTG;ACCCACTATAGCGACCAGAT;TTGCAAACAGTGTCTCAACG;AAGGCCTGTGTATGGAGTAG	-1.72;-1.51;0.48;1.21	24885;34395;75836;77145	1.11E+00;4.37E-01;3.96E-01;6.65E-03	297;1606;43047;52557	2.61E+00;1.82E+00;6.73E-01;5.16E-01
ADGRL2	-0.38262	1.34275	4	CTCTTCGATTTGAAGCAACG;GAGCGCTAACTATGGTCGGA;TCTTTAACAAAGAAAGAACG;AGCTGGACGGAGTTATAACA	-1.76;-1.1;0.21;1.11	23106;49716;74586;77055	8.80E-01;4.99E-01;3.85E-01;8.68E-03	387;2856;27726;54336	2.12E+00;1.71E+00;9.29E-01;6.16E-01
COQ3	-0.383165	1.46418	4	TCCCAAACCACTGTCGACAG;AGCCAGGAAAACCTTTGTTG;GGACTCTACAGATTAAACCA;AGTTATTGGAATCGACCCTG	-0.96;-0.65;-0.37;0.45	54045;61924;67250;75728	1.11E+00;8.12E-01;4.63E-01;3.89E-02	1714;10192;15518;23397	2.08E+00;1.59E+00;1.11E+00;1.08E+00
FAM71D	-0.383299	1.53974	4	GCTGGAAAAACAGATGCCTA;TGTACCTGCATACATGTACG;GGCCACCCATTGAGAAAACA;AAATTGCTCTCTAACATGGG	-0.72;-0.64;-0.58;0.4	60369;62211;63553;75512	1.48E+00;8.25E-01;4.02E-01;4.38E-02	1930;13889;15231;17073	2.63E+00;1.61E+00;1.03E+00;8.86E-01
ZFAND5	-0.383484	1.38623	4	CTCAAATAGAAATGTGCCTG;AGAAATGAGCATTTCAAGAG;GTACTGGGCTGAGAAACTGA;ACTAGCTTAAACAACTGTGA	-1.61;-0.6;0.01;0.67	29788;63000;72944;76383	8.60E-01;7.12E-01;4.46E-01;2.39E-02	1059;4498;14442;47654	1.75E+00;1.68E+00;1.28E+00;8.44E-01
NFE2L1	-0.383552	1.34893	4	GATCAATATCCTGTCGCCAA;GTGGATACCATAGCCATCCA;TATGGCTCGAGTCTAAGGAA;CATCTAACAGACCCCCCAAA	-1.91;-1.06;0.29;1.15	16098;51088;74995;77099	9.40E-01;5.19E-01;3.84E-01;7.69E-03	343;2447;26354;61344	2.25E+00;1.76E+00;9.83E-01;4.05E-01
ANAPC16	-0.383777	1.34162	4	TAGGTGAAAAGGGCTTTCCG;CTCTCCAGCTCCTTTGGGGT;ATGTTTCACCTGTTTAAGCG;ACTGACCCCACCAGCTGAGG	-1.55;-0.52;-0.43;0.96	32330;64658;66325;76900	9.43E-01;4.81E-01;4.43E-01;1.22E-02	542;11117;12784;45112	1.82E+00;1.56E+00;1.04E+00;9.39E-01
UBE4B	-0.383808	1.34438	4	TCCCAGAGCATGGATATCGA;ACACTCACTCGGGATATGCG;GCATTACTTAGAGCTCGGAA;GACGCGTGTGAATGCAACGA	-1.83;-1.34;0.27;1.37	19814;41181;74893;77241	9.24E-01;4.29E-01;3.75E-01;4.49E-03	201;2549;36261;57628	2.22E+00;1.99E+00;6.61E-01;5.13E-01
EXOSC4	-0.384096	1.62197	4	ACTATATTGACAGTTCACTA;GCACACACAAAGTCTCTCAT;GGCTCGGCCTACATTGAGCA;GCGCAAGCGACGGCCACATG	-0.65;-0.54;-0.21;-0.14	62009;64218;69784;70801	1.60E+00;9.20E-01;5.38E-01;1.56E-01	6641;7658;13224;15433	2.80E+00;1.78E+00;1.32E+00;5.81E-01
SMC5	-0.384145	1.47093	4	TTTGTAATGGCATCAATCTG;CCAACGATCATATTCAAGTG;AAACAGCATCATACGTGTCA;ACAGGCAACAGATATTAAGG	-1.03;-0.68;-0.12;0.28	52050;61363;71068;74955	1.02E+00;7.89E-01;5.94E-01;5.67E-02	2487;6374;16079;25392	1.94E+00;1.55E+00;1.47E+00;9.34E-01
OR2AE1	-0.38448	1.29491	4	AGACATGCATCAGATCCATG;CGTGAACTCCCTAATTCACA;AATGCTGCTGATGTACACTG;CATGGTGGTCTTCCTTATTG	-1.92;-1.07;0.01;1.44	15822;50738;73033;77269	7.19E-01;5.14E-01;3.85E-01;3.86E-03	173;4409;26704;61620	2.05E+00;1.76E+00;9.69E-01;3.97E-01
MRPS5	-0.384486	1.57908	4	ATAAGAGGGACATTCAGTCC;ACAGGCCATTTGTCATCACT;AGGAGTTTGCTACCTCCACA;TTCACTATGACTGCGAAAGA	-0.9;-0.36;-0.16;-0.11	55573;67405;70537;71113	1.19E+00;1.12E+00;5.69E-01;1.48E-01	6329;6905;10037;21869	2.20E+00;2.12E+00;1.40E+00;5.97E-01
THAP11	-0.384982	1.42194	4	GCACTTCTACACGTTTCCAA;AGTAGCGCGCAGACCCGCTG;GGAGAAGCACCCACTGACGC;CGCGTACCGTGTAGGTCTTG	-0.93;-0.92;-0.67;0.98	54886;55168;61557;76921	1.15E+00;5.99E-01;3.85E-01;1.17E-02	521;15885;22274;22556	2.14E+00;1.58E+00;1.17E+00;7.97E-01
GCKR	-0.385099	1.30264	4	TCTGACCACCATGGTACAGG;TGTGCTCAATCCTGCCATCG;TCTCACGGAAATCGATACTG;GCCAGCCAACCAGGTACACG	-2.23;-1.46;0.0;2.15	4894;36396;72740;77415	6.96E-01;6.82E-01;4.29E-01;5.83E-04	27;4828;41046;72548	2.86E+00;1.69E+00;5.53E-01;1.13E-01
POTENTIALLY_ACTIVE_12	-0.385317	0.871729	1	AGCAGGTTGCCACAGCACTG	-0.39	67037	0.0627	10405	0.872
ZNF543	-0.385411	1.40808	4	AAGGCCAGGTGAGAAAAGGT;AAAATGAGTTCTGAACGTGA;GCCACGTGAGGTATGACCGG;CCAGAGAACCTTGTATCAGG	-1.09;-0.73;-0.36;0.64	49896;60081;67506;76319	9.36E-01;7.41E-01;4.69E-01;2.54E-02	1123;9936;17361;27546	1.80E+00;1.46E+00;1.26E+00;1.12E+00
RPS15AP11	-0.385938	1.11209	2	CTCACTGTGATGATGAAGCA;ATCAACAATGCCGAAAAGAG	-0.63;-0.14	62388;70748	5.04E-01;7.85E-02	6694;15054	1.42E+00;8.02E-01
RPS15AP19	-0.385938	1.11209	2	CTCACTGTGATGATGAAGCA;ATCAACAATGCCGAAAAGAG	-0.63;-0.14	62388;70748	5.04E-01;7.85E-02	6694;15054	1.42E+00;8.02E-01
RPS15AP24	-0.385938	1.11209	2	CTCACTGTGATGATGAAGCA;ATCAACAATGCCGAAAAGAG	-0.63;-0.14	62388;70748	5.04E-01;7.85E-02	6694;15054	1.42E+00;8.02E-01
NRBP1	-0.386426	1.34385	4	CACTAATGTGACAACAGCAG;AGGTATGCACTGTCAATACC;GCACTTCAAACAATGCTGGG;TCTGTGATAAAAATGACCTG	-1.3;-0.78;-0.6;1.13	42655;58917;63127;77084	7.02E-01;7.00E-01;3.97E-01;8.03E-03	358;14315;18525;34787	1.74E+00;1.39E+00;1.38E+00;8.66E-01
SLC50A1	-0.386537	1.35926	4	ACAGACTGCAACCCTGCTAG;CTCATCGTCGTCAACACAGT;GGGTCATTCGCATGTGCCTG;CTCACCACGGAAGTCAAGTG	-1.24;-0.77;-0.54;1.0	45076;59225;64338;76941	7.70E-01;7.12E-01;4.11E-01;1.13E-02	501;13104;18217;32366	1.60E+00;1.52E+00;1.40E+00;9.26E-01
RPL12	-0.386653	1.57049	4	GACCCCAACGAGATCAAAGT;TCTTCTGCAGTTAAACACAG;ACTGACCATTCAGAACAGAC;GATAACGTACCAGACCCAGG	-0.8;-0.43;-0.29;-0.02	58240;66235;68648;72202	1.34E+00;1.04E+00;5.00E-01;1.22E-01	5240;8794;11207;19202	2.42E+00;1.98E+00;1.22E+00;6.59E-01
ARL5C	-0.386781	1.42483	4	TTTATATAGCTCCTCCCGAG;TTACAACCGGTAGAGAATGG;GAAGACCCACTTCTTCATGT;ATGAGCATCTTCGGGAACCA	-2.0;-0.93;0.62;0.77	12266;54754;76258;76618	1.23E+00;5.89E-01;4.23E-01;1.86E-02	824;1184;22688;65176	2.87E+00;1.38E+00;1.15E+00;3.00E-01
ZRANB2	-0.386903	1.29643	4	ATCTGATGGTGAATATGATG;ACACTTGCAGAAAAGAGCCG;CCGACCACATCGATTACAGC;TTCTAAATATAAGTTAGATG	-1.56;-0.78;-0.37;1.17	32075;58853;67259;77112	7.00E-01;4.77E-01;4.63E-01;7.40E-03	330;10183;18589;45367	1.77E+00;1.38E+00;1.11E+00;9.29E-01
ZNF511	-0.387371	1.55681	4	GTGGTGCTCGTAGTCGTCCA;CAGAGACCGGAAGGATCACA;CGAAGAACTGGTGCTCCCGC;TCTTCCAGATCCTGTCTGAG	-0.78;-0.74;-0.06;0.03	58966;59950;71774;73181	1.38E+00;7.37E-01;6.33E-01;9.83E-02	4261;5668;17492;18476	2.49E+00;1.56E+00;1.45E+00;7.31E-01
XRCC3	-0.387525	1.42222	4	GAAGCAGCATCCTTACAGGT;TCAGCAAGTGCCAGACCTCG;CAAACTGAAATCGGTAAAGG;AGGAGCCGTCTACATCTGCA	-1.02;-0.71;-0.47;0.65	52101;60505;65617;76343	1.03E+00;7.57E-01;4.30E-01;2.48E-02	1099;11825;16937;25341	1.94E+00;1.49E+00;1.26E+00;9.98E-01
LOC102724159	-0.387538	1.34973	3	GCACTTGACGTTGTACCGAG;CTCGGCTCCGAACACCCAGG;GGTGGCAGTAAAGGTCACAC	-0.67;-0.55;0.06	61511;64001;73507	9.96E-01;4.49E-01;6.79E-02	3935;13441;15931	2.06E+00;1.13E+00;8.62E-01
FBN1	-0.38859	1.37458	4	TTTCTCCTTACCGATACACG;TATTTGGATATTCGACCTCG;ACGTACCAATACACTCCCCA;AGTGCATGCACATCGATTTG	-1.59;-0.46;-0.13;0.62	30883;65725;70915;76270	1.00E+00;5.87E-01;4.60E-01;2.65E-02	1172;6527;11717;46559	1.93E+00;1.45E+00;1.24E+00;8.84E-01
NXF1	-0.388626	1.41676	4	ACCACCCGACCTAACCGTCG;ATCATGAGCAAACGATACGA;GCTGTATGGCAGCTACCCTG;ACGACTCTGGAGACCGACAA	-2.0;-0.99;0.62;0.82	12390;53087;76253;76705	1.23E+00;5.55E-01;4.21E-01;1.66E-02	737;1189;24355;65052	2.86E+00;1.43E+00;1.07E+00;3.03E-01
GNB4	-0.38884	1.45959	4	GTCATCTAAAAAACGACAGC;ACAGGCAACATAATTACCAG;ATATAACTTAAAGACCAGAG;CGAACAAGACGTACACTGAG	-1.37;-0.27;-0.22;0.32	39896;68848;69596;75139	1.23E+00;6.29E-01;5.31E-01;5.24E-02	2303;7846;8594;37546	2.31E+00;1.30E+00;1.26E+00;9.64E-01
NDUFB8	-0.390426	1.52375	4	GAGAGATCCATGGTATAGCT;GGCGGCGGCCCGTTCTTCTG;CAAGAAGTATAATATGCGTG;CATGTACAACAGGAACCGTG	-1.27;-0.25;-0.07;0.03	43936;69177;71674;73195	1.26E+00;7.36E-01;6.27E-01;9.80E-02	4247;5768;8265;33506	2.36E+00;1.55E+00;1.46E+00;7.32E-01
CHMP2A	-0.39048	1.5396	4	CAAACTTGCGCACATAGCGC;TCGATGGCACAAGCCATGAA;AGACGCCAGAGGAGCTACTG;TCTCTAGTTTCTGTCGCTCG	-1.28;-0.19;-0.06;-0.03	43486;70078;71835;72086	1.35E+00;7.23E-01;6.36E-01;1.24E-01	5356;5607;7364;33956	2.51E+00;1.57E+00;1.43E+00;6.51E-01
MRPS2	-0.390521	1.55439	4	AAGAAGTCAGAGTGCTTGAG;CACACTCGCTACTTCAGGGG;TGGGACACAAAGCTGGCTGT;GGACCACGACATCATCGACC	-0.87;-0.4;-0.26;-0.03	56459;66730;69048;72182	1.24E+00;1.07E+00;5.12E-01;1.22E-01	5260;8394;10712;20983	2.27E+00;2.04E+00;1.25E+00;6.58E-01
SERHL	-0.391272	1.09328	2	AAGAGGGATGAGTCTGTCGA;TCTCACTCACAAAAGTCTGG	-0.69;-0.09	60991;71384	4.75E-01;7.07E-02	6058;16451	1.35E+00;8.41E-01
NME7	-0.391462	1.45217	4	GGCATAAGAAATGCAGCGCA;ACTGGTATTAATTGACTATG;ACTTGAAAAAGGGTCTTGAC;GAGATGATGCTATATGTGAA	-2.12;-0.63;0.55;0.63	8197;62475;76070;76278	1.17E+00;8.36E-01;5.19E-01;2.63E-02	1164;1372;14967;69245	2.74E+00;1.63E+00;1.24E+00;1.94E-01
PGM2L1	-0.391512	1.357	4	TACAGTAATACAGTCAACAC;TATCTTGAAAAAAGGTACAC;AGGTACCCACCTTATCCCAG;TACTGCCTCTCACAACCGCA	-1.7;-1.65;0.18;1.6	25984;28198;74353;77329	8.50E-01;4.93E-01;4.05E-01;2.51E-03	113;3089;49244;51458	2.24E+00;2.06E+00;7.10E-01;4.27E-01
GS1-124K5.11	-0.392684	1.09429	2	TTCCTTGAAGAAATACAGCT;TGTAGTCCCAGCTACTTGGG	-0.79;0.0	58781;72632	4.37E-01;5.57E-02	4592;18661	1.24E+00;9.52E-01
MRPL41	-0.392689	1.52871	4	AGCAAGTGGACGAGCAAGCG;AGATCCGGGACGACGAACTC;TGCTCATTCGGTCCGCACCC;AGGGGCGAGGTAGCTCACGT	-0.85;-0.65;-0.12;0.06	57022;61877;70997;73468	1.27E+00;8.10E-01;5.91E-01;9.15E-02	3974;6445;15565;20420	2.32E+00;1.59E+00;1.46E+00;7.56E-01
TMEM86A	-0.393055	1.25007	4	AGCAAACATCAGCAGACCTG;AAGCCCCACAAAGATGCGGG;TGAGGGTGCTGACCCACGAT;CCAGAGCACAAAATACACGC	-1.96;-1.06;-0.98;2.43	14095;50971;53466;77427	5.18E-01;4.00E-01;3.90E-01;3.14E-04	15;23976;26471;63347	3.11E+00;9.78E-01;5.62E-01;3.49E-01
LOC105376032	-0.393517	0.86646	1	GGCCGAATCCGTGCTCACCG	-0.39	66910	0.0635	10532	0.866
POTENTIALLY_ACTIVE_77	-0.393667	0.866419	1	GCTGAGTGAAAGAGGGGATG	-0.39	66909	0.0635	10533	0.866
NPAS4	-0.393862	1.52616	4	GAGAGTGTGAGCGAGCATCT;TCTCCAAGCAGAACTAAGCA;GCCTGCATCTACACTCGCAA;GTAGTGTTGAGCAGAAGCGT	-2.01;-0.05;0.11;0.38	12199;71872;73866;75406	1.57E+00;7.95E-01;4.24E-01;4.63E-02	2036;3576;5570;65243	2.86E+00;1.93E+00;1.01E+00;2.98E-01
ACR	-0.394058	1.4728	4	GAAAGCGCCTATGTGGTCGT;AAGCGCCCACACGAAATGGG;TAATGTGCATGACTGGAGAC;CCCCGACACTTACTCACACG	-1.02;-0.82;0.0;0.26	52331;57912;72829;74823	1.04E+00;7.03E-01;6.71E-01;5.97E-02	2619;4746;19530;25111	1.96E+00;1.70E+00;1.32E+00;9.14E-01
GNB1L	-0.394143	1.54896	4	GGAGGGCAGGAGCGCTGTCG;GCGGAGAGCGGTTACCACCC;GGCACGGCAAGCGTCCAGCG;GGATGGATCGGTGGTCCTGT	-1.34;-0.11;-0.07;-0.05	41348;71091;71605;71908	1.47E+00;6.65E-01;6.23E-01;1.29E-01	5534;5837;6351;36094	2.69E+00;1.54E+00;1.33E+00;6.40E-01
ATP6V1B2	-0.394236	1.66364	4	CTCTGATACTCACTGAGGCG;TCAATGTCGAATCTACCCAG;TGGGGATATTCTCCGAACAC;TGCTGGGCTACCACACAATG	-0.68;-0.31;-0.29;-0.29	61227;68243;68586;68614	1.54E+00;1.18E+00;4.98E-01;2.10E-01	8828;8856;9199;16215	2.72E+00;2.23E+00;1.21E+00;4.99E-01
POLR3C	-0.394995	1.5307	4	AGTTATCAAGTGCACAAACG;GGGATGCTAATGCCTTATGG;GAGCGCAGTTGCTAACAGGA;TCTCAGTGGTAGGTACCGAA	-0.89;-0.57;-0.12;0.0	55871;63735;71012;72627	1.21E+00;8.95E-01;5.92E-01;1.11E-01	4587;6430;13707;21571	2.22E+00;1.74E+00;1.46E+00;7.05E-01
TSPAN33	-0.39732	1.60715	4	CAGAGCAGCGCTCTCGACTG;GCTCGGCTAATGAAGCATGC;GTCATCTCGGTAGTGCACAA;TGTCTGAGAAGACGAAGCCC	-0.85;-0.27;-0.25;-0.21	56932;68874;69199;69768	1.26E+00;1.24E+00;5.17E-01;1.81E-01	7674;8243;8568;20510	2.32E+00;2.31E+00;1.27E+00;5.38E-01
COL22A1	-0.397436	1.34167	4	AATGCCATCGACAAGATCCG;GGTGCAGACACTACCCATCG;AGGGTGACGTGGGACCTGCG;AGACGCGCTCCGCTACATCA	-1.71;-0.97;0.19;0.9	25072;53763;74473;76812	8.65E-01;5.68E-01;3.97E-01;1.42E-02	630;2969;23679;52370	2.09E+00;1.50E+00;1.10E+00;6.80E-01
BLOC1S6	-0.397703	1.73271	5	CGATAGTACGTACCAGGCGT;GTGTGTCTAACAATACAACT;GCAGTGGAGCAACTGGCAGA;TTTCCATGTTAAGTTTGCTG;TGTAGTCCCAGCTACTTGGG	-0.92;-0.76;-0.28;-0.02;0.0	55041;59321;68835;72204;72632	1.60E+00;1.12E+00;1.06E+00;5.93E-01;1.39E-01	4592;5238;8607;18121;22401	2.69E+00;1.96E+00;1.94E+00;1.43E+00;6.34E-01
DIAPH3	-0.397912	1.42743	4	AAGATAAAAAGGCACCATTG;TACCGACCACCAAGAAACTC;CCTCCAAGGAATCCCAGGGG;GTTGAACTGAATTGTGCCGG	-1.2;-1.0;0.11;0.5	46428;52874;73900;75875	8.12E-01;7.99E-01;5.51E-01;3.55E-02	1567;3542;24568;31014	1.94E+00;1.59E+00;1.12E+00;1.06E+00
POLR1A	-0.39798	1.70794	4	GCTCATAAATATAATCCCAG;CCTGATACTTACTTGCAGTG;GTGCATCATCAAGCACCTAG;TATCAAACACAATATTGACG	-0.48;-0.41;-0.39;-0.31	65311;66714;66942;68287	1.89E+00;1.07E+00;4.56E-01;2.19E-01	9155;10500;10728;12131	3.22E+00;2.04E+00;1.08E+00;4.89E-01
SPINDOC	-0.398152	1.45749	4	TGGTGGTGGCCGTAATTCCG;GCCCCGTGGTCAGAGATGGA;CGGGCACTGTGCATGGTGTG;CCAACTACCTGAGTTGGGTG	-0.84;-0.83;-0.34;0.43	57305;57477;67717;75613	1.28E+00;6.58E-01;4.74E-01;4.15E-02	1829;9725;19965;20137	2.34E+00;1.29E+00;1.14E+00;1.06E+00
JPH1	-0.398383	1.43576	4	CAGCGGTGAGCGGATCACCG;GGTACCCTCGTAGCGAGCGG;TACATCGCCAAAGCTGATCG;GGGAGTGGGCAAATAACAAG	-1.15;-1.11;0.13;0.53	48216;49382;74067;75999	8.73E-01;8.17E-01;4.94E-01;3.27E-02	1443;3375;28060;29226	1.98E+00;1.69E+00;1.15E+00;9.16E-01
RWDD3	-0.398434	1.3877	4	AGAACCAGCTCATGAACCAT;AAATGGAACACCAATTCCAG;AGCCAACCAGAAACTGGCAG;TCAGAGTTAATCGAGATACC	-1.72;-1.35;0.51;0.97	24937;40721;75930;76908	1.13E+00;4.28E-01;3.96E-01;1.20E-02	534;1512;36721;52505	2.66E+00;1.57E+00;6.75E-01;6.49E-01
C6	-0.398455	1.457	4	AAGGCTCATTCTCAAGTCAG;AATAATCCTGCCCCCCAACG;TCTCTATCAGTTTAGCAGTG;ATGGTCCAAAATCTCCCAGG	-2.14;-0.09;-0.02;0.66	7447;71356;72295;76353	1.50E+00;6.65E-01;5.47E-01;2.46E-02	1089;5147;6086;69995	2.75E+00;1.64E+00;1.27E+00;1.76E-01
GRPEL1	-0.398755	1.63508	4	AGGCATTCAAGCCTTCTGCA;ACACTGAGAACTTACGGCAG;GTGGCTGTGCACAACAACCG;CACCTGAAGAACCTCTATGA	-0.61;-0.51;-0.25;-0.23	62835;64835;69267;69572	1.66E+00;9.53E-01;5.20E-01;1.86E-01	7870;8175;12607;14607	2.90E+00;1.84E+00;1.27E+00;5.31E-01
TIMM44	-0.398877	1.45958	4	ATCTGATAGGTCGACCCATG;AGTGTTTGAGCCAAACGAGT;TCTCGGCCGGAAAATCAAGG;TATAAAAAAATTCCGTGACG	-1.78;-0.17;0.0;0.36	21861;70396;72823;75320	1.39E+00;7.03E-01;3.79E-01;4.82E-02	2122;4740;7046;55581	2.56E+00;1.70E+00;9.96E-01;5.76E-01
SFPQ	-0.398985	1.55323	4	ATGGGCCTCAATCAGAATCG;ATGATCGTGGAAGATCTACA;CGAAGCTGTCTACCTCTCAT;TCTACCTGCTGATATCACGG	-0.79;-0.47;-0.33;-0.01	58747;65477;68031;72439	1.37E+00;9.90E-01;4.82E-01;1.16E-01	5003;9411;11965;18695	2.47E+00;1.90E+00;1.17E+00;6.75E-01
DCPS	-0.399706	1.49693	4	GAATATTACTTTACCCCACC;ATGAGGACAAAACCATCAGA;TGCAGATGTAAAGACGACCG;GGAGAAGACGCCATTTCAGG	-1.58;-0.22;0.04;0.16	31374;69668;73272;74259	1.31E+00;7.39E-01;4.67E-01;7.29E-02	3183;4170;7774;46068	2.44E+00;1.81E+00;9.02E-01;8.39E-01
GRSF1	-0.399782	1.44972	4	GGCCCCGTCCAAGTTAGAAG;TAGAGGGAGGCGAAAAACAG;CTGGAGGCCACGCGTCTGGG;GCAGGTCAAATCTTCGCCTG	-0.94;-0.71;-0.29;0.35	54502;60454;68646;75271	1.14E+00;7.55E-01;5.00E-01;4.94E-02	2171;8796;16988;22940	2.11E+00;1.48E+00;1.22E+00;9.87E-01
C2CD4A	-0.399873	1.31222	4	CTGAGTTCTGCATCCCGCCA;ATTCTTGGGTCGAAGAAGCA;CCCCGGGCCCACACCTACGG;TGGTGCGAGACTTGGCTCCG	-1.91;-0.45;-0.22;0.98	16281;65956;69589;76925	1.02E+00;5.31E-01;3.83E-01;1.16E-02	517;7853;11486;61161	1.95E+00;1.58E+00;1.30E+00;4.10E-01
RBMX2	-0.400503	1.32124	4	TTATAAAATAAATAGATATG;GATCCCATTAAAATTGTCGA;ACCCAGACGCAAGACAGTAA;AAAAGAGAAAGCCGACCGGG	-1.21;-1.17;-0.29;1.07	45987;47287;68624;77016	7.98E-01;4.99E-01;4.70E-01;9.56E-03	426;8818;30155;31455	1.66E+00;1.57E+00;1.21E+00;8.41E-01
C17orf58	-0.401229	1.4091	4	GCAGTCCATCCCCTGGACGG;AGGAGTCCAGGGCTAACATG;TCGGAAGAAGAAGCCGTCGG;ACACGGCTTATTGCAGCTGG	-1.68;-0.62;0.25;0.45	26533;62522;74815;75720	9.13E-01;8.38E-01;4.10E-01;3.90E-02	1722;2627;14920;50909	2.19E+00;1.64E+00;1.08E+00;7.29E-01
NFRKB	-0.401237	1.45017	4	CGGACACTTTAACCCCGAGG;AACCAGCTAAGTCTAGCTCG;TCTCAGATAAAGTAGAACTG;CCCTGTGTGAAATACGACAT	-1.24;-0.52;-0.04;0.19	45088;64629;72049;74474	9.42E-01;7.70E-01;6.49E-01;6.79E-02	2968;5395;12813;32354	1.82E+00;1.60E+00;1.52E+00;8.65E-01
RPL34P6	-0.401674	1.13912	2	AACAAAGAAACATGTCAGCA;GTAAACAATTCTATTACCAG	-0.49;-0.31	65111;68320	5.72E-01;1.09E-01	9122;12331	1.60E+00;6.82E-01
DPH3	-0.402237	1.47105	4	TTTATAATGAGAGAGCAGCT;TATTTCTATCCCTGCCCATG;CATGGCAGTGTTTCATGACG;TTTGGAGAATGGGGAAGACG	-1.24;-0.57;0.03;0.17	44958;63746;73168;74334	8.96E-01;7.66E-01;7.30E-01;7.11E-02	3108;4274;13696;32484	1.79E+00;1.74E+00;1.51E+00;8.48E-01
GEN1	-0.402303	1.2767	4	ATTGTGTAACAGTCAACATG;ATGGGTCTTCTGGAAAATCG;TCTCCATAAAGGTTCACCTA;TGAGGGATTCCCATTCCATG	-2.1;-0.96;0.0;1.45	8632;54069;72544;77277	6.82E-01;5.74E-01;5.05E-01;3.68E-03	165;4674;23373;68810	2.07E+00;1.71E+00;1.11E+00;2.05E-01
LIPT2	-0.402581	1.59032	4	GTCTAGCCAGACGCCAGTGT;GCCCGCCTCAGTCCCCGACG;CATGCACGTAGCGTCGCTGG;GCCACCCGGTACTCGACCTG	-0.59;-0.59;-0.59;0.15	63247;63331;63337;74223	1.70E+00;8.75E-01;3.99E-01;7.37E-02	3219;14105;14111;14195	2.95E+00;1.70E+00;8.76E-01;8.34E-01
KRT18P21	-0.402833	0.860034	1	GCTGGCTCGGAAGAACCGAG	-0.4	66753	0.0645	10689	0.86
KRT18P64	-0.402833	0.860034	1	GCTGGCTCGGAAGAACCGAG	-0.4	66753	0.0645	10689	0.86
KRT18P12	-0.402833	0.860034	1	GCTGGCTCGGAAGAACCGAG	-0.4	66753	0.0645	10689	0.86
NOL9	-0.403777	1.3918	4	CATTCCAAATAGTCAACGCA;ACAAAAATGTAGGATGAACC;TAAAACCAAATACCTGCACC;CATGTCATCTACATACTGCG	-1.29;-1.27;0.15;0.8	43012;43997;74193;76662	8.31E-01;7.09E-01;4.42E-01;1.76E-02	780;3249;33445;34430	2.01E+00;1.41E+00;1.41E+00;7.37E-01
RAN	-0.40394	1.41478	4	TGTTGCCACACAACACAATG;GAATTTGAGAAGAAGTATGT;AGTCAAATGACGTTTCACGA;TCCACCGAATTTCTCCTGGC	-1.76;-0.19;-0.13;0.47	22746;70149;70852;75788	1.36E+00;5.84E-01;3.83E-01;3.75E-02	1654;6590;7293;54696	2.52E+00;1.44E+00;1.10E+00;6.04E-01
CCP110	-0.404539	1.43385	4	CAGTTAACATCCGATGAGAG;AGAAATAAGAGTTTCTTGTG;CCAGAAAAAAGATACCCTAA;CTGCAGTAGAGTGTTCCGTA	-2.16;-0.74;0.62;0.66	6758;59953;76242;76367	1.23E+00;7.37E-01;5.76E-01;2.43E-02	1075;1200;17489;70684	2.86E+00;1.45E+00;1.27E+00;1.59E-01
TMEM100	-0.404749	1.38142	4	TGAAGACAACCACAGCAAAG;AACTGAATCTCACTGACCAG;GGCTCACATGGCAGCGACGA;CAGTTGATGGCTGCTACAGG	-2.54;-0.84;0.12;1.63	553;57421;73991;77335	1.55E+00;8.08E-01;6.57E-01;2.38E-03	107;3451;20021;76889	2.26E+00;1.96E+00;1.29E+00;1.24E-02
HLA-DRB1	-0.405102	1.28744	4	GTCCCCAGACAAAGCCAGTG;TCTGCAGTAGGTGTCCACCG;CAGATACTTCTATAACCAGG;CAGGTGGTTCCTGAACGGCC	-1.49;-0.76;-0.46;1.08	35114;59443;65837;77026	7.19E-01;5.28E-01;4.34E-01;9.33E-03	416;11605;17999;42328	1.67E+00;1.41E+00;1.05E+00;1.01E+00
FHOD1	-0.406176	1.48179	4	GCTGAATGTAGAGTCTGTGG;CTTTGGCACGAGACTCAAAG;TTCACTGCACGGATGAACAG;CTGGGTCCGAAGGATCAGCG	-1.5;-0.14;-0.13;0.15	34496;70725;70955;74170	1.42E+00;5.89E-01;5.17E-01;7.50E-02	3272;6487;6717;42946	2.62E+00;1.45E+00;1.02E+00;8.28E-01
OR7E47P	-0.407121	0.857401	1	CATCGGTTTCACCTCCACCA	-0.41	66688	0.0649	10754	0.857
OR7E12P	-0.407121	0.857401	1	CATCGGTTTCACCTCCACCA	-0.41	66688	0.0649	10754	0.857
OR7E37P	-0.407121	0.857401	1	CATCGGTTTCACCTCCACCA	-0.41	66688	0.0649	10754	0.857
CCZ1P-OR7E38P	-0.407121	0.857401	1	CATCGGTTTCACCTCCACCA	-0.41	66688	0.0649	10754	0.857
OR7E14P	-0.407121	0.857401	1	CATCGGTTTCACCTCCACCA	-0.41	66688	0.0649	10754	0.857
CYCSP45	-0.407273	0.857038	1	TGCCACACCGTTGAAAAGGG	-0.41	66679	0.065	10763	0.857
EIF2B3	-0.407877	1.28496	4	AGTCATTGTGGTTACAACCA;CCAACCCAAGAACTGACCTA;AACAGACGTTGCCTTACATG;AATATGGAATCAGTTCACTC	-1.51;-0.76;-0.54;1.17	34374;59437;64346;77117	7.19E-01;5.15E-01;4.11E-01;7.28E-03	325;13096;18005;43068	1.78E+00;1.41E+00;1.02E+00;9.26E-01
HDAC2	-0.408013	1.61022	5	CCTCCTCCAAGCATCAGTAA;GATGTATCAACCTAGTGCTG;TACAACAGATCGTGTAATGA;TGTAGTCCCAGCTACTTGGG;TCAAAGAGTCCATCAAACAC	-1.28;-0.72;-0.35;0.0;0.31	43697;60356;67604;72632;75093	1.19E+00;9.93E-01;9.69E-01;6.19E-01;6.69E-02	2349;4592;9838;17086;33745	2.03E+00;1.81E+00;1.80E+00;1.53E+00;8.73E-01
APLNR	-0.408076	1.27508	4	GTCATAGTCCCGGTACGTGT;GGGCACCACAAAGCCCACGG;CACAGACTGGAAATCCTCGG;CATGGTGTTACGCACCACCG	-1.7;-1.2;-1.04;2.31	25886;46414;51424;77425	4.61E-01;4.05E-01;4.04E-01;3.59E-04	17;26018;31028;51556	3.06E+00;8.12E-01;7.07E-01;5.25E-01
FOXRED1	-0.40812	1.47692	4	CAGGGGAGGAGCATCGACTA;TGCTATTCGAGTGCTAGTGG;TCCGGCTGCGTTGATCACAA;GTTTCCCTGGATAAACACAG	-1.54;-0.26;0.02;0.15	32827;69021;73124;74199	1.25E+00;7.26E-01;4.89E-01;7.43E-02	3243;4318;8421;44615	2.34E+00;1.78E+00;9.58E-01;8.32E-01
RPRD1B	-0.408434	1.53513	4	GGGTCAAGACCTACCAAGAG;CAAGAACGAAGTGTGTATGG;GTTTACCTTTGCGGAGCTCG;GTGGATGAGCCAAAGGGACA	-0.95;-0.32;-0.31;-0.06	54325;68125;68361;71827	1.17E+00;1.13E+00;4.91E-01;1.31E-01	5615;9081;9317;23117	2.21E+00;2.10E+00;1.19E+00;6.36E-01
GFER	-0.408789	1.43135	4	GACCTGGCGACCGACGCGCG;CCACGTCTTGAAGTCGACGC;GTTTAGGGAGGACTGCCCGC;CTCGGCGACAGGAGAATCGG	-1.17;-0.56;-0.13;0.22	47338;63844;70929;74637	9.01E-01;8.43E-01;5.88E-01;6.41E-02	2805;6513;13598;30104	1.75E+00;1.64E+00;1.45E+00;8.87E-01
PHF5A	-0.408995	1.52946	4	ACATATGCGCACCAGAGTGC;CACCAACACCAGCCTGCTTG;CAGGGGCGCTGTGTGATCTG;TGTAACTATGGATCTTACCA	-1.09;-0.25;-0.19;-0.1	50004;69153;70058;71303	1.26E+00;9.40E-01;5.49E-01;1.43E-01	6139;7384;8289;27438	2.36E+00;1.80E+00;1.35E+00;6.06E-01
CREB3	-0.409158	1.54743	4	AACAAATTCTGAAACGTGTG;TAGGCTAGTACTGACAGATG;CCATAGAGACAGTTTCCCGT;AGAATGTTCAACGACGCTGG	-0.75;-0.52;-0.42;0.05	59645;64731;66548;73373	1.43E+00;9.47E-01;4.47E-01;9.37E-02	4069;10894;12711;17797	2.55E+00;1.83E+00;1.06E+00;7.48E-01
LOC728554	-0.409481	1.28127	3	GTCAAAGAAAACAATTATCG;ACGGGCGTCGCCTAGCCTCG;TGGGCGTTGATGGACTGCAC	-1.13;-0.08;-0.02	48576;71566;72308	7.11E-01;5.83E-01;8.94E-02	5133;5876;28866	1.80E+00;1.29E+00;7.61E-01
CEP250	-0.409649	1.27623	4	AGAGCGTCTAACTGATACTG;GCCAACAACTGGAACGACTG;CCTCCCGCCATAGACTGAGA;GGTGATCAAGGATATAACCC	-1.63;-0.8;-0.16;0.96	28973;58266;70482;76890	6.81E-01;5.67E-01;4.35E-01;1.24E-02	552;6960;19176;48469	1.55E+00;1.40E+00;1.34E+00;8.14E-01
PRKRIP1	-0.410093	1.39653	4	GACATCTCGGACAAATTCTG;ACGTGTACAGACATCTGCGC;ATATCAGCGACAGGACTACA;CCTCCTCGGTGCGACCACCG	-1.06;-0.74;-0.33;0.49	51055;59909;67950;75851	9.82E-01;7.35E-01;4.80E-01;3.60E-02	1591;9492;17533;26387	1.87E+00;1.44E+00;1.16E+00;1.11E+00
RPA3	-0.410269	1.56307	4	TACGGGTTCCATCAACTCGA;GGTTGGAAGAGTAACCGCCA;TGGACATGATGGACTTGCCC;GATGAATTGAGCTAGCATGC	-0.69;-0.56;-0.31;-0.08	60996;63940;68293;71506	1.52E+00;9.05E-01;4.89E-01;1.39E-01	5936;9149;13502;16446	2.69E+00;1.76E+00;1.19E+00;6.17E-01
TP53RK	-0.410819	1.54858	4	AGGCGCGGCTTGGCAGACGG;GGTGCTTGATCACCGCCGCG;GAGACTGAAAAAACTCCCCA;GTCCACAAAAAAGACAACTG	-0.89;-0.35;-0.28;-0.13	55841;67702;68815;70936	1.20E+00;1.14E+00;5.05E-01;1.52E-01	6506;8627;9740;21601	2.22E+00;2.16E+00;1.23E+00;5.88E-01
SPATA16	-0.410838	1.41793	4	TCTTCAGCAGGTGCATCAAA;GATGACCAGTCAACTGTCTG;TTGCCCTGAATCATGCACAC;TTCCTCTTAGGCCATGATTG	-1.9;-0.48;0.32;0.41	16672;65387;75158;75573	9.84E-01;9.67E-01;3.81E-01;4.24E-02	1869;2284;12055;60770	2.31E+00;1.89E+00;1.05E+00;4.21E-01
SFRP4	-0.41224	1.41656	4	ACATGCCCTGGAACATCACG;TGGCTGCAATGAGGTCACAA;CCCTATCAAGCCGTGCAAGT;CAGGCGAGATGCACACGCCA	-1.84;-0.18;-0.05;0.42	19396;70219;71952;75584	1.37E+00;6.43E-01;3.75E-01;4.22E-02	1858;5490;7223;58046	2.53E+00;1.58E+00;1.05E+00;5.01E-01
SOD1	-0.413489	1.56884	4	AATGTGACTGCTGACAAAGA;TATCTCCAAACTCATGAACA;GGAAAGTAATGGACCAGTGA;CCTCTATCCAGAAAACACGG	-0.73;-0.52;-0.25;-0.16	60213;64682;69277;70463	1.47E+00;9.45E-01;5.20E-01;1.64E-01	6979;8165;12760;17229	2.61E+00;1.83E+00;1.27E+00;5.66E-01
RPSA	-0.413896	1.53606	4	TGGCCAGGTTTGTGGAACAG;CATAAATCTCAAGAGGACCT;TTGGCAGGGAGCTCACTCAG;TACACAGCGCAATGGTAGGT	-0.74;-0.56;-0.35;0.0	59865;63779;67648;72868	1.44E+00;8.97E-01;4.72E-01;1.06E-01	4785;9794;13663;17577	2.58E+00;1.74E+00;1.14E+00;6.90E-01
AP2S1	-0.414189	1.59071	4	CAAACACACCAACTTTGTGG;ATCCTCATCCAGAACCGGGC;TGAGAAACAGAAGCTGATCG;GGCCATTCACAACTTCGTGG	-0.74;-0.39;-0.32;-0.21	59847;66997;68215;69756	1.44E+00;1.09E+00;4.87E-01;1.82E-01	7686;9227;10445;17595	2.57E+00;2.07E+00;1.18E+00;5.37E-01
MRPL48	-0.414501	1.49196	4	GAATTCTACTAAGTATCAGT;AAGTGAGAGCCATTAATTTG;GACTGCATATGATATGACCC;TCTCCATTAAAGTCGAGGAA	-0.97;-0.52;-0.17;0.0	53649;64705;70406;72688	1.09E+00;9.46E-01;5.64E-01;1.10E-01	4625;7036;12737;23793	2.05E+00;1.83E+00;1.39E+00;7.02E-01
SHISAL2B	-0.415133	1.39467	4	AAACCTCAAAGATTAGACAC;GACAAAGGCGAGTAAAACAA;CCTACAAGCACAGCTACATG;GCTGCAGCAGTACTTGAGGT	-0.96;-0.85;-0.66;0.8	54094;57140;61793;76674	1.12E+00;6.49E-01;3.87E-01;1.73E-02	768;15649;20302;23348	2.08E+00;1.41E+00;1.27E+00;8.07E-01
NDUFAF3	-0.41536	1.45471	4	TTCCGTTTATCATGAAGCCG;CGGATGACGAGCTGTATCAG;CCCTTCCCTAGAGATCGTGG;CACCAGGGAAGCTCAACGGG	-1.58;-0.17;-0.1;0.18	31355;70410;71338;74370	1.39E+00;6.08E-01;4.67E-01;7.03E-02	3072;6104;7032;46087	2.57E+00;1.50E+00;9.02E-01;8.52E-01
NDUFAF4	-0.415562	1.3864	4	TGAAACATGTCAAGAGCCGA;TTTACCTGCAAGGAAGACAC;TTTCAACCTAGAGAACCGAG;CACGACTAATCTGCTCTCGC	-1.33;-1.32;0.24;0.75	41624;41843;74742;76568	9.02E-01;6.72E-01;4.32E-01;1.97E-02	874;2700;35599;35818	2.17E+00;1.36E+00;1.34E+00;6.78E-01
PPIAP64	-0.41607	1.87839	6	GGTGACTTCACACGCCATAA;CCAGGGTTTATGTGTCAGGG;GCTCTGAGCACTGGAGAGAA;GCCAAGACTGAGTGGTTGGA;CCACCCTGACACATAAACCC;TTCACACGCCATAATGGCAC	-1.46;-1.01;-0.04;-0.02;0.0;0.04	36216;52669;71975;72256;72739;73289	2.25E+00;1.29E+00;1.14E+00;9.21E-01;5.75E-01;1.44E-01	4153;4827;5186;5467;24773;41226	3.49E+00;2.31E+00;1.86E+00;1.64E+00;1.35E+00;6.12E-01
INTS11	-0.41644	1.21603	4	TTACCCTAAGTGTCGGTCTG;AAGATCGCCGTAGACAAGAA;TGCCCATCTACTTCTCCACG;GAAGAAAGTCCACGAGACCG	-1.81;-0.89;-0.44;1.48	20692;55924;66015;77285	6.17E-01;4.37E-01;3.76E-01;3.50E-03	157;11427;21518;56750	2.09E+00;1.21E+00;1.02E+00;5.40E-01
TMEM198	-0.416571	1.5869	4	CAGCGCAGCACCAGTCACGG;CAGCCCCAGTGGACCCCACA;TTCACAAGGTGCACCCCAGA;GGCCATGCTAGTGCGCAGCG	-0.65;-0.53;-0.32;-0.17	62025;64476;68183;70325	1.60E+00;9.33E-01;4.86E-01;1.67E-01	7117;9259;12966;15417	2.80E+00;1.81E+00;1.18E+00;5.60E-01
IL20RB-AS1	-0.417083	0.850311	1	AACCTGAAAATGACCCAGAG	-0.42	66511	0.0661	10931	0.85
PPP1R15B	-0.417714	1.30355	4	CCCTCCTCTAGCCAATCAAG;AGGTGGACATCCCTGCCACG;ACGCATAGACAATTTCAGTG;GCACCTTCTGAAGCAATCCG	-1.33;-0.79;-0.54;0.99	41610;58609;64215;76940	6.92E-01;6.72E-01;4.09E-01;1.13E-02	502;13227;18833;35832	1.59E+00;1.36E+00;1.34E+00;9.20E-01
LOC105376749	-0.417734	1.06889	2	CATGCCCATGCGAGTACCTG;CACCAGTCAATGGCATCGCG	-0.7;-0.13	60664;70879	4.69E-01;7.69E-02	6563;16778	1.33E+00;8.09E-01
LOC105371103	-0.417734	1.06889	2	CATGCCCATGCGAGTACCTG;CACCAGTCAATGGCATCGCG	-0.7;-0.13	60664;70879	4.69E-01;7.69E-02	6563;16778	1.33E+00;8.09E-01
RRP12	-0.418577	1.49172	4	GCCACTCAGGAAGGTACCCG;CCTGACGTACAAATTCCATG;GGTACACCTGAAGGGTCACG;ACTGGGAACATAGTCGTACA	-1.05;-0.38;-0.18;-0.06	51152;67122;70273;71745	1.10E+00;9.86E-01;5.58E-01;1.33E-01	5697;7169;10320;26290	2.09E+00;1.88E+00;1.37E+00;6.31E-01
KLKB1	-0.41897	1.34279	4	TGCCATTCTAAAATTTACCC;TATGGAAAATCGAGTCACAA;CTCAGCACCTTTATAGCGGT;TTTGAGATTGTGTAACACTG	-1.19;-0.75;-0.48;0.75	46654;59705;65315;76562	8.20E-01;7.28E-01;4.25E-01;1.98E-02	880;12127;17737;30788	1.60E+00;1.43E+00;1.36E+00;9.80E-01
DGCR2	-0.419727	1.46842	4	ACAGCCTCCTTCCCATGATG;GGGCTGCCAACAGTACCGCA;GGTTCTACTTCACCCCTAAG;TCTCCCCGCTCAGGTAGACC	-1.29;-0.34;-0.05;0.0	43215;67856;71873;72630	1.15E+00;7.15E-01;6.38E-01;1.11E-01	4590;5569;9586;34227	2.18E+00;1.57E+00;1.42E+00;7.05E-01
APOBEC3H	-0.4199	1.40335	4	AATGGCTCCACGCCCACGAG;AAGGCCTTACTACCCGAGGA;GCTCACGACCATCTGAACCT;ACGTGAGGTAACAGGTGACT	-1.92;-0.38;0.18;0.45	15775;67081;74375;75698	1.09E+00;8.53E-01;3.86E-01;3.95E-02	1744;3067;10361;61667	2.08E+00;2.06E+00;1.08E+00;3.96E-01
ITGA5	-0.420579	1.30719	4	CACTAGCGGACACGATGGGG;CCCCGAGTACCTGATCAACC;AATTCGGGTGAAGTTATCTG;TGGATCGGACCCCTGACGGG	-2.3;-0.92;0.11;1.42	3295;55281;73888;77264	8.26E-01;7.97E-01;6.01E-01;3.98E-03	178;3554;22161;74147	2.04E+00;1.94E+00;1.17E+00;7.55E-02
ZNF793	-0.420714	1.36855	4	TATCACACTTACCCCAACAG;TCACAGTGACTGCAACCCCG;CCTAGTAACTGGAACCCTTG;TCCCACACTCACTACAGACG	-1.94;-0.97;0.52;0.71	14950;53805;75962;76487	1.14E+00;5.69E-01;3.92E-01;2.15E-02	955;1480;23637;62492	2.68E+00;1.32E+00;1.10E+00;3.73E-01
PDPK2P	-0.420944	1.24713	3	CCCGCTCTCTGGTTACATAG;TCTGCTTTAGAGTACTTGCA;GTTCTTCGAGTCCGTCACGT	-0.9;-0.58;0.22	55656;63475;74609	7.68E-01;4.40E-01;4.85E-02	2833;13967;21786	1.65E+00;1.10E+00;9.92E-01
PPIAP14	-0.421018	1.26911	3	GAATTGTCCACAGTCAGCAA;GCTCTGAGCACTGGAGAGAA;GCCAAGACTGAGTGGTTGGA	-1.2;-0.04;-0.02	46444;71975;72256	7.38E-01;5.40E-01;9.03E-02	5186;5467;30998	1.86E+00;1.19E+00;7.57E-01
PDE10A	-0.421665	1.30172	4	TGGCCAAGTAGCAAGAACAG;CTTACTTTGATACGTCGAGT;GAACAACGGTTGGACACAGG;TGTGTATATTCACGCCACCT	-1.74;-1.04;0.15;0.93	23974;51731;74222;76861	8.34E-01;5.30E-01;3.90E-01;1.31E-02	581;3220;25711;53468	2.02E+00;1.53E+00;1.01E+00;6.44E-01
PNPLA5	-0.422196	1.43318	4	GGAACCAGTGCTATGGACGC;CAGACGAGGAACCGTAGATG;GATCCCCCCCGAGTTCAGAG;GTCGCCCTTCCATGGGACAG	-1.76;-0.24;0.03;0.28	23125;69380;73191;74939	1.28E+00;7.32E-01;3.85E-01;5.71E-02	2503;4251;8062;54317	2.39E+00;1.79E+00;9.31E-01;6.16E-01
SUMO2P6	-0.422832	1.05574	2	CATGGCCGACGAAAAGCCCA;ATATTAATTTGAAGGTGGCG	-0.76;-0.08	59370;71483	4.46E-01;6.95E-02	5959;18072	1.26E+00;8.48E-01
SUMO2P17	-0.422832	1.05574	2	CATGGCCGACGAAAAGCCCA;ATATTAATTTGAAGGTGGCG	-0.76;-0.08	59370;71483	4.46E-01;6.95E-02	5959;18072	1.26E+00;8.48E-01
PCNPP3	-0.423018	0.846041	1	TCAGCCATATCCATCAAACT	-0.42	66403	0.0668	11039	0.846
CEP76	-0.423551	1.28832	4	GATAACGTTTGATTGAGTGG;CAGGGGCTCGTTCATAACCA;CTAATATTGATCCAACACGG;CAGGTTTAGAACGAAAACGT	-2.33;-1.45;0.08;2.01	2685;36860;73649;77398	9.04E-01;7.73E-01;4.28E-01;9.65E-04	44;3793;40582;74757	2.64E+00;1.89E+00;5.62E-01;6.13E-02
RPS11	-0.423831	1.42023	4	CCGATGTTCTTGTAGTACCG;GGGCTTCAAGACACCCAAGG;GTAATGTGTCCATTCGAGGG;GGATGTAGTGCAGATAGTCT	-1.23;-0.52;-0.1;0.15	45399;64653;71277;74211	9.43E-01;7.80E-01;6.05E-01;7.40E-02	3231;6165;12789;32043	1.82E+00;1.53E+00;1.49E+00;8.33E-01
LMTK2	-0.423955	1.36857	4	TCTGGAGCAGTCCATCGCAG;CCGACATGGATAATCCAGAA;AAAAGCAAGTGCCAACCCAA;ACAATAACATCTAAACACGT	-1.92;-0.59;0.27;0.55	15924;63191;74879;76064	9.22E-01;8.69E-01;3.85E-01;3.12E-02	1378;2563;14251;61518	2.21E+00;1.69E+00;1.17E+00;4.00E-01
SNRPG	-0.424552	1.37436	4	CCACACATTCATCTATCACA;TTAATAGTGAAATTAAATGG;CATGTCCAAGGAATATTGCG;TGTGTGGAGATGGCGACTAG	-1.75;-0.25;-0.14;0.44	23447;69257;70781;75657	1.27E+00;5.81E-01;3.87E-01;4.05E-02	1785;6661;8185;53995	2.37E+00;1.43E+00;1.07E+00;6.26E-01
RAB37	-0.424568	1.34739	4	GCAGCCTCCCTGAGCAACAC;TGGCTATGAAGGTTCCGGAC;TCTCCCAGAAGCATCACCTA;ATCTTCTTTCGACAACATCA	-1.26;-0.81;-0.1;0.48	44151;58134;71250;75811	7.42E-01;6.77E-01;6.04E-01;3.70E-02	1631;6192;19308;33291	1.49E+00;1.47E+00;1.33E+00;1.10E+00
AK6	-0.424793	1.5364	4	CAGGGAAGAAATCACAACCA;TTAGATAACCAAATGAGAGA;TGTACGAAAGACTTGAAACA;GTGGGTGATTTAGCTCGAGA	-0.86;-0.42;-0.24;-0.18	56869;66404;69420;70165	1.26E+00;1.05E+00;5.25E-01;1.71E-01	7277;8022;11038;20573	2.30E+00;2.00E+00;1.29E+00;5.54E-01
SNRPF	-0.42509	1.51746	4	AGATGGCTACATGAACATGC;GCTTTCCTGTTAGTCCATTG;GTGATGGTGAAACTTAAGTG;ACTAACAGGAAAGCCAGTGA	-0.79;-0.65;-0.14;-0.12	58610;61891;70804;71037	1.36E+00;8.11E-01;5.82E-01;1.50E-01	6405;6638;15551;18832	2.46E+00;1.59E+00;1.43E+00;5.93E-01
CARS1	-0.426273	1.48884	4	TGATGTCAACAGGAGCGCGA;GCTTCGATGGACATTCACGG;TGGCACATACTCACTAACCC;TGAGATGCGTCATAGACGGT	-1.21;-0.22;-0.2;-0.07	46107;69595;69856;71678	1.30E+00;8.02E-01;5.41E-01;1.34E-01	5764;7586;7847;31335	2.43E+00;1.57E+00;1.33E+00;6.27E-01
TM7SF3	-0.427513	1.4218	4	ACAGCTGTCACTGGAAGCGT;AGACGTACCTCGCATAGCCT;CAGAGCAGAGTACATGCACT;TAAAGCCACATACTCACCTA	-1.33;-0.34;-0.19;0.16	41676;67720;70060;74225	1.14E+00;6.74E-01;5.49E-01;7.37E-02	3217;7382;9722;35766	2.16E+00;1.35E+00;1.34E+00;8.35E-01
BMP6	-0.42786	1.4337	4	TCTACAAGGACTGTGTTATG;TCTTATAGTGGAGTACGACA;GGCGCGGACTTCAGTCGCCC;GTGACTCCACAGCATAACAT	-0.88;-0.71;-0.41;0.29	56199;60441;66642;75014	1.22E+00;7.54E-01;4.49E-01;5.53E-02	2428;10800;17001;21243	2.25E+00;1.48E+00;1.06E+00;9.43E-01
RPL13	-0.427914	1.50404	4	GTTGGCCTGCAGGGACTCCG;GCCGGATGGGACCCGACGCG;TACCACACGAAGGTGCGCGC;CACCTGCGGATCTTACGGGC	-0.79;-0.65;-0.19;-0.07	58578;61933;70059;71593	1.36E+00;8.13E-01;5.49E-01;1.36E-01	5849;7383;15509;18864	2.45E+00;1.59E+00;1.35E+00;6.22E-01
ATP2A2	-0.428729	1.46092	4	GTACACCAAATAAACCAAGC;GAGGCCACCTCGATTCTCGG;AGATAACAGAAGTACAACCA;GTTCAACTCGAGCAAAACAG	-1.2;-0.31;-0.21;0.0	46500;68262;69840;72825	1.18E+00;8.15E-01;5.41E-01;1.07E-01	4773;7602;9180;30942	2.23E+00;1.59E+00;1.33E+00;6.91E-01
POLD2	-0.429097	1.4528	4	GAGTTGGTGTAGGTTGCCAC;TGTATGTATTTACTCCGAGG;GTTGCCAGCGAGGATAACCC;TGTCAAAGCTGGTTACGGGT	-1.12;-0.44;-0.15;0.0	49009;66053;70588;72554	1.03E+00;9.02E-01;5.72E-01;1.13E-01	4684;6854;11389;28433	1.96E+00;1.74E+00;1.41E+00;6.98E-01
PNO1	-0.429366	1.44114	4	ACAGACTTGTAAAGAAACCA;CCGACGGGCGAAGAAACGAC;GAGGTCATCCAACCTGATGA;ATGGTGTGTATCTGTTAGCT	-0.95;-0.66;-0.25;0.14	54218;61822;69204;74139	1.12E+00;8.08E-01;5.18E-01;7.57E-02	3303;8238;15620;23224	2.09E+00;1.58E+00;1.27E+00;8.25E-01
KLHL7	-0.429833	1.36825	4	GAGGAAACCTGACTTTAGCA;GATAGCTGGTATTCGAAACT;TTTAGGTATAAGTGTGCTAG;TTAAAATATCTACAAGACTG	-1.32;-0.62;-0.08;0.3	42068;62527;71508;75071	8.38E-01;6.84E-01;6.17E-01;5.40E-02	2371;5934;14915;35374	1.64E+00;1.52E+00;1.36E+00;9.52E-01
RPS27P6	-0.429905	1.06474	2	GAAACACAAGAAGAAACGCC;TTGTGCATGGCTAAAGACCG	-0.69;-0.17	61123;70314	4.78E-01;8.39E-02	7128;16319	1.35E+00;7.77E-01
PPIAP19	-0.430326	1.59051	5	GGTGACTTCACACGCCATAA;CCAGGGTTTATGTGTCAGGG;CCACCCTGACACATAAACCC;TTCACACGCCATAATGGCAC;AATGCTGGACCCAACACAAA	-1.46;-1.01;0.0;0.04;0.28	36216;52669;72739;73289;74948	1.52E+00;8.20E-01;7.26E-01;6.67E-01;7.11E-02	2494;4153;4827;24773;41226	2.67E+00;1.61E+00;1.45E+00;1.37E+00;8.50E-01
TINF2	-0.430577	1.47379	4	CAATGGGCCTCCACTAGGGG;TGCCTGGAGACAATATGGTG;GGAACTTGAACAAGAGTATG;CAGAATCTGGACCTATAGTG	-1.35;-0.21;-0.1;-0.07	40872;69838;71335;71652	1.33E+00;6.53E-01;6.08E-01;1.35E-01	5790;6107;7604;36570	2.47E+00;1.50E+00;1.30E+00;6.25E-01
HAL	-0.430833	1.24973	4	TTGTATCATTCACCACACCA;AGATGGAGACCGTCTGACCA;GAAGTGCGCGTCATCCACGG;AAGCAACTTCAATTTGCCCA	-1.48;-0.86;-0.5;1.12	35569;56746;64949;77067	6.38E-01;5.37E-01;4.19E-01;8.41E-03	375;12493;20696;41873	1.72E+00;1.25E+00;1.07E+00;9.59E-01
CD59	-0.430933	1.25644	4	AAAATCAGATGAACAATTGA;ACGACGTCACAACCCGCTTG;AAGGAGGGTCTGTCCTGTTC;CTGAATGGCAGAAGACAGCC	-1.44;-0.96;-0.29;0.97	37113;54080;68598;76904	5.75E-01;5.67E-01;4.98E-01;1.21E-02	538;8844;23362;40329	1.57E+00;1.21E+00;1.13E+00;1.12E+00
COPS5	-0.431836	1.47652	4	CCAACAAGAACAATATCCGC;AGCAGCCTGAGCATTTACTC;GGGTGGTATCATAGCCACCC;GATGGGTCTGATGCTAGGAA	-1.34;-0.2;-0.11;-0.08	41387;69945;71163;71482	1.34E+00;6.66E-01;5.99E-01;1.39E-01	5960;6279;7497;36055	2.48E+00;1.48E+00;1.33E+00;6.16E-01
SF3B5	-0.432133	1.46297	4	CAGTCCAAGTACATCGGCAC;GCCACGCCGACACCACCAAG;TGTAGGAGCAGTACGAGTCG;CAATGGCGAAGTAGTTGAGA	-0.88;-0.68;-0.16;-0.0	56093;61166;70506;72538	1.22E+00;7.82E-01;5.68E-01;1.14E-01	4904;6936;16276;21349	2.24E+00;1.53E+00;1.40E+00;6.82E-01
NBPF1	-0.432996	1.84568	6	AGTGAAAAAGGAGGACCAAG;GATGCTGTACACATTATCCC;AGAGCAGCTCAAGCAAGCTG;GTGGGATCAAGTGAAAAAGG;GAGGCTGGTTGGAGTCACAA;TACGAGGCCAACATTTCAGG	-1.08;-0.61;-0.59;-0.28;-0.16;0.13	50311;62821;63233;68770;70500;74012	1.90E+00;1.69E+00;1.17E+00;9.32E-01;4.73E-01;1.18E-01	3430;6942;8672;14209;14621;27131	2.93E+00;2.73E+00;1.95E+00;1.71E+00;1.08E+00;6.74E-01
LOC102724250	-0.432996	1.84568	6	AGTGAAAAAGGAGGACCAAG;GATGCTGTACACATTATCCC;AGAGCAGCTCAAGCAAGCTG;GTGGGATCAAGTGAAAAAGG;GAGGCTGGTTGGAGTCACAA;TACGAGGCCAACATTTCAGG	-1.08;-0.61;-0.59;-0.28;-0.16;0.13	50311;62821;63233;68770;70500;74012	1.90E+00;1.69E+00;1.17E+00;9.32E-01;4.73E-01;1.18E-01	3430;6942;8672;14209;14621;27131	2.93E+00;2.73E+00;1.95E+00;1.71E+00;1.08E+00;6.74E-01
PSMB4	-0.433068	1.52485	4	AGCATAGCCTCCGATGACCA;GAAATCAGCGTAGTCGCCAG;GAAACGAGCCAAGGAGCCGT;CGCCCTCGAACTTAACGCCG	-0.69;-0.61;-0.36;-0.07	60997;62774;67491;71679	1.52E+00;8.49E-01;4.68E-01;1.34E-01	5763;9951;14668;16445	2.69E+00;1.66E+00;1.12E+00;6.27E-01
ATXN7L2	-0.43308	1.4403	4	GCTCAGGGGAGCAGATAACG;GAAGGCCAACTCCCGCAAAG;ATCATCCAATTCACTCTCGG;TGGTGACAGAAAGAAGACAT	-1.37;-0.5;0.06;0.07	40246;65102;73517;73546	9.68E-01;7.61E-01;6.38E-01;8.96E-02	3896;3925;12340;37196	1.87E+00;1.86E+00;1.27E+00;7.64E-01
DRAXIN	-0.433804	1.33521	4	GAGGTCGGTTCTCCTTCTCG;GGCACAGCCCAGGTCTGACG;GTGGTGAGAAAGAACATGGT;GACAGGTTGAGGCTGCACCA	-1.11;-1.07;-1.01;1.46	49291;50524;52589;77279	9.13E-01;5.11E-01;3.96E-01;3.64E-03	163;24853;26918;28151	2.08E+00;1.76E+00;9.60E-01;5.45E-01
ANKDD1A	-0.434264	1.30814	4	ACTTACATGATCAACCACGT;TGTGCTGGCGTTCATAATGG;GTAGCCACTTACATTGTCCA;TGCGGTAGGGGCCCTCACAG	-1.17;-1.05;-0.27;0.76	47371;51139;68894;76581	8.44E-01;5.20E-01;5.07E-01;1.94E-02	861;8548;26303;30071	1.64E+00;1.37E+00;1.24E+00;9.85E-01
ANKRD66	-0.434455	1.37866	4	CCCACACTAGTAACCAGGCA;GTACATCTAAGGGCAAATGG;TGTGTCTCCAAAGAAGTCAG;CTTACCACAACAAAGATGGC	-1.05;-0.77;-0.26;0.35	51173;59078;69098;75285	9.87E-01;7.07E-01;5.14E-01;4.91E-02	2157;8344;18364;26269	1.88E+00;1.39E+00;1.26E+00;9.90E-01
PPP1R35-AS1	-0.434655	1.12907	2	CTGCGGCTCGGACCGCACCG;TGAACGTGCCGCGCTCCAAG	-0.47;-0.4	65656;66735	5.88E-01;1.29E-01	10707;11786	1.64E+00;6.23E-01
NCK1	-0.435476	1.35019	4	GGAATTTCGAACTCGCCACC;AACCTGAAAATGACCCAGAG;TCTCTGACAGAGAACCCACA;GCTACAATGGACAAGTTGGA	-1.67;-0.42;-0.02;0.37	27046;66511;72270;75367	1.05E+00;6.63E-01;4.15E-01;4.72E-02	2075;5162;10931;50396	2.02E+00;1.63E+00;1.01E+00;7.46E-01
PRSS12	-0.435496	1.30497	4	GACTGAGCTGAATACATACG;AAGGCCCAGTCCAGAAAACG;TGGATGAAGTACGCTGCACT;GTGGATAATGTGAAGTGCAC	-1.33;-0.68;-0.57;0.84	41541;61288;63613;76742	7.86E-01;6.70E-01;4.02E-01;1.58E-02	700;13829;16154;35901	1.54E+00;1.45E+00;1.34E+00;8.89E-01
SLC22A1	-0.435641	1.23602	4	TTGTGATAACAGCCACCGAG;CCAGTGCAGGCGCTATGAAG;GGGAACTGTGCTGGTCAACG;GTATGACTGGCAGTTCAACC	-1.73;-0.96;-0.05;1.0	24404;53950;71928;76942	6.42E-01;5.72E-01;3.93E-01;1.12E-02	500;5514;23492;53038	1.60E+00;1.58E+00;1.11E+00;6.58E-01
ATP5F1EP2	-0.436195	1.02984	2	TTGCACAGATCTGGGAGTAT;GAGTCCAGCCTGTCTCCAGT	-1.05;0.18	51196;74383	3.49E-01;3.50E-02	3059;26246	1.12E+00;9.40E-01
RPS20	-0.436275	1.60042	4	ACCAGTTCGAATGCCTACCA;AAAAACACCCGTGGAGCCGG;GTGTGTGCTGACTTGATAAG;GTGGTGAAGGTTCTAAGACG	-0.55;-0.54;-0.43;-0.22	64082;64196;66234;69617	1.77E+00;9.19E-01;4.41E-01;1.85E-01	7825;11208;13246;13360	3.05E+00;1.78E+00;1.04E+00;5.32E-01
NDUFA13	-0.437214	1.43218	4	TCACAGGCGCCTACAAATCG;AGCAGGACATGCCTCCGCCG;AAACGGAACTTGCCGCGTCG;GTTCTCCCGAAGCATCTGCA	-1.17;-0.47;-0.12;0.02	47406;65495;70992;73061	9.91E-01;8.45E-01;5.91E-01;1.01E-01	4381;6450;11947;30036	1.91E+00;1.65E+00;1.46E+00;7.21E-01
CDIPT	-0.437233	1.42431	4	TCTTCCAGGAACCCGGTTTG;CCAGAATCGCAGCAGACCTG;TTCGGATCTACTACACCTCG;GCTGATTTGGAAGAACAGCG	-1.43;-0.3;-0.08;0.06	37812;68436;71462;73531	1.20E+00;6.15E-01;5.82E-01;9.00E-02	3911;5980;9006;39630	2.26E+00;1.52E+00;1.16E+00;7.62E-01
RPS27P4	-0.437371	1.27703	3	ACAAAACTACCGTTTGTGCA;TTCATGGATGTGAAATGCCC;TTGTGCATGGCTAAAGACCG	-0.91;-0.23;-0.17	55415;69522;70314	7.60E-01;6.07E-01;1.26E-01	7128;7920;22027	1.64E+00;1.55E+00;6.43E-01
WDR1	-0.438249	1.46431	4	CTGACGGTGCATAAAAACGG;GCAGCATGGACGACACCGTG;GTGTGCGATTCTCTCCTGAT;CATGGGAAATGTGCTGACCA	-0.9;-0.59;-0.27;0.0	55637;63366;68923;72903	1.19E+00;8.77E-01;5.08E-01;1.05E-01	4539;8519;14076;21805	2.20E+00;1.71E+00;1.24E+00;7.09E-01
PWWP2A	-0.438372	1.39045	4	CAAGCGCGTCCTCAATGATG;TGTGTCCCTGATAAACAAAG;AAACTGACCATAAAGTGGAT;TGGAATGTATTACTTTGGAG	-1.37;-1.28;0.4;0.49	40073;43634;75519;75862	1.04E+00;6.33E-01;4.40E-01;3.58E-02	1580;1923;33808;37369	2.45E+00;1.27E+00;1.12E+00;7.27E-01
ST8SIA5	-0.438444	1.25731	4	GCAGGTGTACGAGAACGCGT;ACCCCAGCATCATCACAGAG;GTGTACTTCTCTGAGATGGG;ATGGGCGATGAACATCTCTG	-2.12;-0.6;-0.09;1.05	8108;63156;71450;76984	8.67E-01;6.14E-01;5.22E-01;1.03E-02	458;5992;14286;69334	1.69E+00;1.63E+00;1.51E+00;1.92E-01
OTUD7A	-0.439237	1.3741	4	AATTGCTGCACACCGAATCG;CAGAAAAGCGGCTTTCCCGG;TCTCTGTTCCATGGACACAA;TATGGGCTAGGACAAAAACG	-1.41;-0.46;-0.1;0.21	38388;65754;71309;74572	1.01E+00;6.07E-01;5.95E-01;6.56E-02	2870;6133;11688;39054	1.93E+00;1.50E+00;1.19E+00;8.78E-01
MROH2B	-0.439305	1.32738	4	TAATAATGAAGCCATTCGAG;GACTGCTCCCAACCAACTGG;TTCTTGAGGAGAATATTCGG;TGAGGCATTCCAATGACCAG	-1.35;-0.67;-0.17;0.43	40867;61579;70382;75622	7.98E-01;6.53E-01;5.63E-01;4.13E-02	1820;7060;15863;36575	1.56E+00;1.39E+00;1.30E+00;1.06E+00
NF1	-0.440084	1.52296	4	CCACCACCTAGAATCGAAAG;CATGAGACCACTGTCTACGT;GGTCCAGTCAGTGAACGTAA;GAGGAAGCAGATATCCGGTG	-0.73;-0.6;-0.26;-0.17	60076;62962;69111;70433	1.46E+00;8.58E-01;5.15E-01;1.65E-01	7009;8331;14480;17366	2.60E+00;1.67E+00;1.26E+00;5.65E-01
RPL36AP46	-0.440198	0.833975	1	AGAACCTTCTGTAAGAAGTG	-0.44	66092	0.0688	11350	0.834
RTEL1	-0.44024	1.4449	4	GTTGTCATACACCCTGACGT;GTCACCGGAGGACGGCTCAG;CTTTGACGAAGCTCACAACG;CCTGCTCATACTCCACACAC	-0.98;-0.55;-0.29;0.05	53511;64083;68660;73426	1.09E+00;9.13E-01;5.00E-01;9.25E-02	4016;8782;13359;23931	2.04E+00;1.77E+00;1.22E+00;7.52E-01
RFC3	-0.440458	1.47315	4	AAGCACCTACTACGAATAGG;TACACACAGTAGATAACACG;GCAGGCTTCACACATAAGCA;GGTCCGTACACTAACAGATG	-0.83;-0.64;-0.25;-0.04	57633;62160;69264;71979	1.30E+00;8.22E-01;5.20E-01;1.27E-01	5463;8178;15282;19809	2.37E+00;1.61E+00;1.27E+00;6.45E-01
C1orf116	-0.441019	1.29575	4	GGCTGCCCTTGACTTGGACG;CTCTTCAGAACAATATTAGG;ACGTACAGATCCAGAGCGGG;GTCACAACCCTGGAGAACCG	-1.56;-1.19;0.13;0.87	31970;46569;74021;76769	8.12E-01;4.76E-01;4.62E-01;1.51E-02	673;3421;30873;45472	1.97E+00;1.47E+00;9.25E-01;8.17E-01
MED16	-0.442101	1.34105	4	TAGCCTTTAAGTGGACGGCG;CGACGGTGAGAACTTGACTC;GGTGACCGGCTACGACTGGT;GGTGTGGTAGTCGCACACGC	-1.29;-0.68;-0.15;0.35	43236;61229;70622;75313	7.84E-01;7.16E-01;5.73E-01;4.84E-02	2129;6820;16213;34206	1.54E+00;1.42E+00;1.41E+00;9.95E-01
ALG13	-0.442207	1.47091	4	TCGTTTATAACCACTACGAG;GTAAACGACTCAGTACTGAA;GCGCCGACACACACGCAATG;AAGTGCGTGTTTGTTACCGT	-1.74;-0.04;-0.03;0.05	23731;72001;72120;73385	1.59E+00;6.54E-01;3.88E-01;9.35E-02	4057;5322;5441;53711	2.89E+00;1.61E+00;7.49E-01;6.36E-01
NO_SITE_34	-0.442222	1.58661	4	AGCTGGACTCTGTAGAAATC;AGCTTTCGAAATTGAGTGTC;AGCTTAATGTGCAGGTCAGA;AGGACACAGGATACGCAGCT	-0.62;-0.49;-0.39;-0.27	62674;65130;67045;68892	1.65E+00;9.70E-01;4.58E-01;2.03E-01	8550;10397;12312;14768	2.88E+00;1.87E+00;1.09E+00;5.07E-01
NXT1	-0.442531	1.43309	4	ACTACACCACCATGGATAAG;ACAGATGACAACAAGGACCG;AGCATTGCCATTCCAGACCA;TGTGGATTTCAAGACCTATG	-1.2;-0.43;-0.08;-0.06	46226;66300;71560;71783	1.04E+00;8.06E-01;6.20E-01;1.32E-01	5659;5882;11142;31216	1.99E+00;1.58E+00;1.53E+00;6.33E-01
ZNHIT2	-0.442767	1.46907	4	GGCTCAGGCTGACTATCGCG;ATCTCCAAGAACCCGCTCGG;TCCGGAAACGCCGAGCAGTG;CAGGGCGAGAGTATGCGCGT	-1.37;-0.17;-0.13;-0.11	40075;70366;70953;71210	1.38E+00;6.34E-01;5.89E-01;1.46E-01	6232;6489;7076;37367	2.56E+00;1.45E+00;1.27E+00;6.02E-01
LYRM1	-0.443423	1.44423	4	ATGAAGCCAGAACGCTGTTC;GGAAATGGCAGGCGACATCA;GCAACACGACAAGAAGTCCT;ATGCAGTCCAATTTCAATCC	-0.93;-0.77;-0.08;0.01	54959;59094;71529;72941	1.16E+00;7.08E-01;6.19E-01;1.04E-01	4501;5913;18348;22483	2.15E+00;1.53E+00;1.39E+00;7.12E-01
MRPS34	-0.444018	1.4302	4	CATGTACCATGACTGGCGGC;AGGACTTGCGCGTGACCAGG;TGGACTACGAGACCTTGACG;GGAAGACTGAGAGCGAGGCG	-1.15;-0.4;-0.28;0.05	48108;66884;68783;73383	1.08E+00;8.70E-01;5.04E-01;9.35E-02	4059;8659;10558;29334	2.06E+00;1.69E+00;1.23E+00;7.49E-01
RPIA	-0.444411	1.43556	4	GCACAGTCTGGGACCCGTGG;AGGAAGTGGGAATACAGACG;TGATCTGGATCGACACCCAG;GGCTGTGGAGAACCACGTGA	-1.14;-0.48;-0.09;-0.08	48454;65446;71452;71543	9.88E-01;8.82E-01;6.14E-01;1.38E-01	5899;5990;11996;28988	1.90E+00;1.71E+00;1.51E+00;6.19E-01
CEL	-0.444588	1.28397	4	CAGGCAGTCTTCATCCCCGT;CACACGCGGAAACGTCATCG;CAGACACTGGGCCATCCTGG;GAATATCGCGGCCTTCGGGG	-1.61;-0.53;-0.26;0.63	29811;64434;69001;76282	9.31E-01;5.11E-01;4.46E-01;2.62E-02	1160;8441;13008;47631	1.80E+00;1.25E+00;1.24E+00;8.44E-01
POP7	-0.444785	1.43554	4	AGAGCACGCGTTCTGACCCC;ATCCAGTGGAATACACCCTT;TAAATGTCATTGGGTCTCCG;GCAGCGCGATGTTGATGGCG	-0.94;-0.7;-0.18;0.03	54738;60691;70288;73251	1.15E+00;7.63E-01;5.59E-01;9.66E-02	4191;7154;16751;22704	2.13E+00;1.50E+00;1.37E+00;7.37E-01
RPS26P28	-0.445483	1.23809	3	TGCAGCGAATAGGCTGCACG;CTGTGCCCGATGCGTGCCCA;CGTCATTCGAAACATAGTGG	-1.03;-0.21;-0.09	51781;69763;71372	6.57E-01;6.17E-01;1.06E-01	6070;7679;25661	1.58E+00;1.44E+00;7.00E-01
RPS26P8	-0.445483	1.23809	3	TGCAGCGAATAGGCTGCACG;CTGTGCCCGATGCGTGCCCA;CGTCATTCGAAACATAGTGG	-1.03;-0.21;-0.09	51781;69763;71372	6.57E-01;6.17E-01;1.06E-01	6070;7679;25661	1.58E+00;1.44E+00;7.00E-01
RPS26P6	-0.445483	1.23809	3	TGCAGCGAATAGGCTGCACG;CTGTGCCCGATGCGTGCCCA;CGTCATTCGAAACATAGTGG	-1.03;-0.21;-0.09	51781;69763;71372	6.57E-01;6.17E-01;1.06E-01	6070;7679;25661	1.58E+00;1.44E+00;7.00E-01
RPS26P32	-0.445483	1.23809	3	TGCAGCGAATAGGCTGCACG;CTGTGCCCGATGCGTGCCCA;CGTCATTCGAAACATAGTGG	-1.03;-0.21;-0.09	51781;69763;71372	6.57E-01;6.17E-01;1.06E-01	6070;7679;25661	1.58E+00;1.44E+00;7.00E-01
RPS26P47	-0.445483	1.23809	3	TGCAGCGAATAGGCTGCACG;CTGTGCCCGATGCGTGCCCA;CGTCATTCGAAACATAGTGG	-1.03;-0.21;-0.09	51781;69763;71372	6.57E-01;6.17E-01;1.06E-01	6070;7679;25661	1.58E+00;1.44E+00;7.00E-01
RPS26P25	-0.445483	1.23809	3	TGCAGCGAATAGGCTGCACG;CTGTGCCCGATGCGTGCCCA;CGTCATTCGAAACATAGTGG	-1.03;-0.21;-0.09	51781;69763;71372	6.57E-01;6.17E-01;1.06E-01	6070;7679;25661	1.58E+00;1.44E+00;7.00E-01
CHEK2	-0.445927	1.41061	4	AGAGCTGTTTGACAAAGTGG;AGGTAAAGCTGGCTTTCGAG;GCATACATAGAAGATCACAG;GGGCCCATAATCGAGCCCAG	-1.34;-0.44;-0.02;0.02	41253;66121;72236;73066	1.03E+00;6.63E-01;6.61E-01;1.01E-01	4376;5206;11321;36189	1.97E+00;1.63E+00;1.32E+00;7.22E-01
LOC101927079	-0.445973	1.03301	2	GCCCAGAAATAAATAGAGGG;CTTGAGACTGAGTCAGACCA	-1.7;0.81	25824;76686	3.52E-01;8.51E-03	756;51618	1.71E+00;3.52E-01
XKR7	-0.445989	1.34136	4	AAGCGGCCGCTGTCCTACAA;CTTCTGCTGGTTCAACGTCA;CAAGCGCAGCATGCTCACGT;GAAGGTCATGACGCACCAGT	-1.73;-0.46;0.01;0.4	24340;65762;72932;75505	1.01E+00;7.11E-01;3.92E-01;4.40E-02	1937;4510;11680;53102	1.93E+00;1.74E+00;1.03E+00;6.55E-01
PPP1CC	-0.446328	1.37385	4	GAAGCACCACTCAAAATATG;AAGCAACTACCTGTTTCTTG;AGCCTAAGACATCTTTATCG;TTTACCGATAGCAGCCATCG	-1.17;-0.49;-0.49;0.36	47454;65140;65263;75339	9.70E-01;8.47E-01;4.24E-01;4.78E-02	2103;12179;12302;29988	1.87E+00;1.65E+00;1.00E+00;9.77E-01
RPL10A	-0.446736	1.55047	4	GAAGAACTATGATCCCCAGA;CACACACAGAGAACTTAGGG;GGCCCAGGTTTAAATAAGGC;TCGCGACACCCTGTACGAGG	-0.69;-0.54;-0.3;-0.26	61071;64289;68469;69054	1.53E+00;9.23E-01;4.94E-01;1.99E-01	8388;8973;13153;16371	2.70E+00;1.79E+00;1.20E+00;5.13E-01
RPL6	-0.446761	1.20048	4	GCCAAGAAGGTTGATGCTGG;GTACTCTCACCTTGCCCCTG;ACAGGGTTGCGGCTGCAATG;GTTGGTGGTGACAAGAACGG	-1.59;-1.06;-0.64;1.51	30747;51019;62125;77295	5.18E-01;4.58E-01;3.89E-01;3.28E-03	147;15317;26423;46695	2.12E+00;9.80E-01;8.79E-01;8.21E-01
TMEM108	-0.4472	1.50202	4	CCTGCTGACAAAGCCACCGG;AGTGCCCAGCAATACCTCAT;CACCGACACCCCGTGCAGAG;GCTGTCACCATGGTTCCCGG	-0.76;-0.57;-0.32;-0.13	59323;63625;68087;70897	1.41E+00;8.90E-01;4.84E-01;1.53E-01	6545;9355;13817;18119	2.52E+00;1.73E+00;1.17E+00;5.86E-01
PAF1	-0.447298	1.33015	4	CAGCAAACCCCGAGTCACAC;CATCTCCAATGAGAAGCCTG;AGACGTTGAAGAAACGAAAG;ACCATTGGGGTCGATGCGGT	-1.37;-0.72;-0.03;0.34	40011;60229;72130;75231	7.46E-01;6.54E-01;6.32E-01;5.03E-02	2211;5312;17213;37431	1.61E+00;1.47E+00;1.26E+00;9.80E-01
SPATC1	-0.447692	1.39642	4	AACGAGTCCTCGAAGAAGTG;AGTGGGTACCACGCAAGCTG;GCATCAGCGGGTTCACGAGT;AGCACCACCCACATCGCCCA	-1.07;-1.03;0.02;0.28	50755;51818;73156;74971	9.70E-01;7.29E-01;5.32E-01;5.63E-02	2471;4286;25624;26687	1.85E+00;1.79E+00;1.01E+00;9.36E-01
RIN2	-0.447749	1.25735	4	AGCAGCCTGGAGGACTACGA;TGGAGACTATTAATAGCGGG;GGCCCTTGTGCAATCCCCCG;AGTGGGGCCCCAAATTCACA	-2.07;-0.86;0.09;1.06	9631;56632;73745;76997	7.83E-01;6.35E-01;4.76E-01;9.99E-03	445;3697;20810;67811	1.91E+00;1.65E+00;1.25E+00;2.31E-01
RNPEP	-0.447836	1.28505	4	GTTTCACCATGTACGCCCAG;GCTGCCAAGGAGGAGTACAA;CCAAAGCTATCAGATAGGAG;GGGTGACAAAGGTCAGACAA	-1.6;-0.72;-0.02;0.55	30465;60315;72245;76063	7.50E-01;6.62E-01;4.54E-01;3.12E-02	1379;5197;17127;46977	1.63E+00;1.47E+00;1.17E+00;8.68E-01
UBE2L3	-0.448044	1.42404	4	GAAAAACTTCCGTAACATCC;AAGGCTCCCTTATCATATGG;ACCCAAACATCGACGAAAAG;TTGAAGAAATCCGCAAATGT	-1.01;-0.68;-0.13;0.02	52653;61380;70902;73089	1.05E+00;7.90E-01;5.86E-01;1.00E-01	4353;6540;16062;24789	1.98E+00;1.55E+00;1.45E+00;7.23E-01
OR6B1	-0.448046	1.32548	4	TACCCAACCATAATGAGCCA;GTGCAGGAGAGATTAAGTAC;AAGTACATAGGCTTGTGCAG;TGTGGCCTATATTCTGACAG	-1.76;-0.36;-0.08;0.41	22918;67474;71488;75557	1.12E+00;6.16E-01;3.84E-01;4.28E-02	1885;5954;9968;54524	2.13E+00;1.52E+00;1.04E+00;6.10E-01
FHDC1	-0.448439	1.23483	4	ATTATCTCTGGAGAACACGG;GCTACATTCAATATTACACT;ATATCTTCTACAATGGACCG;CCGTTCATGTGAGTAGTTGG	-2.02;-1.43;0.09;1.58	11502;37528;73709;77315	7.79E-01;4.36E-01;4.27E-01;2.83E-03	127;3733;39914;65940	2.19E+00;1.90E+00;5.76E-01;2.79E-01
SMIM23	-0.448763	1.25017	4	CAGCTGCTTGAACGGAGAAG;GCAGTTGGGAGGTGTCAGAA;AGCAATGCCAACAGCGTCTA;AAGAACCGATAAAGACCATC	-2.0;-1.33;0.16;1.38	12460;41658;74237;77246	8.36E-01;4.31E-01;4.20E-01;4.38E-03	196;3205;35784;64982	2.02E+00;2.00E+00;6.73E-01;3.05E-01
POTENTIALLY_ACTIVE_53	-0.449321	0.827669	1	CTGCACCAGCGAAGCGCCTG	-0.45	65926	0.0699	11516	0.828
NEURL1B	-0.449368	1.32198	4	GTGTTCTACAGCGTGAACGA;ATGGCGTCACGTTCACGCAG;CCTGTCGGCCGACCGCAAAG;CGAGCTCGAGAACAACCAGG	-1.64;-0.88;0.23;0.49	28742;56312;74657;75848	8.90E-01;6.27E-01;4.33E-01;3.61E-02	1594;2785;21130;48700	2.14E+00;1.23E+00;1.11E+00;8.06E-01
RPL17P36	-0.449984	0.827179	1	CCGTAAGGATCATCTCAATG	-0.45	65913	0.07	11529	0.827
MRPL23	-0.450328	1.40525	4	GGGCATCTATAACGTGCCCG;GAAGAGATCACAGAAACGTG;AGGTACCCCCTGTACCGGCT;CACACGCACCAGCTGCACGT	-1.24;-0.56;-0.0;-0.0	45046;63923;72507;72532	9.05E-01;7.69E-01;6.79E-01;1.14E-01	4910;4935;13519;32396	1.76E+00;1.67E+00;1.51E+00;6.81E-01
LOC107987373	-0.450328	1.40525	4	GGGCATCTATAACGTGCCCG;GAAGAGATCACAGAAACGTG;AGGTACCCCCTGTACCGGCT;CACACGCACCAGCTGCACGT	-1.24;-0.56;-0.0;-0.0	45046;63923;72507;72532	9.05E-01;7.69E-01;6.79E-01;1.14E-01	4910;4935;13519;32396	1.76E+00;1.67E+00;1.51E+00;6.81E-01
NUP155	-0.450529	1.45459	4	ACTGCTCAACAAGTTCAGGT;ACGGCCTAATACACTGACGC;TTTGGATAGGGACTACCACT;AAGAATTACTATGTCTACAG	-0.93;-0.49;-0.33;-0.06	54780;65260;68036;71834	1.15E+00;9.77E-01;4.82E-01;1.31E-01	5608;9406;12182;22662	2.13E+00;1.88E+00;1.17E+00;6.36E-01
LRRC37A3	-0.450533	1.80592	6	CAGGTCTGGAAGCTGAGTTG;TAAACCATCTCCAACCACGG;ACCTCCCTAGAAGACTCAGA;AACTTCTCTAGTCCACCAGG;CACTCCAGAACCCACTACGG;GAAACAGGGAGCCTTTCCTG	-1.06;-0.74;-0.69;-0.18;-0.03;-0.0	50986;59825;61099;70216;72154;72496	1.74E+00;1.62E+00;1.05E+00;1.03E+00;5.41E-01;1.72E-01	4946;5288;7226;16343;17617;26456	2.80E+00;2.55E+00;1.92E+00;1.73E+00;1.28E+00;5.60E-01
POU6F2	-0.451247	1.36838	4	ATGTTGGTGAGATTCGCTGT;CATACCTGTAGAGGATTGGG;TGTGGAATCAAATGACAGCG;CAACTAGTTACTAATGCACA	-1.41;-0.5;-0.03;0.14	38273;64953;72165;74108	9.60E-01;6.57E-01;5.92E-01;7.64E-02	3334;5277;12489;39169	1.85E+00;1.62E+00;1.18E+00;8.21E-01
CDC7	-0.451609	1.4143	4	TCCTGGTGTACCTGCCCTAG;TTAAACACATTACTAAGCTG;TAGGGGGCAAGATAATGTCA;GGCCAAACCAAAGTCTACCA	-1.5;-0.3;-0.01;0.0	34854;68451;72442;72673	1.20E+00;6.75E-01;5.24E-01;1.10E-01	4633;5000;8991;42588	2.26E+00;1.66E+00;1.04E+00;7.01E-01
SKIV2L	-0.451826	1.28736	4	TCACTATATCAACGATGTCG;GACTCCATGCGCAAACACGA;CACACGTGCCCAGTTGCCCG;TGGCCCAGAAACACATGACA	-1.7;-1.03;0.19;0.73	25785;52002;74464;76522	8.64E-01;5.35E-01;4.03E-01;2.07E-02	920;2978;25440;51657	2.09E+00;1.34E+00;1.02E+00;7.03E-01
FAM83A	-0.451836	1.39406	4	GATGTACTGGGCCTCCACCG;AAGTCAGGCAGGAAATTCGC;GATCTTCTGTGACATTCTAG;TTCAGAACCCCCATCCAAGA	-1.8;-0.13;-0.12;0.24	21211;70931;70991;74743	1.45E+00;5.91E-01;3.77E-01;6.16E-02	2699;6451;6511;56231	2.66E+00;1.46E+00;9.02E-01;5.56E-01
AXIN1	-0.453583	1.28171	4	GAAGCACGTACCCAAGTCAG;GGAGCCCTGTGACTCGAACG;AGCCGGCATTGACATAATAG;CGAACTTCTGAGGCTCCACG	-1.24;-1.21;-0.13;0.77	44828;46145;70832;76617	7.62E-01;5.83E-01;4.58E-01;1.86E-02	825;6610;31297;32614	1.50E+00;1.44E+00;1.38E+00;8.03E-01
INACTIVE_4T_54	-0.453915	0.824925	1	TTTTGACTCTAATCACCGGT	-0.45	65853	0.0704	11589	0.825
ALG1L6P	-0.453952	0.82485	1	GTCCTCGGCCCTCCAGCCAG	-0.45	65851	0.0704	11591	0.825
ALG1L7P	-0.453952	0.82485	1	GTCCTCGGCCCTCCAGCCAG	-0.45	65851	0.0704	11591	0.825
RPL17P50	-0.454629	0.824476	1	TGGAGTTGGCAGGTGTGCGC	-0.45	65841	0.0705	11601	0.824
ACOT2	-0.454632	1.36059	4	CTACTTGCTCAGTCATCCCG;GGTACAGCCGGGACGCTCGA;AGATCATTAGGGTTCCTGCT;GCTCGCCAAGAGTGTCGGCG	-1.26;-0.98;0.09;0.33	44451;53437;73711;75207	7.80E-01;7.51E-01;5.61E-01;5.09E-02	2235;3731;24005;32991	1.90E+00;1.48E+00;1.09E+00;9.76E-01
NDUFA11	-0.455287	1.52604	4	GCAGGTGGTGAGGCCAAACA;GGACAATACACGTTCACTGC;CCTTCAAGGAAGGTGCCCGG;AGCGACGCTGGCAATACTGG	-0.74;-0.54;-0.28;-0.26	59976;64210;68706;69107	1.45E+00;9.19E-01;5.02E-01;1.98E-01	8335;8736;13232;17466	2.59E+00;1.78E+00;1.22E+00;5.14E-01
GP1BA	-0.455607	1.44555	4	TTTCCCGTCTACAAATACCC;TCTCACAGTTGCATAACCAG;ATGAGTAGAATAGACCCCAG;CATGTGAAGTGTGAAATTTG	-0.94;-0.47;-0.39;-0.02	54642;65583;66895;72255	1.14E+00;9.96E-01;4.55E-01;1.20E-01	5187;10547;11859;22800	2.12E+00;1.91E+00;1.08E+00;6.62E-01
AUP1	-0.455939	1.23996	4	CAGGGGTCTCTGAACTTGCA;GACCAGCACACAAAGCTGGG;GTGTCCCCAGATTCGTAGTG;TCCTGTTCATCGCCAACTAG	-1.64;-1.25;-1.17;2.25	28329;44588;47239;77420	4.51E-01;4.46E-01;4.28E-01;4.71E-04	22;30203;32854;49113	2.94E+00;7.91E-01;7.55E-01;4.69E-01
WASHC2C	-0.456106	1.64047	6	CAAACAGGGAAACCGACGTG;CTCCTTCAGTGATGGAACGG;TGGCAGTATTGTGGACACTG;ACAACTTGGAGTGAAGTCTG;TGTAGTCCCAGCTACTTGGG;ACTCACATTCTCTATGAACT	-1.33;-1.18;-0.44;-0.27;0.0;0.48	41746;46919;66115;68943;72632;75830	1.41E+00;1.17E+00;9.45E-01;8.77E-01;5.68E-01;5.48E-02	1612;4592;8499;11327;30523;35696	2.30E+00;2.02E+00;1.73E+00;1.46E+00;1.38E+00;9.49E-01
IL25	-0.456328	1.2672	4	CCAAGAATGCAACCACCTGT;GTCTGTAGGCTGACGCAGTG;CAGACTCACTCATATCTCCA;TGGCCCTACAGGACTCTGGG	-1.46;-0.62;-0.5;0.76	36352;62526;65059;76579	8.38E-01;5.52E-01;4.21E-01;1.94E-02	863;12383;14916;41090	1.64E+00;1.37E+00;1.10E+00;9.65E-01
ERAL1	-0.456347	1.18694	4	TGTTGACTTCCCTGCATTCG;GGTGGGCCCTCATGTCGCGA;CCCGCGGTGTCCATGAACAG;CATTGACCACACCTTCAGTG	-1.88;-1.0;-0.12;1.17	17572;52707;71078;77118	5.95E-01;5.47E-01;3.77E-01;7.26E-03	324;6364;24735;59870	1.78E+00;1.47E+00;1.05E+00;4.47E-01
PPP1R36	-0.456485	1.39819	4	CATGTGATGCTTATCCGGCA;AGTAGTACAATAATGCCATG;CCAGAACTCTTGAATTCAGA;TCTCTGTCAAGTGTTGACGT	-1.4;-0.33;-0.09;0.0	38841;67957;71348;72807	1.16E+00;6.09E-01;6.05E-01;1.07E-01	4767;6094;9485;38601	2.19E+00;1.50E+00;1.21E+00;6.91E-01
UTP14A	-0.456752	1.25551	4	GAGGTCTGAGGCTAGTCTGA;CGACAGGGTCCCATTTGGAG;TCTGGTCTCTGTAGCAACAG;CATTCACTACATCAGGGACA	-1.23;-1.19;-0.68;1.26	45362;46853;61377;77181	7.78E-01;4.65E-01;3.84E-01;5.84E-03	261;16065;30589;32080	1.87E+00;1.53E+00;8.26E-01;7.90E-01
ATP5MPL	-0.457059	1.25895	4	CCAAATCTCCTGGTAAACTT;TGGTGTAGTAGGGCTTCATG;CCATTCCTATCCAAATCTCC;CTTCATCGTTTATAAAATCC	-1.48;-0.81;-0.14;0.61	35507;58017;70729;76219	6.74E-01;5.78E-01;5.36E-01;2.76E-02	1223;6713;19425;41935	1.42E+00;1.33E+00;1.22E+00;1.07E+00
SART3	-0.457105	1.38318	4	ACACGGAGCGAACTTTCTCA;CTGCGACATACAAGACCATG;TGTAACGGATCCATAAGTCT;TGGGATAGCATCATGACCAG	-1.27;-0.58;-0.03;0.05	43840;63573;72084;73439	8.87E-01;7.33E-01;6.51E-01;9.22E-02	4003;5358;13869;33602	1.72E+00;1.60E+00;1.45E+00;7.54E-01
LILRA2	-0.457243	1.35792	4	TGTACTCTGATGAGTGATTG;CCACCTGTGAGACACACTGG;TTAGACGGATACAAGAGCCT;ACTCGAACTCTCCCTATGTG	-2.03;-0.17;-0.08;0.45	11186;70293;71577;75739	1.38E+00;6.21E-01;4.41E-01;3.86E-02	1703;5865;7149;66256	2.54E+00;1.53E+00;1.08E+00;2.71E-01
RPL23AP42	-0.457619	1.28168	3	GGAGACAGCCCAAATATCCT;GCACGTCACCCACCTTCCGG;TAAAGCTGAAGCCAAAGCGA	-0.82;-0.28;-0.27	57721;68838;68860	8.39E-01;5.79E-01;1.53E-01	8582;8604;19721	1.78E+00;1.48E+00;5.80E-01
RPS27P9	-0.457634	1.04432	2	GAAACACAAGAAGAAACGCC;TTCATGGATGTGAAATGCCC	-0.69;-0.23	61123;69522	4.78E-01;9.37E-02	7920;16319	1.35E+00;7.36E-01
RPS27P29	-0.457634	1.04432	2	GAAACACAAGAAGAAACGCC;TTCATGGATGTGAAATGCCC	-0.69;-0.23	61123;69522	4.78E-01;9.37E-02	7920;16319	1.35E+00;7.36E-01
RPS27P13	-0.457634	1.04432	2	GAAACACAAGAAGAAACGCC;TTCATGGATGTGAAATGCCC	-0.69;-0.23	61123;69522	4.78E-01;9.37E-02	7920;16319	1.35E+00;7.36E-01
CHTOP	-0.457744	1.30934	4	AGGGGCGGGATGTCACTCCG;GCCCAGAGGAGGACTACGTG;CCAAGATGTCTCTAAATGAG;ACGGTTAGGCCGACCCATAG	-1.65;-0.74;0.1;0.46	28117;59833;73820;75763	7.90E-01;7.32E-01;4.26E-01;3.81E-02	1679;3622;17609;49325	1.92E+00;1.44E+00;1.09E+00;7.84E-01
PARP9	-0.458658	1.29312	4	ACAGTTTCAACGGTCCCAGT;CTGGTCTCTCCAGTTCAGGA;TTATCCCATTCCATCCACCG;TTACCGTCTGCCATTCAATG	-1.16;-0.88;-0.43;0.63	47635;56307;66257;76297	8.53E-01;6.27E-01;4.42E-01;2.59E-02	1145;11185;21135;29807	1.66E+00;1.25E+00;1.23E+00;1.04E+00
MRPL36	-0.459615	1.45778	4	GCTCTATCTCAGTCGTCACA;CCCATCTGCTGCCTGCGCTG;TTTCTATTTGGATCCATTCG;TGACGACTGAGATAGAGCAG	-1.12;-0.3;-0.24;-0.17	49008;68401;69366;70302	1.20E+00;9.02E-01;5.23E-01;1.68E-01	7140;8076;9041;28434	2.25E+00;1.74E+00;1.28E+00;5.59E-01
ATP5F1A	-0.459947	1.45571	4	AAATTCGAGGAATGATACCG;TTATTGGTGACCGACAGACT;ACCAACTGGAACGTCCACAA;AGGATAGGCCTCACGACCAG	-0.78;-0.66;-0.39;-0.02	58923;61817;67007;72333	1.38E+00;8.08E-01;4.57E-01;1.19E-01	5109;10435;15625;18519	2.49E+00;1.58E+00;1.09E+00;6.67E-01
PTPN11	-0.460324	1.60231	4	AAATGTTACTGACCTTTCAG;TTATAAGAAGAATCCTATGG;GATTACTATGACCTGTATGG;CTGACAGCGAATCATAACAT	-0.6;-0.44;-0.42;-0.39	63106;66068;66523;67021	1.68E+00;1.03E+00;4.47E-01;2.51E-01	10421;10919;11374;14336	2.93E+00;1.97E+00;1.06E+00;4.57E-01
PRKAG2	-0.46068	1.40033	4	ACTGAAGCTCATGCGTCGAG;TGGCGCTGCTCGGACACCGT;TCGTGCTTATAGGATTCCAG;AGGAGTATACAGCATCGAAG	-1.13;-1.0;0.14;0.15	48772;52734;74123;74149	8.93E-01;8.23E-01;5.48E-01;7.55E-02	3293;3319;24708;28670	2.00E+00;1.73E+00;1.05E+00;8.26E-01
EIF2S2	-0.46076	1.40524	4	GAAATACTAGAGAAAGATGA;AAGAGACTACACATACGAGG;TCAAGAACCAACTGAACCAG;CCTCCACAAGTCGTCCGAGT	-1.25;-0.39;-0.14;-0.07	44533;67008;70798;71713	1.09E+00;7.53E-01;5.81E-01;1.33E-01	5729;6644;10434;32909	2.07E+00;1.49E+00;1.43E+00;6.29E-01
ETF1	-0.461129	1.38988	4	TCTTAAACGGGCAAAACGCA;CAAAGACCAGATTTCACGAG;AATGGTCTGGTTGTATACTG;TGGCTCCCAGGACTGAAAGG	-1.18;-0.59;-0.06;-0.02	47138;63364;71817;72190	8.77E-01;8.36E-01;6.35E-01;1.22E-01	5252;5625;14078;30304	1.71E+00;1.63E+00;1.57E+00;6.58E-01
IGFBP7-AS1	-0.461462	0.819858	1	GACGGCACCACCTACCCGAG	-0.46	65717	0.0713	11725	0.82
SH3GL3	-0.461473	1.37093	4	CTGTATGCTGAAATACGGGA;AGACGAAGAAGTCAGACAAG;GGTAGAACAAGTCAGCCAGT;TATAATCGTAATCCAGGCGG	-1.67;-0.25;-0.08;0.15	27345;69220;71565;74169	1.27E+00;6.21E-01;4.18E-01;7.50E-02	3273;5877;8222;50097	2.37E+00;1.53E+00;8.28E-01;7.57E-01
RPL3	-0.461708	1.3886	4	TGAGATGATCGACGTCATCG;GGCTACGTGGAAACCCCTCG;CCACCGAGGCCTGCGCAAGG;CCGTGTCATTGCCCACACCC	-1.42;-0.35;-0.06;-0.02	38245;67671;71731;72293	1.14E+00;6.30E-01;5.92E-01;1.20E-01	5149;5711;9771;39197	2.15E+00;1.55E+00;1.18E+00;6.65E-01
CPPED1	-0.46175	1.31486	4	ACGAGCAGCTGAGCATCGCG;TCCGTCTGCTCCGTCCGCCA;CCCCACGGCCGAGACCGTCG;ACTGGGGACTGTGACAATGG	-1.56;-1.12;0.3;0.54	32010;48969;75058;76026	9.50E-01;4.89E-01;4.76E-01;3.20E-02	1416;2384;28473;45432	2.27E+00;1.16E+00;9.26E-01;9.01E-01
KRT14	-0.461848	1.32517	4	ATATAGTTCTCACCTCCTCG;CGAGGAATGGTTCTTCACCA;CTTGGTGCGGAAGTCATCCG;TCCCCCAGAGGAGAAGCGGG	-1.3;-0.83;-0.01;0.29	42661;57679;72468;74999	7.00E-01;6.77E-01;6.64E-01;5.57E-02	2443;4974;19763;34781	1.66E+00;1.39E+00;1.31E+00;9.41E-01
MFN2	-0.461934	1.42772	4	CTTCATCCTGAACAACCGCT;CTTACCTGTCCATCAAAACG;GCGAATTAAGCAGATTACGG;GGTGGTGTGGCCAATCCCAG	-0.82;-0.8;-0.29;0.06	57930;58336;68583;73520	1.32E+00;6.84E-01;4.98E-01;9.03E-02	3922;8859;19106;19512	2.39E+00;1.34E+00;1.21E+00;7.61E-01
FYB2	-0.46242	1.20547	4	TGAAGAACCACATAATTACG;ATAGCTTCAGAAACAAACTC;CAGATGACCAACGTCCACAC;CAAAATGTTCTAACTCCCCA	-1.42;-1.34;-0.6;1.51	37969;41269;63007;77297	5.86E-01;4.30E-01;3.96E-01;3.23E-03	145;14435;36173;39473	2.13E+00;1.17E+00;8.60E-01;6.63E-01
PRPF38B	-0.462854	1.33904	4	GATCCCGAAGTATTGACCGG;CCAGTCCCACAGATCTGTAG;GTAAGGCGACGACAGGATGT;AGTAGAAGTCATCATCGGGA	-1.08;-0.78;-0.32;0.32	50415;59038;68105;75165	9.56E-01;7.06E-01;4.84E-01;5.18E-02	2277;9337;18404;27027	1.83E+00;1.39E+00;1.17E+00;9.68E-01
RPL11	-0.46291	1.26631	4	TTCATTTCTCCGGATGCCAA;TGTCCACTGCACAGTTCGAG;GGATGCGAAGTTCCCGCATG;CTCACCTTTGGAAAACACAG	-1.81;-0.44;-0.19;0.59	20696;66172;70013;76164	1.03E+00;5.47E-01;3.76E-01;2.89E-02	1278;7429;11270;56746	1.98E+00;1.35E+00;1.20E+00;5.40E-01
PDE4C	-0.463042	1.21428	4	GCGGACCGTTCGGAGCAACG;CGGACACCTGGTTCCCGGAG;CTAGAAGACACCAACAAGTG;TGCAAGCGCCATCCACGACG	-1.56;-1.45;-0.1;1.25	32172;36766;71320;77176	6.07E-01;4.79E-01;4.28E-01;5.95E-03	266;6122;40676;45270	1.87E+00;1.50E+00;9.33E-01;5.60E-01
CIBAR2	-0.463625	1.23252	4	GAGGGTGATGGAGAATACCG;GGGCACAGATCAAGCAGACA;ACGATCATTTGCTGATCCGA;AGACTGTGGATGGCTTCCAG	-1.58;-0.98;-0.05;0.75	31392;53620;71891;76563	6.39E-01;5.65E-01;4.67E-01;1.98E-02	879;5551;23822;46050	1.58E+00;1.36E+00;1.09E+00;9.03E-01
GGPS1	-0.463763	1.38537	4	AGCCCAAGTGTATTAAGTAG;AAGGCCTAGATATTTACTGG;GGACTGTTTGGATTAGCAGT;GACAACTCAAAACTCCGACG	-1.17;-0.61;-0.07;0.0	47407;62788;71621;72561	8.50E-01;8.45E-01;6.24E-01;1.13E-01	4649;5821;14654;30035	1.66E+00;1.65E+00;1.54E+00;7.00E-01
NBPF15	-0.464165	1.94723	7	AGTGAAAAAGGAGGACCAAG;TGTTGGCTTGGCTATTGACA;GCTGCTGTAAGACTGGTACG;AGAGCAGCTCAAGCAAGCTG;GTGGGATCAAGTGAAAAAGG;CAAGAAGAGGAAGAAGACCA;TACGAGGCCAACATTTCAGG	-1.08;-0.8;-0.63;-0.59;-0.28;0.01;0.13	50311;58349;62418;63233;68770;72957;74012	2.08E+00;1.96E+00;1.59E+00;1.02E+00;8.37E-01;5.48E-01;1.38E-01	3430;4485;8672;14209;15024;19093;27131	3.19E+00;2.93E+00;2.43E+00;1.67E+00;1.51E+00;1.28E+00;6.27E-01
POTENTIALLY_ACTIVE_119	-0.464264	0.818121	1	TGAGTCTTACTAGGTCCTGT	-0.46	65670	0.0716	11772	0.818
PPIAP13	-0.464323	1.4978	5	AACTTTCGTGCTCTGAGCAC;CCAGGGTTTATGTGTCAGGG;GCTCTGAGCACTGGAGAGAA;CCACCCTGACACATAAACCC;AATGCTGGACCCAACACAAA	-1.55;-1.01;-0.04;0.0;0.28	32438;52669;71975;72739;74948	1.40E+00;8.20E-01;6.27E-01;6.22E-01;7.11E-02	2494;4827;5467;24773;45004	2.52E+00;1.49E+00;1.45E+00;1.18E+00;8.50E-01
LIMA1	-0.464394	1.35066	4	GGGATATCGACCCTGAACGA;CCTTTATAGAGGTTTCTGAG;TGTCTTCTGACATTCCACGC;TTGAACCTCACTCTTAACCT	-1.97;-1.8;0.52;1.4	13518;21141;75970;77252	1.14E+00;6.26E-01;4.06E-01;4.24E-03	190;1472;56301;63924	2.68E+00;2.01E+00;3.77E-01;3.33E-01
UBTF	-0.464733	1.51707	4	TTTGCAGGCCACTACGAAGG;CATGTGCAAGCTCAAATGGG;CGCTCAAGGCTCAGTCGGAG;CCAGAAAAAGAAAGATTACG	-0.83;-0.39;-0.33;-0.3	57450;66889;68023;68416	1.29E+00;1.08E+00;4.82E-01;2.15E-01	9026;9419;10553;19992	2.35E+00;2.06E+00;1.16E+00;4.93E-01
RPS14	-0.465322	1.39593	4	GAAGAACAGGTCATCAGCCT;CAACATAGCAGCATATGGTG;GACTGGTGGGATGAAGGTAA;CCGGAGTTTGATGTGTAGGG	-1.02;-0.67;-0.13;-0.03	52069;61456;70838;72119	1.02E+00;7.93E-01;5.83E-01;1.24E-01	5323;6604;15986;25373	1.94E+00;1.55E+00;1.44E+00;6.54E-01
MCAT	-0.465698	1.41276	4	GCTGCTGCGAGATGCGACCG;GCGGGTAGTTGAGCAGACCG;AGTTGGACACTTCACATACG;GTGATGTAGTTTCTCGACAG	-1.04;-0.47;-0.39;0.03	51660;65654;66912;73240	1.01E+00;1.00E+00;4.55E-01;9.69E-02	4202;10530;11788;25782	1.92E+00;1.91E+00;1.08E+00;7.36E-01
RPL4	-0.466071	1.22678	4	TTTGTTAGGTCATCGTATTG;ATTACCAGGGATGTTTCTGA;CAGACTAGTGCTGAGTCTTG;GAAAAATAGATGTGTCGTGG	-2.12;-0.48;-0.33;1.06	7973;65462;67956;77008	9.89E-01;5.27E-01;4.80E-01;9.74E-03	434;9486;11980;69469	1.90E+00;1.66E+00;1.16E+00;1.89E-01
MNT	-0.46708	1.37823	4	CAACATAGACGAGGATATGG;TCTCCAGTACGTCCATCCAC;CTCCTTAATGCTGAGTCCGG;GAAGCGGAACATCCCCAACG	-1.64;-0.25;-0.05;0.07	28490;69212;71912;73612	1.27E+00;6.41E-01;4.30E-01;8.81E-02	3830;5530;8230;48952	2.37E+00;1.58E+00;7.97E-01;7.70E-01
TCEA3	-0.467105	1.32834	4	GGCCCCCTGCTATCTCACAG;AAACAGCAGCAAATCAAAAG;GATGTCCATCCAGCTACTAC;AACGAGAAGACCCCAAAACC	-1.64;-0.4;-0.05;0.22	28598;66828;71894;74624	1.08E+00;6.40E-01;4.31E-01;6.44E-02	2818;5548;10614;48844	2.05E+00;1.58E+00;8.85E-01;8.01E-01
PRPF19	-0.467167	1.54278	4	AAATCCTGATAGTGGCATCG;GCTCCTCCGATGATCAGGTG;CAAAGCCACTGTGCTAACCA;GACACCAACAAGATCCTCAC	-0.64;-0.59;-0.33;-0.31	62151;63260;68041;68296	1.61E+00;8.72E-01;4.82E-01;2.18E-01	9146;9401;14182;15291	2.82E+00;1.70E+00;1.17E+00;4.89E-01
SOX1	-0.467576	1.30516	4	CAAGAAGGACAAGTACTCGC;CGAGTGGAAGGTCATGTCCG;CCCATGCACCGCTACGACAT;GGGGCCCGAGAGGTTCGTGG	-1.67;-0.46;-0.05;0.31	27138;65779;71896;75112	1.01E+00;6.40E-01;4.15E-01;5.30E-02	2330;5546;11663;50304	1.94E+00;1.58E+00;9.59E-01;7.49E-01
SMIM10L1	-0.467725	1.26954	4	CTGGCTCATGGCCCCCGCGG;CAGAAGACGCCGTACGAGGT;ACGAGGTGGGTGTCGCGGCG;CGTACGGCGTCTTCTGCAAG	-1.49;-1.11;0.04;0.69	34976;49490;73328;76422	7.44E-01;5.26E-01;4.96E-01;2.30E-02	1020;4114;27952;42466	1.82E+00;1.30E+00;1.04E+00;9.20E-01
NO_SITE_210	-0.468134	1.35147	4	TCTGGCTTGCACCGTGTCAT;TCTGGCTTGACACGACCGTT;TCTGACGATTAATGCTTCTA;TCTGAAAAATAGGCCCAACC	-1.52;-0.28;-0.26;0.2	33647;68762;68999;74491	1.23E+00;5.11E-01;5.03E-01;6.75E-02	2951;8443;8680;43795	2.30E+00;1.25E+00;9.90E-01;8.68E-01
IL23A	-0.468183	1.25307	4	ACATCCACTAGTGGGACACA;CATAAAAAATCAGACCCTGG;GATGTTCCCCATATCCAGTG;TTCACAGAAGCTCTGCACAC	-1.78;-0.57;-0.09;0.56	22209;63751;71344;76108	8.96E-01;6.09E-01;3.81E-01;3.02E-02	1334;6098;13691;55233	1.74E+00;1.50E+00;1.18E+00;5.87E-01
POTENTIALLY_ACTIVE_63	-0.468602	0.815143	1	GAGAAGGATGGAAATTAGAA	-0.47	65589	0.0721	11853	0.815
IK	-0.468636	1.28704	4	GGAAGAGAAGAAACCTCCTG;TGGGGCAATCAGCCTTGCTG;AAAGCATTCGGTAAACATTG;AACAGCCCTATAGTTAGCTG	-1.71;-0.51;-0.03;0.38	25377;64809;72096;75416	9.52E-01;6.52E-01;4.00E-01;4.60E-02	2026;5346;12633;52065	1.84E+00;1.61E+00;1.01E+00;6.90E-01
POTENTIALLY_ACTIVE_59	-0.469257	0.814484	1	GAAATAGCAATATCCAGCTG	-0.47	65571	0.0723	11871	0.814
PIAS4	-0.469531	1.20268	4	GAAGCACGAGCTCGTCACCA;TCATCCAGCATATTAAAGAA;GATGAGGGACACCCGCACAC;GCACGGGGTAGTCAATATTG	-1.49;-0.94;-0.38;0.94	34923;54524;67053;76872	5.84E-01;5.25E-01;4.58E-01;1.28E-02	570;10389;22918;42519	1.54E+00;1.14E+00;1.09E+00;1.04E+00
HINFP	-0.469666	1.41522	4	CATGCGCTTTCGTCACAGTG;CACACCAAGCTGAAACAGTG;TGACTACTTACGATCCAATG;GGTGCTCTCGAAGTTTACTG	-0.88;-0.83;-0.11;-0.06	56320;57522;71134;71797	1.23E+00;6.60E-01;5.98E-01;1.31E-01	5645;6308;19920;21122	2.26E+00;1.47E+00;1.30E+00;6.34E-01
CA10	-0.469868	1.48999	4	GACATACAGCCACCGGCTGG;ACCTCTTCGCATCAACACGG;TGACATTCGTATATAGCTCA;TGACTGGTCTCTATGTTGAC	-0.66;-0.65;-0.47;-0.1	61632;62040;65548;71318	1.57E+00;8.17E-01;4.29E-01;1.43E-01	6124;11894;15402;15810	2.76E+00;1.60E+00;9.94E-01;6.07E-01
FAM183A	-0.469891	1.47364	4	CTTGCGGGAACTGTACCTCA;TGAGATTCAGAAACCTGGCT;AGAGAAGGTGATTCCAGATG;TTCTAGTTCATACAGTCACC	-0.89;-0.44;-0.32;-0.23	55832;66131;68155;69534	1.20E+00;1.03E+00;4.85E-01;1.87E-01	7908;9287;11311;21610	2.22E+00;1.97E+00;1.18E+00;5.29E-01
NSMCE3	-0.470081	1.41286	4	GAGCCATAGCGGAAACCCCG;GATCATCAGGAGGCCCGTAG;GAAGAAGATTCCGATCAAGC;TATACCCGAAGACGTACTGG	-0.85;-0.66;-0.54;0.18	56955;61666;64241;74357	1.26E+00;8.02E-01;4.10E-01;7.06E-02	3085;13201;15776;20487	2.31E+00;1.57E+00;9.21E-01;8.51E-01
OR6Y1	-0.470356	1.36766	4	TCTTAGCTATCCACAGTGAT;GTCCACCATCTCAGCCTGTG;ATAGCACAACTTCACTACTG;ATCATGACCAACCAGCTCTG	-1.68;-0.21;-0.11;0.12	26892;69775;71083;73967	1.32E+00;5.95E-01;4.13E-01;7.97E-02	3475;6359;7667;50550	2.46E+00;1.47E+00;8.06E-01;7.41E-01
RGS7BP	-0.470389	1.50374	4	AAAAATTGGCTGCCATCTCA;AGCAAGCCCCCGCTGCAGAG;TAAAATCCATATGTCTGCTG;GCATTTCCGCCCGGAGTGAG	-0.9;-0.35;-0.32;-0.31	55700;67657;68048;68310	1.20E+00;1.14E+00;4.83E-01;2.18E-01	9132;9394;9785;21742	2.21E+00;2.15E+00;1.17E+00;4.90E-01
SCFD2	-0.470506	1.18573	4	CCGGACCGTGGAGATCCTAC;AATGTTCACACAGAGAACTG;AAAGCTCTAATGAATCATTG;GGAAGTTCGGAGACATCTAG	-1.79;-1.1;-0.02;1.03	21435;49702;72242;76973	6.62E-01;4.99E-01;3.78E-01;1.05E-02	469;5200;27740;56007	1.63E+00;1.62E+00;9.28E-01;5.63E-01
NOL6	-0.470583	1.43549	4	GCAACGTACCGCCGCTACCA;GATTGATGCCTTCCTACGGG;GGAAACGCCGAAGCTCCGAG;TACCCCCCGCTATAACACAT	-0.91;-0.64;-0.17;-0.16	55350;62210;70365;70501	1.18E+00;8.25E-01;5.62E-01;1.63E-01	6941;7077;15232;22092	2.18E+00;1.61E+00;1.38E+00;5.68E-01
LRRC7	-0.470668	1.2837	4	CCTGTCTTCAAACGGACTAG;CAGTTGGAAAGACTTGACCT;CTAATGTCCGAAGACTATGA;CGCTGTGGTATATTGCCTGG	-1.55;-0.59;-0.09;0.35	32549;63174;71355;75314	8.68E-01;6.09E-01;4.85E-01;4.84E-02	2128;6087;14268;44893	1.69E+00;1.50E+00;9.95E-01;9.47E-01
PSMA7	-0.470915	1.37468	4	AGGCATGGTATGTGCCCGAG;AAAGTCGAAACCCACGATGA;GATGACTATCCTTGCATCGG;CGTCAAGAAGGGCTCGACCG	-1.12;-0.75;-0.02;0.0	48937;59761;72344;72754	8.99E-01;7.30E-01;6.68E-01;1.08E-01	4886;5095;17681;28505	1.74E+00;1.64E+00;1.43E+00;6.83E-01
FASTKD2	-0.470985	1.38666	4	CCTGGATGAATGCAGTAAGG;TGCATCTAACACATCACTCA;GTTTATGAAGAGAATAGTAG;GCACCAAAATAGTGTTCTGA	-1.19;-0.79;0.04;0.05	46639;58774;73339;73429	8.19E-01;7.45E-01;6.97E-01;9.24E-02	4013;4103;18668;30803	1.82E+00;1.60E+00;1.37E+00;7.53E-01
NSA2	-0.471115	1.29727	4	CTGCCTAAAGTACGTGCCCA;AATGATGAAAAGACACCACA;GAGAAAGAAGGAAAGTCGAG;GAAGAAGGCATGGAAGAGAA	-1.11;-1.02;-0.23;0.48	49401;52117;69505;75817	9.17E-01;5.37E-01;5.28E-01;3.68E-02	1625;7937;25325;28041	1.76E+00;1.29E+00;1.10E+00;1.03E+00
LSM4	-0.471183	1.42815	4	GATCATCGACATGGTCAAGG;ATGCCCGAGTGCTACATCCG;AGGACGGGGACAAGTTCTGG;ACCACTGAGTACTCACCATG	-0.87;-0.64;-0.27;-0.1	56391;62117;68891;71330	1.23E+00;8.21E-01;5.07E-01;1.43E-01	6112;8551;15325;21051	2.26E+00;1.60E+00;1.24E+00;6.08E-01
EXOSC2	-0.47158	1.36571	4	AAGCGCAGGATACACTGATA;TCGTCCATGAACCTTCCTGG;CGACACTAAGAAACATCTAG;CGTAGTGGGACGAATCACAG	-1.39;-0.49;-0.02;0.01	39281;65219;72338;72953	9.75E-01;6.68E-01;6.15E-01;1.04E-01	4494;5104;12223;38161	1.88E+00;1.64E+00;1.23E+00;7.12E-01
CRBN	-0.471793	1.37907	4	TGAAGAGGTAATGTCTGTCC;ACCAATGTTCATATAAATGG;CTGACTGTGTTCTTAGCTCA;TGTATGTGATGTCGGCAGAC	-1.09;-0.54;-0.32;0.07	49914;64193;68109;73596	9.36E-01;9.18E-01;4.84E-01;8.85E-02	3846;9333;13249;27528	1.80E+00;1.78E+00;1.17E+00;7.68E-01
SNRPD1	-0.471826	1.40916	4	CTGGAAACGCTGAGTATTCG;TCCACAAGTAGTGTATCCAG;CAGGTCCATGGAACAATCAC;GTAACCATTGAATTGAAGAA	-0.89;-0.78;-0.16;-0.05	55814;58863;70566;71865	1.20E+00;7.00E-01;5.71E-01;1.30E-01	5577;6876;18579;21628	2.22E+00;1.41E+00;1.38E+00;6.38E-01
PCNX3	-0.472031	1.25381	4	GGACCTCTGTGCGCTATGAG;TACAGCCAGTATGAAGTGCG;TCGACGGGAACAACGCAGGG;AGAGGCGAAATGCAGCGCAG	-2.25;-0.96;0.16;1.16	4279;53897;74289;77110	8.42E-01;7.30E-01;5.71E-01;7.44E-03	332;3153;23545;73163	2.04E+00;1.77E+00;1.11E+00;9.87E-02
LRTM2	-0.472156	1.35696	4	AGGTCCCCGAAAATGGAGCG;AGGTTGGCGAAAGCCCAGCT;TCCAGTGTTTGAACTCACGC;GAGCCCGTCGAAAAGACCAG	-1.43;-0.67;0.09;0.11	37820;61493;73739;73927	7.95E-01;7.82E-01;5.82E-01;8.07E-02	3515;3703;15949;39622	1.91E+00;1.56E+00;1.16E+00;8.01E-01
INTS7	-0.4723	1.39901	5	TTGAAAGTGTCTCCAATGGA;ACTGTGCAATTGAGTCAACA;ATAATACGGTATATACCGGA;TGTAGTCCCAGCTACTTGGG;TGAAAGCTTAAAGGATTCAG	-1.91;-1.01;-0.12;0.0;0.68	16405;52473;70978;72632;76403	1.27E+00;8.13E-01;6.19E-01;3.89E-01;2.93E-02	1039;4592;6464;24969;61037	2.31E+00;1.53E+00;1.44E+00;1.20E+00;5.17E-01
HSPD1P12	-0.47263	0.984246	2	TCTTCAGCGATTATGACCAA;GAAGGCATGAAGTTTGATCG	-1.31;0.36	42402;75352	3.05E-01;2.38E-02	2090;35040	1.28E+00;6.89E-01
PROB1	-0.472742	1.30093	4	GATTCCACATTCGGCAGTCG;CCGAGTAGTCCGATCCCACG;GATGCAGAGTCCATCCACGC;CACACACTCGAACTGCGCTG	-1.49;-1.38;0.26;0.72	34922;39783;74867;76498	9.20E-01;5.25E-01;4.27E-01;2.13E-02	944;2575;37659;42520	2.21E+00;1.33E+00;1.04E+00;6.27E-01
MAGEB10	-0.472932	1.23133	4	GCCTCTGGGAAAGCTATCAG;CATTTGTGAAGATAATACCC;TCACACACAAGACATCCCGA;ATGCCCCATCAAGTGAACTC	-1.96;-0.86;0.06;0.87	14248;56816;73464;76768	7.56E-01;6.40E-01;3.98E-01;1.52E-02	674;3978;20626;63194	1.85E+00;1.47E+00;1.26E+00;3.53E-01
AGAP2	-0.473284	1.30193	4	GCAGCTGAGTTCCCTTCGCG;CCGGTGACCAACATTCGGTG;TCAACTCACTAGGGGAAGCG;GATTACATCCACAGTACCCA	-1.85;-0.32;-0.09;0.37	19077;68078;71380;75363	1.17E+00;6.11E-01;3.75E-01;4.73E-02	2079;6062;9364;58365	2.21E+00;1.51E+00;1.00E+00;4.91E-01
AMER3	-0.473314	1.37753	4	GACTCACGACAGCATGTCTG;TTCCCACGGGACAGCTACAG;CTGGAGAGCAAGGTTCCCAG;AAAGCCAGCTCCATCGACAC	-1.05;-0.78;-0.08;0.02	51288;58881;71518;73077	9.91E-01;7.01E-01;6.18E-01;1.01E-01	4365;5924;18561;26154	1.89E+00;1.52E+00;1.38E+00;7.22E-01
MUC3A	-0.473815	1.33045	4	GGGGAGTGTAGTCACCAACG;AAACCGTGAATGTTGATGTG;TCCTGGTACAAACTCCACGA;GAGTGATTGAAGAACTGACG	-1.53;-0.42;-0.09;0.14	33448;66450;71391;74136	1.05E+00;6.11E-01;4.99E-01;7.58E-02	3306;6051;10992;43994	2.01E+00;1.51E+00;9.82E-01;8.24E-01
SMU1	-0.474021	1.37788	4	GTTTGGTCAGAAATCACATG;CCACTCTTACCTGTTCATAG;TACTGTGTCTCTGAATACTG;TACCACAGTCATACCTCACG	-0.86;-0.79;-0.77;0.52	56691;58632;59278;75983	1.25E+00;6.93E-01;3.76E-01;3.30E-02	1459;18164;18810;20751	2.29E+00;1.36E+00;1.15E+00;7.14E-01
TMEM8B	-0.47407	1.40251	4	CAGCACATATCGACTCCGAA;GGCAATGACAGTGACCCACA;GCCCAGCCGTGTTCGCCATG;CGTGCGCCAGGAAAACGTGA	-1.15;-0.36;-0.34;-0.05	48225;67473;67835;71869	1.12E+00;8.74E-01;4.77E-01;1.30E-01	5573;9607;9969;29217	2.13E+00;1.69E+00;1.15E+00;6.38E-01
HSCB	-0.474281	1.29402	4	CTCAGAGAAGCATTCGACCC;AATAAGCTACCTGAGACCTC;GGCCGCCGCAGTTCCAACAG;GGCTGAAGTAGTCTCGAGTG	-1.16;-0.83;-0.32;0.42	47567;57521;68170;75582	8.51E-01;6.59E-01;4.86E-01;4.22E-02	1860;9272;19921;29875	1.65E+00;1.30E+00;1.18E+00;1.05E+00
DOK5	-0.475266	1.37751	4	GCACCAAGAAACATGCCATA;GATCCGGAGCAGACGCCTCG;GGTATGGACGTGATACTACG;TCTCCTAACTTAGATGTACA	-1.58;-0.22;-0.11;0.0	31399;69676;71203;72783	1.31E+00;6.01E-01;4.67E-01;1.08E-01	4871;6239;7766;46043	2.44E+00;1.48E+00;9.03E-01;6.84E-01
KRT18P68	-0.475456	0.810043	1	CAGCTCTGGGTTGACCGTGG	-0.48	65449	0.0731	11993	0.81
KRT18P25	-0.475456	0.810043	1	CAGCTCTGGGTTGACCGTGG	-0.48	65449	0.0731	11993	0.81
KRT18P15	-0.475456	0.810043	1	CAGCTCTGGGTTGACCGTGG	-0.48	65449	0.0731	11993	0.81
KRT18P17	-0.475456	0.810043	1	CAGCTCTGGGTTGACCGTGG	-0.48	65449	0.0731	11993	0.81
TMEM35B	-0.475526	1.32991	4	CTCAGCAAACTGCACGAACA;TGGTAGCCAAATACCTTCAG;TTCTTGATTCTGCTCATGAT;CCTGAACTACCAAATAGCTG	-1.52;-1.45;0.44;0.63	33876;37001;75654;76275	1.07E+00;5.07E-01;4.28E-01;2.64E-02	1167;1788;40441;43566	2.52E+00;1.24E+00;9.99E-01;5.65E-01
USP21	-0.476233	1.26732	4	AGGACCGGGCGGATATCATG;GAGAAGGGACTTCCGGCAAG;AAGACAGCTCGGAATCGAGT;GAGGCAGAGGTCGTAACATG	-1.75;-0.46;-0.13;0.43	23614;65810;70834;75639	1.01E+00;5.83E-01;3.88E-01;4.09E-02	1803;6608;11632;53828	1.94E+00;1.44E+00;1.06E+00;6.32E-01
GDF2	-0.476419	1.26473	4	TCTGGATGGAACAGATGCCT;TACAGGTCAATCATGTACTG;TCTCCAATGACCACAGCAGT;TTTGACAGGAGACATAGAGT	-1.81;-0.52;-0.03;0.45	20754;64599;72149;75742	9.40E-01;6.55E-01;3.76E-01;3.85E-02	1700;5293;12843;56688	1.82E+00;1.61E+00;1.09E+00;5.42E-01
UQCRQ	-0.476607	1.3685	4	GAATGCGGCGCAGAACATTG;GGATAGGCGCGCTGCTCGAA;GAAAGAAAGACTCCCGAATG;ATTCCTTTAGTGAAGACGTG	-0.93;-0.91;-0.19;0.13	54764;55367;70016;74058	1.15E+00;6.03E-01;5.48E-01;7.76E-02	3384;7426;22075;22678	2.13E+00;1.35E+00;1.18E+00;8.16E-01
H3P16	-0.476913	1.38599	4	AGAGGGCGCACTCTTGCGAG;ACTGCCCGCAAATCGACCGG;TCTGGTGCGAGAAATTGCTC;TCTCGCACCAGACGCTGGAA	-1.14;-0.41;-0.36;0.0	48491;66689;67404;72762	1.07E+00;8.83E-01;4.66E-01;1.08E-01	4894;10038;10753;28951	2.04E+00;1.71E+00;1.12E+00;6.82E-01
H3-3A	-0.476913	1.38599	4	AGAGGGCGCACTCTTGCGAG;ACTGCCCGCAAATCGACCGG;TCTGGTGCGAGAAATTGCTC;TCTCGCACCAGACGCTGGAA	-1.14;-0.41;-0.36;0.0	48491;66689;67404;72762	1.07E+00;8.83E-01;4.66E-01;1.08E-01	4894;10038;10753;28951	2.04E+00;1.71E+00;1.12E+00;6.82E-01
H3P6	-0.476913	1.38599	4	AGAGGGCGCACTCTTGCGAG;ACTGCCCGCAAATCGACCGG;TCTGGTGCGAGAAATTGCTC;TCTCGCACCAGACGCTGGAA	-1.14;-0.41;-0.36;0.0	48491;66689;67404;72762	1.07E+00;8.83E-01;4.66E-01;1.08E-01	4894;10038;10753;28951	2.04E+00;1.71E+00;1.12E+00;6.82E-01
FCF1P7	-0.477047	0.809247	1	TGATAAAGTTGGTATCAACG	-0.48	65427	0.0732	12015	0.809
SNRNP200	-0.477178	1.41505	4	TGATGAAGACGTATACGGGG;GAAACCATGGATCTCGACCA;GGTTGACCGAACACTCGTGG;GGGTGCTGGGAAGACCAACG	-0.89;-0.63;-0.31;-0.08	55854;62492;68333;71507	1.20E+00;8.37E-01;4.90E-01;1.38E-01	5935;9109;14950;21588	2.22E+00;1.63E+00;1.19E+00;6.17E-01
SPDL1	-0.477296	1.44242	4	GTTCCTCTGATTTACAAGAG;TTTGTAGGTGGAAGATCGAA;AGAGTACCAGAGTCGACTGA;TTCTTACTATAATGCCCTAG	-0.77;-0.74;-0.28;-0.12	59154;59904;68739;71057	1.40E+00;7.35E-01;5.03E-01;1.49E-01	6385;8703;17538;18288	2.51E+00;1.44E+00;1.22E+00;5.94E-01
H3-2	-0.477555	1.28903	4	CTCGCGTACCAGCCGCTGGA;GGTAGCCAGCTGCTTCCTCG;CCGCTACCGGCCCGGCACCG;CCTTGCCGCCGGTCGACTTG	-1.49;-0.65;-0.04;0.28	35030;61903;72014;74922	8.12E-01;6.47E-01;5.27E-01;5.74E-02	2520;5428;15539;42412	1.59E+00;1.59E+00;1.05E+00;9.29E-01
H2AC1	-0.477846	1.22972	4	TTCCCTTACGAAGCAGACGA;AGAAGAGCGAGACTTAGACT;CATTGCGGATCGCTAGCTGC;AAACTATGCAGAGCGGATAG	-1.36;-1.15;-0.16;0.76	40421;47986;70520;76590	6.42E-01;5.69E-01;4.77E-01;1.92E-02	852;6922;29456;37021	1.40E+00;1.37E+00;1.28E+00;8.65E-01
NOP56	-0.478171	1.4404	4	AGAGAAGCAATCGATTCGTG;CTTACCTTCAGACACGGCGT;TTACCTGACACGCATAGAGA;CAGCCTGTCAGCCCTAATTG	-0.76;-0.67;-0.48;-0.01	59544;61492;65352;72482	1.42E+00;7.95E-01;4.26E-01;1.15E-01	4960;12090;15950;17898	2.54E+00;1.56E+00;9.82E-01;6.78E-01
LINC02694	-0.47825	1.21889	4	AGGCCAGGAAGCAAGGCTAA;CAGCCATCCAAACAGACGCC;GCAAGTGAACATCTAACCCA;CTGGTTTCATGGTTCCTCCG	-1.72;-1.66;-1.22;2.69	24669;27855;45583;77433	4.97E-01;4.74E-01;3.94E-01;1.79E-04	9;31859;49587;52773	3.33E+00;6.66E-01;4.54E-01;4.23E-01
CC2D2B	-0.478365	1.61495	8	TTTAGCTATCGGAAATAAGG;CTAACACTGACGTTCCCAAG;AAGATACAAATCGAGCAATG;TCCACAGACTGAAGTCTCAT;AATGTAGCAAAGACATTGAG;GGTCAAACTGCTTATAACAT;AAAAGCATTTGGGATAACTA;TTGATAGCGAAATACATCAA	-1.9;-1.79;-0.99;-0.45;-0.36;-0.32;0.32;1.67	16565;21715;53046;65976;67389;68219;75135;77346	1.75E+00;1.25E+00;1.21E+00;7.32E-01;7.15E-01;5.15E-01;4.98E-01;4.26E-03	96;2307;9223;10053;11466;24396;55727;60877	2.61E+00;2.01E+00;1.94E+00;1.89E+00;1.68E+00;1.30E+00;8.36E-01;6.49E-01
SH3TC1	-0.478662	1.37054	4	CTTCCGTGGCCTGTACGATG;TTTACCGAGAGCATGGTAGG;AAATGGAATCAAAGGCTCCG;GGTAGTGGGAAGTTTGGGCA	-1.52;-0.26;-0.11;-0.03	33653;69115;71192;72183	1.26E+00;6.01E-01;5.03E-01;1.22E-01	5259;6250;8327;43789	2.35E+00;1.48E+00;9.90E-01;6.58E-01
EXOC2	-0.479038	1.27663	4	AAGTAAAATAGTATGTCGAG;TCCGCGGGTAAGCTTCACCA;TAGAGAATCACTCAAACACC;ATACAAAACTCCCCACAGGG	-1.29;-0.74;-0.3;0.41	43058;59989;68453;75569	7.38E-01;7.11E-01;4.94E-01;4.25E-02	1873;8989;17453;34384	1.45E+00;1.41E+00;1.20E+00;1.05E+00
BIRC7	-0.479109	1.20816	4	GCTGCCGGCTTCTTCCACAC;CAGCGGCCAGTCATAGAAGG;AGCCGGTGATGGTCCCACGC;CCTGGACGGAGCATGCCAAG	-1.75;-1.48;0.02;1.3	23240;35384;73087;77200	7.23E-01;4.32E-01;3.86E-01;5.41E-03	242;4355;42058;54202	1.91E+00;1.77E+00;6.20E-01;5.33E-01
AGAP13P	-0.479446	1.62762	6	GTGGGAGGAACACTGAACTG;TTTCTTCATAATGTGCACGG;CGTGACCGGGAGATGCCTGA;GGTGTCAGCATGATTCTCCG;CACCCACGCCCGTTTGCAAG;GGTGACTGTTGAAGTTGGTG	-1.13;-1.07;-0.86;-0.45;0.25;0.37	48831;50799;56775;65930;74779;75387	1.58E+00;1.04E+00;8.25E-01;7.62E-01;7.59E-01;7.00E-02	2055;2663;11512;20667;26643;28611	2.59E+00;1.81E+00;1.72E+00;1.39E+00;1.39E+00;8.56E-01
FAM171A2	-0.479687	1.35195	4	GTGGAGCTGGGACATCGAGG;ACTACTCTTACCAGCCGTGG;GTGCCCAAGCGATAACTGAG;GTGAGGGCACGAGTCTCGGA	-0.94;-0.8;-0.47;0.29	54735;58326;65470;75015	1.15E+00;6.83E-01;4.28E-01;5.53E-02	2427;11972;19116;22707	2.13E+00;1.34E+00;9.89E-01;9.43E-01
RNF148	-0.480042	1.4109	4	GGTTGGAAATGAGATCACAT;GGGGAGAATGCACATGCAGT;CTGGCCCTCATCGAACGTGG;GGGGACGGAAAATATAGTCG	-0.94;-0.52;-0.48;0.03	54469;64633;65295;73198	1.13E+00;9.42E-01;4.25E-01;9.79E-02	4244;12147;12809;22973	2.11E+00;1.82E+00;9.79E-01;7.33E-01
FABP5P1	-0.480964	0.97804	2	TTTGCGAAAAATGGGCGCAA;TGGCGCCTGGTGGACAGCAA	-1.3;0.34	42780;75241	3.06E-01;2.50E-02	2201;34662	1.26E+00;6.98E-01
FABP5P7	-0.480964	0.97804	2	TTTGCGAAAAATGGGCGCAA;TGGCGCCTGGTGGACAGCAA	-1.3;0.34	42780;75241	3.06E-01;2.50E-02	2201;34662	1.26E+00;6.98E-01
RPS26	-0.481003	1.38779	4	TGCAGCGAATAGGCTGCACG;TCTGAAGCGAGCGTCTTCGA;CTGTGCCCGATGCGTGCCCA;CGTCATTCGAAACATAGTGG	-1.03;-0.59;-0.21;-0.09	51781;63316;69763;71372	1.01E+00;8.75E-01;5.38E-01;1.42E-01	6070;7679;14126;25661	1.92E+00;1.70E+00;1.32E+00;6.10E-01
RPL36	-0.481074	1.44493	4	CCCAGGCACAGCCGACGCCG;CGTGCGGGACATGATTCGGG;CATGGCCCTACGCTACCCTA;GTGGCTTTGCCCCGTACGAG	-0.76;-0.62;-0.53;-0.02	59386;62677;64519;72303	1.41E+00;8.45E-01;4.13E-01;1.19E-01	5139;12923;14765;18056	2.53E+00;1.65E+00;9.36E-01;6.65E-01
UHRF1	-0.481227	1.31485	4	ACACCCGACTCGCTGACCTG;ACGAAGTCTTCAAGATTGAG;TGCTCGGGACACGAACATGG;CTACAACCCCGACAACCCCA	-1.16;-0.81;-0.16;0.21	47587;57994;70535;74565	8.51E-01;6.73E-01;5.69E-01;6.57E-02	2877;6907;19448;29855	1.66E+00;1.40E+00;1.32E+00;8.77E-01
ADO	-0.481764	1.34206	4	CCCGGGAGCGAGAAGCCGTG;CGTCGCGATCGGAAGCGCCG;ATGGACAAGCTAGACGCGGG;CGATGTTCAAGTCCTCGGCG	-1.2;-0.52;-0.34;0.14	46290;64663;67775;74074	9.44E-01;8.08E-01;4.75E-01;7.72E-02	3368;9667;12779;31152	1.82E+00;1.58E+00;1.15E+00;8.17E-01
EIF3I	-0.482024	1.35278	4	AAAATCACCAGTGCTGTTTG;TGGGCCATACCGGAGCTGTG;CAACGACATCCAGTTATCCA;CAGATTAAGTATAACCGCGA	-1.01;-0.68;-0.42;0.19	52437;61153;66499;74445	1.04E+00;7.81E-01;4.46E-01;6.85E-02	2997;10943;16289;25005	1.96E+00;1.53E+00;1.05E+00;8.62E-01
TM2D2	-0.482282	1.37209	4	CATTTCCAACATGATCCACT;ACTCAATTCCATCTAAGGCA;GTTAGTTACTTACTTCTGTG;GTTGTTATTCCACAGTTCGG	-1.05;-0.6;-0.25;-0.03	51276;63119;69174;72137	9.91E-01;8.65E-01;5.17E-01;1.23E-01	5305;8268;14323;26166	1.89E+00;1.69E+00;1.26E+00;6.55E-01
PTPRM	-0.482431	1.17133	4	GCAGGGCACAAACTGCGACG;AGGTCAATAACGGGCCACTG;AGCTGCTAGTAGAGCCAATG;TTCTAAATAGATCCCATGCG	-1.67;-0.87;-0.34;0.95	27245;56412;67800;76886	6.29E-01;4.76E-01;4.17E-01;1.25E-02	556;9642;21030;50197	1.55E+00;1.23E+00;1.15E+00;7.53E-01
PTBP1	-0.482758	1.25246	4	CCACGATGATCCTGAGCACG;CATGGTGAACTACTACACCT;CCCCCTCCGTGACGTCGATG;CGTGGACGTTCGGAACGGAA	-1.37;-0.73;-0.34;0.5	40256;60192;67752;75912	7.45E-01;6.38E-01;4.75E-01;3.46E-02	1530;9690;17250;37186	1.46E+00;1.27E+00;1.14E+00;1.13E+00
LOC105376541	-0.482821	0.991563	2	TGTCAGTGACCTGTAACCAT;AGAGAGCAACACCACATCAG	-1.02;0.06	52143;73466	3.57E-01;4.58E-02	3976;25299	1.01E+00;9.72E-01
POLR2C	-0.483131	1.39097	4	GGTGGCCAATTCGATTCGGA;ACAATGTCATCACTAATGAG;CCTGCTCCACGTAGTCATTG;TTCATTGCACCGCACATCGA	-0.99;-0.62;-0.23;-0.09	53214;62533;69549;71353	1.07E+00;8.39E-01;5.30E-01;1.42E-01	6089;7893;14909;24228	2.02E+00;1.64E+00;1.30E+00;6.09E-01
SNRPGP15	-0.483193	1.11439	3	CCACACATTCATCTATCACA;CATGTCCAAGGAATATTGCG;TGTGTGGAGATGGCGACTAG	-1.75;-0.14;0.44	23447;70781;75657	6.66E-01;3.55E-01;3.04E-02	1785;6661;53995	1.69E+00;1.18E+00;4.70E-01
HIPK3	-0.483209	1.16321	4	ATACCATTTAATAGACCTCG;GCAATGTTGCAAACCAACAT;TAGAAGTGAGCATATTAGCA;TAAAGTAATAGACTTTGGGT	-1.8;-1.67;-0.57;2.12	21146;26988;63608;77411	5.10E-01;4.02E-01;3.77E-01;6.73E-04	31;13834;50454;56296	2.80E+00;8.89E-01;5.54E-01;4.14E-01
TWNK	-0.483463	1.31422	4	GTCCCTTCAAGATACGATTG;CCTACCCTTACTCTACCCCG;GGGGGATGGAGTGAGCTACG;AAATCCGCCAGTATTTGCGG	-1.25;-0.55;-0.4;0.26	44629;64119;66808;74848	9.15E-01;7.56E-01;4.53E-01;5.92E-02	2594;10634;13323;32813	1.77E+00;1.49E+00;1.07E+00;9.17E-01
POLE3	-0.483649	1.35036	4	TCAATGGGGTAACGAACCGC;CGTGATCACCAGGATCATCA;CCGTCCTTACAGCATATAGG;CAGTGATGTGCTCTCAGCCA	-1.21;-0.46;-0.37;0.11	46052;65693;67342;73853	1.00E+00;8.00E-01;4.65E-01;8.24E-02	3589;10100;11749;31390	1.93E+00;1.57E+00;1.11E+00;7.94E-01
GMPPB	-0.484025	1.37344	4	CTATATGCCATGGAGTTACA;CACCTGCGACATGTAGCTCA;GTGTCCAATAAGATCAACGC;GGAACCCTCCAAGTACGGTG	-0.98;-0.91;-0.04;0.0	53496;55303;71994;72849	1.09E+00;6.46E-01;6.02E-01;1.06E-01	4809;5448;22139;23946	2.04E+00;1.59E+00;1.18E+00;6.88E-01
PSMB7	-0.484237	1.33681	4	ACCAGGTATCAAGGTTACAT;GCAGATACAAGAGCAACTGA;GAAAACGTTACACTCACCCA;AACTGGCACGACCATCGCTG	-1.55;-0.37;-0.08;0.06	32606;67314;71588;73458	1.11E+00;6.22E-01;4.86E-01;9.17E-02	3984;5854;10128;44836	2.11E+00;1.53E+00;9.49E-01;7.55E-01
RTN4IP1	-0.484262	1.35627	4	GGGTCGGGATGTCTCTGGCG;CATGACAGTGCTCCTAGGAG;GGGGCAGGTAATGAAAGCAT;GAGAGCCACATATGGCAAAG	-1.45;-0.35;-0.09;-0.05	36774;67669;71447;71875	1.14E+00;6.14E-01;5.61E-01;1.30E-01	5567;5995;9773;40668	2.15E+00;1.51E+00;1.12E+00;6.38E-01
PRR14L	-0.484413	1.31079	4	ACAACCAGACATCTTGACAA;ACTGGGTTACTTAACTGTTG;GGACTATCATGTGTAGAACT;GAGGTATTAAAACCCAAGCA	-1.18;-0.87;-0.09;0.2	46941;56611;71424;74498	8.29E-01;6.35E-01;6.13E-01;6.73E-02	2944;6018;20831;30501	1.62E+00;1.51E+00;1.24E+00;8.68E-01
NBAS	-0.484501	1.39528	4	GACAAGTGCCTACCAGTGGA;CCGAGCTAAAGATTGGTGCG;AATATAAAGCAAGTGCACAG;TCTCCAAACGAGATCGTTTG	-0.86;-0.77;-0.31;0.0	56874;59062;68332;72578	1.26E+00;7.06E-01;4.90E-01;1.13E-01	4666;9110;18380;20568	2.30E+00;1.39E+00;1.19E+00;6.99E-01
ATP6V1H	-0.484813	1.3582	4	TTTGCACTGAATCATAGCCA;GGAGTGTTGAGTAACAAGTG;ATTTCGTAATAGAAACTGCG;GGATCCTGGCGATTCAACAT	-0.96;-0.68;-0.57;0.28	54089;61154;63605;74929	1.12E+00;7.81E-01;4.02E-01;5.73E-02	2513;13837;16288;23353	2.08E+00;1.53E+00;9.30E-01;8.89E-01
NCAPG2	-0.484845	1.27519	4	TCCACGGGATACACCTTCCG;CCTCCTTAGTAACATGACAA;TGTGTTGTTAGAAAGCCCAG;ACCCGATGGTCCGTTCCACA	-1.36;-0.71;-0.18;0.31	40524;60520;70280;75075	7.57E-01;6.44E-01;5.58E-01;5.39E-02	2367;7162;16922;36918	1.49E+00;1.37E+00;1.29E+00;9.53E-01
IPP	-0.485333	1.31268	4	TCACTTCATCAGGCTCGAAG;ATGATCCAGTTACTAAACAG;TCTCTAGGTATAGTGAACAT;AGACATCTAAGGTTCGACCT	-1.79;-0.38;0.0;0.23	21710;67070;72586;74674	1.09E+00;6.85E-01;3.79E-01;6.32E-02	2768;4716;10372;55732	2.08E+00;1.71E+00;8.92E-01;5.71E-01
FAM237A	-0.485403	1.22355	4	GCACATTCCCACAATGAGCA;TTAGGAAGGAGGCAATTGGT;CATTTCCAGGAGAAGCACTG;GAAACAGTGTTGGAAACGCG	-1.87;-0.44;-0.36;0.72	18242;66185;67394;76508	1.03E+00;4.66E-01;3.76E-01;2.11E-02	934;10048;11257;59200	1.98E+00;1.33E+00;1.12E+00;4.67E-01
NO_SITE_224	-0.485516	1.1771	4	TTAACGCCTTATTTTTATGT;TTAACTCGAACGCTCGAAAG;TTAATTTGGGTGGGCCCTGC;TTAGCCAGTAGTGCATATGA	-2.38;-0.86;-0.66;1.95	1965;56834;61846;77393	1.03E+00;6.40E-01;3.87E-01;1.08E-03	49;15596;20608;75477	2.60E+00;1.26E+00;8.09E-01;4.46E-02
NUTM2E	-0.48555	1.35091	5	GGAAGGTAGACAGCACCAGA;TCCGCAATAAGAAAAGCCAA;TTCTCCGATCGCTGGCCCGG;GGGGGCCTGAGTTAGGACCA;GACACACAACACCTCCGCAG	-1.23;-1.1;-0.99;-0.34;1.23	45213;49728;53099;67824;77164	1.06E+00;7.24E-01;4.97E-01;4.37E-01;7.78E-03	278;9618;24343;27714;32229	1.90E+00;1.75E+00;1.28E+00;9.85E-01;8.36E-01
NUTM2B	-0.48555	1.35091	5	GGAAGGTAGACAGCACCAGA;TCCGCAATAAGAAAAGCCAA;TTCTCCGATCGCTGGCCCGG;GGGGGCCTGAGTTAGGACCA;GACACACAACACCTCCGCAG	-1.23;-1.1;-0.99;-0.34;1.23	45213;49728;53099;67824;77164	1.06E+00;7.24E-01;4.97E-01;4.37E-01;7.78E-03	278;9618;24343;27714;32229	1.90E+00;1.75E+00;1.28E+00;9.85E-01;8.36E-01
RPL34P16	-0.487114	0.802682	1	GTGCCCAGGCAGACTTCGAG	-0.49	65244	0.0744	12198	0.803
RPL34P33	-0.487114	0.802682	1	GTGCCCAGGCAGACTTCGAG	-0.49	65244	0.0744	12198	0.803
FGFR4	-0.487265	1.21617	4	GGTAACTGTGCCTATTCGAG;GAGGTAGATCTAGACTCACG;TTGCACATAGGGGAAACCGT;TGGTGGCCACTGGTACAAGG	-1.89;-0.49;-0.26;0.69	17006;65247;69024;76442	9.76E-01;5.12E-01;3.79E-01;2.26E-02	1000;8418;12195;60436	1.88E+00;1.30E+00;1.25E+00;4.31E-01
GPR19	-0.487726	1.34232	4	GCTGGGTAGTGCAACGTGCA;GGACAATGAACATTGTCCCT;GTAGGCAGTGCCTTCCCAAG;ATGGATGACCAAACAAACCA	-0.91;-0.9;-0.39;0.25	55383;55683;66915;74801	1.18E+00;6.11E-01;4.55E-01;6.03E-02	2641;10527;21759;22059	2.18E+00;1.20E+00;1.08E+00;9.10E-01
XPNPEP3	-0.487795	1.31146	4	GCTCATGTAGTATGTAGGGT;GTGATGGTAATTGTTTGCCA;GCTCCATCAGTGCCAGATCG;CTATATGCAGCCCCTGACTG	-1.05;-0.89;-0.28;0.26	51263;55991;68814;74864	9.90E-01;6.19E-01;5.05E-01;5.88E-02	2578;8628;21451;26179	1.88E+00;1.23E+00;1.21E+00;9.20E-01
MYBL2	-0.488368	1.36929	4	TCAGGTCACACCAAGCATCA;CAAGGGGCCATGGACCAAAG;CTCCAGCAGCAAGTACACTG;GCGTCCAGATCTGTACCGAT	-0.91;-0.68;-0.64;0.27	55373;61275;62282;74918	1.18E+00;7.86E-01;3.90E-01;5.75E-02	2524;15160;16167;22069	2.18E+00;1.54E+00;9.28E-01;8.28E-01
HNRNPD	-0.488464	1.18567	4	CCTATCACAGGGCGATCAAG;ACAAGACCAATAAGAGGCGT;GTTTATAGGAGGCCTTAGCT;CCATGGTGGCGGCGACACAG	-1.67;-1.09;-0.05;0.85	27402;50132;71947;76745	6.43E-01;5.05E-01;4.18E-01;1.57E-02	697;5495;27310;50040	1.58E+00;1.46E+00;9.45E-01;7.59E-01
TCEAL5	-0.488662	1.24785	4	AGAATGCGAGGGAAAGCGAG;GAAAGAAACCTAGAAAGTGA;CAAAAAGAAAAACCGACAGG;GAGGGAAACCAGGAAAAGCA	-1.26;-0.82;-0.77;0.9	44293;57906;59044;76804	7.46E-01;6.71E-01;3.76E-01;1.43E-02	638;18398;19536;33149	1.49E+00;1.47E+00;1.32E+00;7.06E-01
POTENTIALLY_ACTIVE_40	-0.488738	0.80158	1	CGACCCGGAGGATGAGATGT	-0.49	65213	0.0746	12229	0.802
PPP6C	-0.4892	1.35689	4	CCTGCCAGAGAACGACCTGA;CAGTTCTGAACAGTTCACAA;TATCAGGAGATAAACCACCA;TGAGAGTAGACAGATAACAC	-0.95;-0.73;-0.44;0.17	54306;60162;66032;74296	1.13E+00;7.44E-01;4.37E-01;7.20E-02	3146;11410;17280;23136	2.10E+00;1.46E+00;1.02E+00;8.43E-01
FDX2	-0.489232	1.3611	4	TTCACTCACATACACATGGC;GTGGTGTTCGTAGACCGCTC;GGCAGCCTGCAGTAGAACCC;CCCAGTGAGTGGCAGAGTCG	-1.13;-0.47;-0.36;0.0	48745;65536;67511;72751	9.93E-01;8.92E-01;4.69E-01;1.09E-01	4861;9931;11906;28697	1.91E+00;1.72E+00;1.13E+00;6.85E-01
POTENTIALLY_ACTIVE_57	-0.489421	0.801048	1	CTTGTCTCCATGTTCCAGAG	-0.49	65198	0.0747	12244	0.801
HCFC1	-0.489558	1.18979	4	GGACATTCCCATCACTTACG;GCATTAAGGACCTTCCTGCG;GTGGAAGTGTACCAACACGC;GGTGCCTTTCACAACCAACG	-1.72;-1.0;-0.02;0.78	25040;52899;72281;76623	6.64E-01;5.51E-01;3.97E-01;1.84E-02	819;5172;24543;52402	1.63E+00;1.39E+00;1.06E+00;6.79E-01
ELP2	-0.489593	1.44118	4	TGATAATCAAGTGATTCACT;AATTTCATGCCAAGTCACCT;GTTATTGTACAGGTTCGAGT;CCAGTACCAATATTAGCATG	-0.75;-0.62;-0.51;-0.07	59595;62544;64773;71682	1.42E+00;8.39E-01;4.17E-01;1.34E-01	5760;12669;14898;17847	2.55E+00;1.64E+00;9.49E-01;6.27E-01
SYF2	-0.490338	1.34189	4	CCGATGATACTGGCGTAACT;AGCTCGTAAATTAAATCACC;TCTCTGTTCGCGCTTCTGAG;CAAAAAAGCTCGTTTGGAGT	-2.38;-0.26;0.0;0.69	1927;69010;72854;76423	1.25E+00;1.03E+00;7.05E-01;2.30E-02	1019;4814;8432;75515	2.34E+00;1.69E+00;1.30E+00;4.38E-02
PPIAP72	-0.49039	1.51244	5	GGTGACTTCACACGCCATAA;CCAGGGTTTATGTGTCAGGG;GCCAAGACTGAGTGGTTGGA;CCACCCTGACACATAAACCC;TTCACACGCCATAATGGCAC	-1.46;-1.01;-0.02;0.0;0.04	36216;52669;72256;72739;73289	1.44E+00;8.20E-01;7.26E-01;6.27E-01;1.20E-01	4153;4827;5186;24773;41226	2.58E+00;1.49E+00;1.45E+00;1.37E+00;6.67E-01
MTREX	-0.490572	1.36157	4	TTTCCATTTGACCTACAACA;TGTTGAAGGGTGTACACATG;TTGTCTTGTTATGACCACAG;TCTGTGTAAATAACATGACA	-1.18;-0.54;-0.15;-0.1	47162;64356;70661;71242	9.27E-01;8.37E-01;5.75E-01;1.45E-01	6200;6781;13086;30280	1.79E+00;1.63E+00;1.42E+00;6.03E-01
NUBPL	-0.490975	1.40031	4	GGCGCCCACAAACCATCGCT;GCAATACCATAATTCAAGAG;AGAACACAAATCATGTCCCG;TGTTAAACAAGTTATAGTTG	-0.82;-0.75;-0.33;-0.06	57854;59550;67932;71816	1.32E+00;7.23E-01;4.79E-01;1.31E-01	5626;9510;17892;19588	2.39E+00;1.42E+00;1.16E+00;6.35E-01
PARS2	-0.491075	1.40746	4	GCTCGTGCGAGTGATAGACC;GGCCCATTGACTAAAACCAA;TCCTGCTGTACCAAGTGACA;CTGCTTAGGACCAACTCACG	-0.96;-0.6;-0.21;-0.2	54028;63137;69752;69974	1.11E+00;8.66E-01;5.37E-01;1.76E-01	7468;7690;14305;23414	2.08E+00;1.69E+00;1.32E+00;5.46E-01
GLCCI1	-0.491183	1.13777	4	GGTTCGCCTTATTGTACTAG;CAGCCGTTGGACATACCAGA;ATCAGCGTTCTGCGTCATGG;GGCACTGATATATTTGACAG	-1.85;-0.87;-0.43;1.18	19002;56490;66236;77122	6.31E-01;4.41E-01;3.75E-01;7.17E-03	320;11206;20952;58440	1.79E+00;1.24E+00;1.04E+00;4.89E-01
ARHGEF16	-0.491209	1.38579	4	GAAGGTGGACGCCACCATTG;CATGTTCGAGATCCTCACGT;GCGGAACCAATCCTACCGGG;AGACGCTGGGGAGGAAACGT	-0.91;-0.63;-0.41;-0.02	55318;62463;66708;72325	1.18E+00;8.36E-01;4.51E-01;1.19E-01	5117;10734;14979;22124	2.18E+00;1.63E+00;1.07E+00;6.67E-01
SLC13A5	-0.491393	1.19541	4	GATCAGTAACACGGCAACCA;GACCGGGACGGGACCCAACG;AGGCACAATGAATAGCAGGG;GCCGCCCAGGAACAGCATGT	-1.57;-0.79;-0.32;0.71	31638;58718;68175;76491	6.95E-01;4.86E-01;4.71E-01;2.14E-02	951;9267;18724;45804	1.37E+00;1.32E+00;1.18E+00;9.12E-01
AGBL2	-0.491407	1.25926	4	AGATATTATTCTTACGACTG;CAAAAAGCCTTTCATAACCC;AGGCAAACGAGGAATTGTCA;AGCCCTTCTACTGTCTCACG	-1.96;-1.48;0.44;1.03	13899;35642;75689;76972	1.07E+00;4.31E-01;4.02E-01;1.06E-02	470;1753;41800;63543	2.53E+00;1.62E+00;5.38E-01;3.44E-01
VEZF1	-0.491664	1.27297	4	ACCGGATGACTTACCATGTG;TTGCCACCAAAGACAGACTG;AACAAGGCATCAGTAAAAGT;CCTTATCTCTACCATCGCTG	-1.05;-1.01;-0.66;0.76	51195;52538;61691;76578	9.87E-01;5.44E-01;3.86E-01;1.95E-02	864;15751;24904;26247	1.88E+00;1.36E+00;1.04E+00;8.03E-01
CHEK1	-0.49179	1.3729	4	ACACCACCTGAAGTGACTCG;TGGTATTGGAATAACTCACA;CTTACTGCAATGCTCGCTGG;TTTCTGGAGTACTGTAGTGG	-1.3;-0.36;-0.16;-0.14	42803;67400;70472;70745	1.12E+00;7.04E-01;5.67E-01;1.57E-01	6697;6970;10042;34639	2.12E+00;1.40E+00;1.40E+00;5.79E-01
OR4C45	-0.49302	1.47469	4	GGACAGAAAAAGGTACATGG;ATCATGACCCAATCTATGTG;ACCTGCCAGTGTGATCAAGT;TAAAGTGTGAGTGTCTGTGC	-2.42;-0.01;0.04;0.41	1537;72444;73362;75543	1.66E+00;1.13E+00;7.47E-01;4.31E-02	1899;4080;4998;75905	3.00E+00;1.83E+00;1.04E+00;3.48E-02
BAG1	-0.493025	1.14796	4	GGAGTCGACCCGGAGCGAGG;TGTATTCCAAGTGCTGACAA;TGAACCAGTTGTCCAAGACC;GGGCATGACCGACCCACCAG	-2.06;-1.01;-0.99;2.09	10177;52643;53082;77407	5.46E-01;4.63E-01;3.92E-01;7.63E-04	35;24360;24799;67265	2.74E+00;1.05E+00;5.54E-01;2.45E-01
TNPO1	-0.49329	1.36198	4	ATCACAACTATAGCCTCCAA;TGACCACCCAGTGTGCATAG;CGAGCAACATCACAAGTGCT;GTCCTCGATCGGTGAAAACG	-1.08;-0.5;-0.37;-0.02	50219;65057;67225;72307	9.65E-01;9.48E-01;4.62E-01;1.19E-01	5135;10217;12385;27223	1.86E+00;1.82E+00;1.10E+00;6.66E-01
PABPC4-AS1	-0.493492	0.798819	1	CAACCAGTATATGCAACGAG	-0.49	65135	0.0752	12307	0.799
ATAD3A	-0.493496	1.41477	4	CCGGCCGGTCTCCCAACCCG;GCGACATCGCCATAGCAACA;TGTCGCCGGCCGCTTCATCG;TTTGTCCCAGTCTGTCACAA	-0.78;-0.68;-0.48;-0.03	58831;61397;65305;72108	1.38E+00;7.91E-01;4.25E-01;1.24E-01	5334;12137;16045;18611	2.48E+00;1.55E+00;9.80E-01;6.53E-01
PLA1A	-0.49372	1.29249	4	GTGGACTACTTCGTCAACGG;ATCTGATCTGTGATCACATG;GCCCACAGCTAGGATTCGAA;TGGTGTACTCAGGTCCAGCG	-1.57;-0.93;0.24;0.29	31767;54848;74719;74989	8.99E-01;5.91E-01;4.73E-01;5.59E-02	2453;2723;22594;45675	2.16E+00;1.15E+00;9.39E-01;9.17E-01
LRR1	-0.493828	1.31096	4	ATGAGCAGGAAGGCTCGGAC;GCTATGAGACTGGCTCATAG;CTTAGACAGATATCCACAGG;AAAGCATACGCATATCAACT	-1.51;-0.43;-0.12;0.08	34191;66317;71040;73680	1.04E+00;5.93E-01;5.12E-01;8.65E-02	3762;6402;11125;43251	1.99E+00;1.46E+00;1.01E+00;7.76E-01
RPL34P18	-0.494564	0.797973	1	AACAAAGAAACATGTCAGCA	-0.49	65111	0.0753	12331	0.798
TRIM62	-0.495059	1.14319	4	TCGGGAAGTCTTCATATGTG;GCGTTGAGGATGGCGTCCAG;AGAAGAAGCAGAGAAGCGCG;AGTGCTCCGTGATGCAGCGG	-1.96;-1.74;-0.87;2.59	13973;24036;56399;77430	5.61E-01;4.01E-01;3.77E-01;2.47E-04	12;21043;53406;63469	3.21E+00;6.29E-01;3.90E-01;3.46E-01
GINS2	-0.495546	1.33729	4	GATGAGGGATCATGAACGAA;GGTCGAATTCCTCGCCGAGA;TTACCTACATCCATCCACTC;AGGTTAATCGCCAGCCACAG	-1.08;-0.8;-0.12;0.02	50221;58386;71020;73116	9.48E-01;6.85E-01;5.92E-01;9.98E-02	4326;6422;19056;27221	1.82E+00;1.46E+00;1.35E+00;7.26E-01
MRPS23	-0.495926	1.34024	4	GCTTTGCCATATCGCACTCG;TCATATACGTCAAACCACAG;ACGCTCTAATCCGATCCTCG;ACTTCAAGTCTACCTGTCAA	-2.14;-0.13;-0.08;0.37	7290;70907;71552;75357	1.45E+00;6.20E-01;5.53E-01;4.74E-02	2085;5890;6535;70152	2.66E+00;1.53E+00;1.00E+00;1.72E-01
EMX2	-0.496049	1.35545	4	GGGGCTAGTGTCGTTCCCTG;CGCTGGCCCGAAAGCCCAAG;GGAGTAGACGCCCCTACCGG;GCTGCTGCGAGGCGAATAGG	-1.18;-0.54;-0.15;-0.12	47075;64258;70647;71069	9.22E-01;8.34E-01;5.74E-01;1.49E-01	6373;6795;13184;30367	1.79E+00;1.63E+00;1.42E+00;5.94E-01
TUBB8	-0.496072	1.34113	4	GGGACACTACACCGAAGGCG;GTGTACTACAACGAGGCCAG;CAAGGTGTCGGACACCGTGG;TCTGCTCAGTAAGATCCGGG	-1.04;-0.83;-0.1;-0.01	51585;57479;71269;72432	1.00E+00;6.58E-01;6.05E-01;1.16E-01	5010;6173;19963;25857	1.91E+00;1.49E+00;1.29E+00;6.74E-01
RPL17	-0.496153	2.116	8	TTTCTAGCATGCAAATCAAG;CTGTCCACTTACATTTCGTG;TGGAGTTGGCAGGTGTGCGC;CCGTAAGGATCATCTCAATG;CAACTCCACCATTGTAACGT;TTCTTTCAGGCCAAGCAATG;CATGAGCTCTGTAGGTCCGG;GAGAATCTACATCTAAACCC	-1.42;-0.77;-0.45;-0.45;-0.33;-0.3;-0.13;-0.12	38055;59141;65841;65913;68018;68490;70898;71033	2.59E+00;2.55E+00;1.74E+00;1.46E+00;1.28E+00;7.47E-01;4.38E-01;3.00E-01	6409;6544;8952;9424;11529;11601;18301;39387	3.64E+00;3.60E+00;2.60E+00;2.35E+00;2.04E+00;1.33E+00;9.29E-01;4.42E-01
SRD5A1	-0.49674	1.1672	4	CGTCAGACGAACTCAGTGTA;CACTCACCTATTAGAAAACG;GCCATTGTACACGCCAACAG;GACGTTACCGATGCCCGTAG	-1.66;-1.64;-0.78;2.09	27734;28679;58789;77409	4.86E-01;4.22E-01;3.75E-01;7.18E-04	33;18653;48763;49708	2.77E+00;7.70E-01;6.98E-01;4.32E-01
MRPL13	-0.497369	1.49755	4	GAATATGGTATCTCTTAGAT;TTACTTGTCTAAATCCACCT;TTACTGCCACTGGATCCCTC;TTACTCAGTGCATGGTACAC	-0.71;-0.53;-0.39;-0.36	60437;64371;67035;67552	1.48E+00;9.28E-01;4.58E-01;2.37E-01	9890;10407;13071;17005	2.63E+00;1.80E+00;1.09E+00;4.70E-01
TAT	-0.497708	1.29242	4	CCCCAACTCACCAATGGACA;ACGTGCATGTCAACGTTGGT;AGGCTTCCTATCCAGTCGGG;TGGCCAACACAGCTAAACAA	-2.05;-0.57;0.23;0.39	10505;63764;74678;75476	8.97E-01;8.93E-01;4.55E-01;4.46E-02	1966;2764;13678;66937	2.15E+00;1.74E+00;1.03E+00;2.53E-01
CCNK	-0.497828	1.32712	4	ATCCTGGATCTTTACTCACA;GATGGTTCGGAGCTTTGAGA;TGAACCGAGCGCCCTCTCGG;CCGACAGGTTAAGCGAGCCG	-1.29;-0.8;0.02;0.08	43276;58268;73076;73682	7.22E-01;7.17E-01;6.81E-01;8.64E-02	3760;4366;19174;34166	1.77E+00;1.42E+00;1.34E+00;7.77E-01
RBFOX3	-0.497943	1.31525	4	CGAACATTTGCCGCAAGTCG;ACGGGGAACCCCTACACCAA;GCTGAATGGGACGATCGTAG;GGGTCATGCCATGCTCTGTG	-2.33;-0.47;0.15;0.65	2805;65600;74207;76339	9.97E-01;8.87E-01;8.33E-01;2.49E-02	1103;3235;11842;74637	2.02E+00;1.92E+00;1.26E+00;6.41E-02
CBLB	-0.49803	1.25785	4	TGCACAGAACTATCGTACCA;TGTGGGATGTCGACTCCTAG;TTCCGCAAAATAGAGCCCCA;CTTCATCTCTTGGATCAAAG	-1.26;-0.7;-0.67;0.63	44382;60892;61559;76283	7.71E-01;7.49E-01;3.85E-01;2.62E-02	1159;15883;16550;33060	1.51E+00;1.48E+00;1.24E+00;7.97E-01
MIDN	-0.49815	1.19409	4	GCTTTGTGAATCACGCCCCG;ATGGTGCCGATGTCACGCCG;ACTCTCGAGAGCTTGCATCA;GCAGCTGCACGAACATCATG	-1.44;-0.86;-0.46;0.77	37010;56887;65745;76611	6.42E-01;5.65E-01;4.32E-01;1.87E-02	831;11697;20555;40432	1.38E+00;1.26E+00;1.13E+00;1.01E+00
PIH1D1	-0.498433	1.27654	4	TCCTCCCGCCGACGTGACCG;GTTGACAGCTACGTCGTAGG;TAAAGACCAACTCCTCGGAA;TTTCGCATCCCCATGAGTCT	-1.12;-0.81;-0.51;0.43	49171;58198;64905;75644	9.08E-01;6.79E-01;4.19E-01;4.08E-02	1798;12537;19244;28271	1.75E+00;1.34E+00;1.06E+00;9.57E-01
CCDC174	-0.498512	1.39332	4	GAGGCCCGGCAACTTGGTGT;ACTTCAGCGCCAGCAATGGG;AAACATAAAGGAAAAGCGAA;ATCTGGAGCAAACAGAATGT	-1.03;-0.51;-0.27;-0.2	52033;64903;68969;69980	1.02E+00;9.57E-01;5.10E-01;1.76E-01	7462;8473;12539;25409	1.94E+00;1.85E+00;1.24E+00;5.46E-01
OSBPL9	-0.498512	1.42427	4	TATTTGGAGACAAGTTCACG;GGAGGTAACACAGTCTGGGA;TCTCAGCCTTTCATGCGGGA;ATGATGAGAGGCTCTCGCAG	-2.03;-0.02;0.0;0.05	11469;72267;72552;73422	1.63E+00;6.83E-01;4.36E-01;9.26E-02	4020;4682;5175;65973	2.95E+00;1.71E+00;7.52E-01;2.78E-01
ROMO1	-0.498734	1.39167	4	ATGCGGGGTCGAGAGCTGAT;CCGGTGGCCGTGGGTCCCTA;ACGGTCGAAGCAGCTTGGCT;CTCCTCAGGATCGGAATGCG	-0.97;-0.54;-0.34;-0.14	53716;64295;67777;70709	1.10E+00;9.24E-01;4.75E-01;1.58E-01	6733;9665;13147;23726	2.06E+00;1.79E+00;1.15E+00;5.77E-01
RFT1	-0.498755	1.29713	4	TTCCTGTCAAAGGAAATCGT;AAGGACCAAAACACACCCAG;ATAGCAGAGCACCAGAACTG;TGCTTGTGCCAAGACCCAAA	-1.03;-0.85;-0.46;0.35	51919;57001;65765;75268	1.02E+00;6.45E-01;4.33E-01;4.94E-02	2174;11677;20441;25523	1.93E+00;1.27E+00;1.01E+00;9.87E-01
UFL1	-0.498952	1.19972	4	AGAGATGAGCTACATGTCCG;TCTTAATAAAACTTATCTCG;GAATCTCAATCATCCCACAC;GTTAATAGCGGACGCTTACG	-1.38;-0.96;-0.35;0.69	39700;54160;67597;76432	6.25E-01;5.76E-01;4.71E-01;2.28E-02	1010;9845;23282;37742	1.30E+00;1.25E+00;1.13E+00;1.12E+00
NIP7	-0.499083	1.19343	4	CCAGACCAGATTTCAACACA;AAACCTTGGCATAAGGTGCA;TGACGTGCAACCGAAACTTG;GCTGGCCGCCAATATTTCCG	-1.88;-0.56;-0.24;0.68	17678;63934;69381;76395	9.05E-01;5.24E-01;3.77E-01;2.36E-02	1047;8061;13508;59764	1.76E+00;1.28E+00;1.28E+00;4.50E-01
BTBD3	-0.499125	1.19716	4	GTTCTCCGTAAAACATCGCA;CTTGATCCGCATACCCACAA;CACTAGAAAGTATTCTCCGT;TTTATCCCACCATTAGAGAG	-1.39;-0.89;-0.76;1.05	39163;56003;59351;76987	6.19E-01;6.12E-01;3.76E-01;1.02E-02	455;18091;21439;38279	1.64E+00;1.22E+00;1.21E+00;7.16E-01
PCDHA8	-0.499149	1.13306	4	GCTAAGCCTGTAGGTTAACA;CATAGGCCGACACTCTCTCG;GGTGGCGTCCAAAAGACACC;TGTCCTACTCGCTTGTGGAG	-2.21;-0.93;-0.79;1.94	5346;54846;58606;77389	6.52E-01;5.91E-01;3.75E-01;1.17E-03	53;18836;22596;72096	2.56E+00;1.15E+00;6.92E-01;1.24E-01
CREG1	-0.499434	1.2337	4	GTTGGTCTGTGCCAAAGTCA;AGCGAGAGGACGTCGGCGAA;GCCGCCGCTACCACCCCGCG;GGTGGCCAGAGCGCCCCAGT	-1.61;-0.5;-0.33;0.44	30035;64923;67962;75693	9.58E-01;4.80E-01;4.49E-01;3.97E-02	1749;9480;12519;47407	1.85E+00;1.16E+00;1.07E+00;8.53E-01
RPS27	-0.499631	1.39239	4	ACAAAACTACCGTTTGTGCA;GAAACACAAGAAGAAACGCC;TTCATGGATGTGAAATGCCC;TTGTGCATGGCTAAAGACCG	-0.91;-0.69;-0.23;-0.17	55415;61123;69522;70314	1.18E+00;7.80E-01;5.29E-01;1.68E-01	7128;7920;16319;22027	2.18E+00;1.53E+00;1.30E+00;5.60E-01
RPS27P8	-0.499631	1.39239	4	ACAAAACTACCGTTTGTGCA;GAAACACAAGAAGAAACGCC;TTCATGGATGTGAAATGCCC;TTGTGCATGGCTAAAGACCG	-0.91;-0.69;-0.23;-0.17	55415;61123;69522;70314	1.18E+00;7.80E-01;5.29E-01;1.68E-01	7128;7920;16319;22027	2.18E+00;1.53E+00;1.30E+00;5.60E-01
POLR2K	-0.499864	1.35455	4	GCTAACAATGGACACCCAGA;ATCATTGGTTGCTGCTTTGG;CCAATCAGATGCAGAGAATG;CAACCAATGATATATATCTG	-1.21;-0.4;-0.32;-0.07	46135;66743;68216;71615	1.07E+00;8.03E-01;4.87E-01;1.36E-01	5827;9226;10699;31307	2.04E+00;1.57E+00;1.18E+00;6.23E-01
NDUFS5	-0.499953	1.28341	4	TGGTGAACAGCCCTACAAGA;CGATGGTTGACAATCCAGAG;TCGGCCTTAACATAGATCGA;ACATGGAATCGGTTATACTC	-1.07;-0.91;-0.36;0.34	50745;55490;67398;75240	9.69E-01;6.06E-01;4.66E-01;5.01E-02	2202;10044;21952;26697	1.85E+00;1.19E+00;1.12E+00;9.82E-01
SEMA3B	-0.500128	1.4145	4	ACGATGTCATCCAGTTTGCG;TGGTAAAGTCTCGTCCCATG;CTCACGGAGCTGATCGAAGT;GGAGGGGCCCATGCACCAGT	-2.52;-0.54;0.53;0.53	627;64254;76006;76014	1.50E+00;1.15E+00;9.22E-01;3.23E-02	1428;1436;13188;76815	2.70E+00;1.79E+00;1.16E+00;1.41E-02
NO_SITE_28	-0.500176	1.13777	4	AGACCCCGTAGGCAGGACGT;AGAATGCCATCTAGTTAGTA;AGAAGACCGAGGCGCTTCAA;AGACACGTCACCGGTCAAAA	-1.73;-0.94;-0.66;1.33	24406;54710;61659;77221	5.88E-01;3.93E-01;3.86E-01;4.94E-03	221;15783;22732;53036	1.95E+00;1.15E+00;8.01E-01;6.58E-01
H3P47	-0.500195	1.13956	3	AGAGGGCGCACTCTTGCGAG;TCTGGTGCGAGAAATTGCTC;TCTCGCACCAGACGCTGGAA	-1.14;-0.36;0.0	48491;67404;72762	5.81E-01;5.31E-01;8.12E-02	4894;10038;28951	1.36E+00;1.28E+00;7.79E-01
SRBD1	-0.500596	1.2124	4	AAGACTGAGACATATCCTCA;TTGTGGACAAGGCTTCCGAG;CGCAGCCACATACAGTTCGA;TCTGGCCTTGCAAAGCTACG	-1.31;-0.9;-0.47;0.68	42345;55619;65598;76398	6.91E-01;6.09E-01;4.30E-01;2.36E-02	1044;11844;21823;35097	1.37E+00;1.29E+00;1.19E+00;9.97E-01
ZNF281	-0.500757	1.16328	4	CCTCCACTGGAAGACACGGT;CGAACAGCCCCCCATAGTGG;GAGGATAACACGCATTGCGG;TGCTGAGTAATACGTCACGG	-1.56;-1.17;-0.16;0.89	32091;47348;70474;76792	5.67E-01;4.78E-01;4.70E-01;1.46E-02	650;6968;30094;45351	1.48E+00;1.40E+00;9.30E-01;8.43E-01
EPYC	-0.500997	1.28354	4	AAAGCGGGAATAGAAATAAG;GTTGATGGACTCTAGAGTTG;AGGACAAGCTCTCGAAGTTG;ACCTGACCTTCATTTGTGTG	-1.72;-0.63;0.11;0.24	24836;62319;73901;74728	8.29E-01;7.99E-01;3.96E-01;6.20E-02	2714;3541;15123;52606	1.94E+00;1.62E+00;9.00E-01;6.72E-01
RPL26	-0.50106	1.34538	4	ATTTGCTCTTAGGTTGTACG;TCTACATTGAACGGGTGCAG;ATCTTCCTTCGAATGTGGGA;TTTGCGATTCTTGCTTCGGT	-0.98;-0.7;-0.4;0.08	53445;60687;66775;73670	1.09E+00;7.63E-01;4.52E-01;8.67E-02	3772;10667;16755;23997	2.04E+00;1.50E+00;1.07E+00;7.75E-01
CRYBG3	-0.501298	1.30628	4	ATTGACCACTAAACAAGGGG;GACACCTGTTACAGTAGACA;ATAGAAGGTATAATGAATCT;GGCACAGAGTCAATTAAGGG	-1.07;-0.74;-0.42;0.23	50543;59986;66411;74659	9.61E-01;7.38E-01;4.45E-01;6.36E-02	2783;11031;17456;26899	1.84E+00;1.45E+00;1.05E+00;8.90E-01
GRB2	-0.501377	1.3636	4	GAAATACTTACTTGACAGAG;ACGAGCTGAGCTTCAAAAGG;AAGAAATGCTTAGCAAACAG;AGTACTTCCCGGCTCCATCT	-1.18;-0.38;-0.35;-0.1	47077;67123;67641;71315	1.10E+00;8.34E-01;4.72E-01;1.43E-01	6127;9801;10319;30365	2.09E+00;1.63E+00;1.13E+00;6.07E-01
MYT1L	-0.501529	1.35414	4	TTGTTTCTGTAGCCATACTG;CGACTACACGCACGACATGG;TCCGAGACAACTTCCCGGGG;ATATGAATTACGTCATGTTG	-0.96;-0.69;-0.34;-0.02	54031;60994;67882;72291	1.11E+00;7.75E-01;4.78E-01;1.20E-01	5151;9560;16448;23411	2.08E+00;1.52E+00;1.15E+00;6.65E-01
BPTF	-0.502108	1.40957	4	GAGGACTTGGGAAATTCAAG;AAAGGAGCAGAGCAAAACCG;GCCTTCGATCAAGTGCACTG;ACTGCTATCCTGAATAGACA	-1.03;-0.4;-0.35;-0.23	51916;66801;67614;69538	1.07E+00;1.02E+00;4.71E-01;1.87E-01	7904;9828;10641;25526	2.05E+00;1.93E+00;1.13E+00;5.29E-01
MDC1	-0.502251	1.25648	4	GTGGCATCTTGCAATTCAGG;AATGATACAAAAGTCAAGAG;AGAGGACATGCCCCAACGTG;CCCACATATCAGGCTACTAG	-1.1;-1.0;-0.75;0.84	49827;52889;59565;76738	9.33E-01;5.51E-01;3.77E-01;1.58E-02	704;17877;24553;27615	1.79E+00;1.45E+00;1.06E+00;7.23E-01
PDSS2	-0.502489	1.46124	4	TGGAATAGCCTCCAGTTGAG;GAAGGCTCATGAAGGACGTG;TTCATGTCAGAACTATGACA;AGCTCTGCTACAGAACACCA	-0.8;-0.48;-0.44;-0.29	58299;65302;66130;68682	1.34E+00;9.80E-01;4.39E-01;2.09E-01	8760;11312;12140;19143	2.43E+00;1.89E+00;1.03E+00;5.01E-01
ATP6V0C	-0.502493	1.32225	4	CATTCAGGGAGTTGGCGATG;CAAGAGCGGTACCGGCATTG;TCGGCCGCCATGGTCTTCAG;TGATGCCAGCCATGACCACT	-1.14;-0.78;-0.11;0.01	48289;59027;71217;73048	8.76E-01;7.05E-01;6.02E-01;1.01E-01	4394;6225;18415;29153	1.70E+00;1.48E+00;1.39E+00;7.20E-01
USP38	-0.50252	1.22249	4	GCTGATTATGAGCTGTCCGT;GAAGCCTCAAAGAATATCCG;TCTCTATGAACCTATTCTGG;CTCACCGTCACTTGTACGAG	-1.63;-0.82;0.0;0.45	28855;57713;72878;75711	7.07E-01;6.65E-01;4.34E-01;3.92E-02	1731;4789;19729;48587	1.69E+00;1.31E+00;1.08E+00;8.10E-01
PPIAP89	-0.502677	0.961103	2	CCAGGGTTTATGTGTCAGGG;CCACCCTGACACATAAACCC	-1.01;0.0	52669;72739	3.61E-01;5.44E-02	4827;24773	9.90E-01;9.32E-01
COX7BP1	-0.502688	0.963293	2	TCGAAGCATTCAGCAAACAA;GGTAATGCTGTATTAGCTAG	-0.93;-0.08	54958;71555	3.85E-01;6.87E-02	5887;22484	1.07E+00;8.52E-01
LIAS	-0.503207	1.23591	4	AGGAGCTTAACGGTCTGACT;GGCTGGCCCTACCATGATCG;CAGGAGTAAGACACTCCACA;ATGGAGGTAGTCTTAACCTA	-1.31;-1.21;-1.14;1.65	42386;45962;48303;77342	6.92E-01;4.57E-01;4.37E-01;2.22E-03	100;29139;31480;35056	2.29E+00;1.38E+00;7.97E-01;4.81E-01
EIF4A3	-0.503523	1.33069	4	TGATTCGTCGCAGAAGCCTA;ACTGATGAGAACCACCTGTG;CCGCATCTTGGTGAAACGGT;CCTGAATATCCAAACACTGG	-1.06;-0.88;-0.05;-0.02	50859;56081;71957;72271	9.74E-01;6.43E-01;6.21E-01;1.20E-01	5165;5485;21361;26583	1.86E+00;1.59E+00;1.22E+00;6.64E-01
RPS13	-0.503668	1.3259	4	AAACACTCACCGATCTGTGA;GTAATCCTGAGAGATTCACA;GTTGACATCTGACGACGTGA;CCAGCGCGCTACTTACAGTG	-1.47;-0.32;-0.22;0.0	35954;68121;69608;72699	1.17E+00;5.44E-01;5.32E-01;1.10E-01	4617;7834;9321;41488	2.21E+00;1.30E+00;1.08E+00;7.03E-01
INTS4	-0.503687	1.28213	4	CAAGGAACTTTACAGTTCGG;GTGTGATCTGAGAACAATGC;TAGCTGCTGTTCTGACACGT;TGCCAGGAAGCCTGTCGAGG	-1.05;-0.87;-0.48;0.38	51269;56580;65438;75409	9.90E-01;6.34E-01;4.27E-01;4.62E-02	2033;12004;20862;26173	1.88E+00;1.24E+00;1.01E+00;9.87E-01
TRIM50	-0.503691	1.55023	5	GGCAACACGGTGGTGCAGTG;CTGACATCAAGCTGACCGTG;CCTCACTCCCCACCTTCATG;CTTCATGCGGCTGTAGACGG;TGTGGCCACTCTTACTGCAA	-1.09;-0.56;-0.53;-0.46;0.11	50190;63956;64412;65833;73884	1.44E+00;1.30E+00;7.88E-01;4.07E-01;1.02E-01	3558;11609;13030;13486;27252	2.42E+00;2.27E+00;1.48E+00;8.60E-01;7.20E-01
ZNF891	-0.503892	1.29616	4	AAAACAGCATAAGATTCCAG;GTACAACTGATATTCCACGG;GAGTACACATATTCTAAACA;TTATACAAGAAAAGTCACAT	-1.25;-0.59;-0.33;0.15	44748;63172;68020;74204	8.68E-01;7.60E-01;4.82E-01;7.42E-02	3238;9422;14270;32694	1.69E+00;1.50E+00;1.16E+00;8.32E-01
EXD1	-0.504064	1.10592	4	CAAGCGAAGGGGTAACAGGT;GAATATAGGGTGAATGCACA;GAATAATGTCTTTGACACAC;GGAAGTCGAGCTTTCCACAA	-2.17;-1.11;-0.51;1.78	6591;49296;64765;77366	5.84E-01;4.93E-01;4.17E-01;1.68E-03	76;12677;28146;70851	2.41E+00;9.49E-01;9.13E-01;1.55E-01
STUM	-0.504117	1.22114	4	GTCCCGGCACGAAAGTGTTG;AGCACACATGCCTGTCCGGG;TCTCACAGGGACATTCGTCT;CTGGACGAGGACGCCCCCCG	-1.45;-1.19;0.0;0.62	36872;46763;72830;76265	7.03E-01;5.63E-01;4.64E-01;2.66E-02	1177;4747;30679;40570	1.70E+00;1.24E+00;1.12E+00;8.23E-01
FAM193B	-0.50419	1.35081	4	TGTGCCGACAGGAACGAGCT;GGGCACAAGTTTGCACACAG;CTGTGTCACCGGGAACGCAA;GCAATGGCTTCTCTAAGGAG	-1.86;-0.14;-0.06;0.05	18309;70719;71791;73415	1.42E+00;6.34E-01;3.76E-01;9.27E-02	4027;5651;6723;59133	2.62E+00;1.56E+00;7.51E-01;4.69E-01
NBPF19	-0.504978	1.68713	6	AGTGAAAAAGGAGGACCAAG;TGTTGGCTTGGCTATTGACA;ATGGCTATTTGAATAAGTGA;GCTGCTGTAAGACTGGTACG;CAAGAAGAGGAAGAAGACCA;TACGAGGCCAACATTTCAGG	-1.08;-0.8;-0.65;-0.63;0.01;0.13	50311;58349;61934;62418;72957;74012	1.69E+00;1.50E+00;1.09E+00;6.23E-01;5.89E-01;1.18E-01	3430;4485;15024;15508;19093;27131	2.73E+00;2.39E+00;1.81E+00;1.40E+00;1.12E+00;6.74E-01
USP6NL	-0.505124	1.49507	5	CTTCCTCGTTCATATACATG;GGAGCTCCCAGATCATAATG;TGTAGTCCCAGCTACTTGGG;GCCGCCAAGACGGAAATCGG;TGACATCAGACAAATAGACC	-1.66;-1.03;0.0;0.07;0.09	27462;52045;72632;73590;73740	1.50E+00;7.98E-01;6.93E-01;5.12E-01;1.06E-01	3702;3852;4592;25397;49980	2.73E+00;1.67E+00;1.41E+00;9.51E-01;7.07E-01
ZNF496	-0.505425	1.26649	4	CTGTAGAAACCACTCACCGG;GAGAGAACCCTAGCCCCCAG;ACCACCAAGCCAGCTCAGCG;GCTGGAGAGAACGATCTCGA	-1.62;-0.42;-0.18;0.21	29262;66414;70174;74546	1.05E+00;5.54E-01;4.39E-01;6.62E-02	2896;7268;11028;48180	2.00E+00;1.36E+00;8.75E-01;8.24E-01
WDR7	-0.505679	1.25641	4	AACTTAGAAGTCCTACTGAG;CTAGTGAAAATGGACAGACA;GTGATCAGCATCAGACCGAG;TCAGACACAGCTGATAAACA	-1.14;-1.08;-0.19;0.4	48260;50201;70090;75487	8.75E-01;5.50E-01;5.06E-01;4.44E-02	1955;7352;27241;29182	1.70E+00;1.35E+00;1.03E+00;9.47E-01
INACTIVE_5T_51	-0.505952	0.790847	1	TTCCTAAGATTTTTAAGACT	-0.51	64907	0.0767	12535	0.791
STOML2	-0.506016	1.16634	4	TATCCTTGATCTCATAACGG;GTCTGAGGGGACCCGAGAGT;ATCGGATCCGGTCTAACACA;TCAGGCAAGCTACGGTGTGG	-1.62;-0.83;-0.32;0.73	29619;57675;68190;76536	6.64E-01;4.86E-01;4.43E-01;2.04E-02	906;9252;19767;47823	1.35E+00;1.31E+00;1.18E+00;8.37E-01
OVCA2	-0.506117	1.3815	4	GACACCAAGAGGATAAACCG;TTCCAATGCGGAGAAAACGT;GGGCTTCCGTGAGAAGACCG;GAGGGCGCCAGATCAGACTT	-0.86;-0.66;-0.44;-0.06	56840;61668;66025;71773	1.26E+00;8.02E-01;4.37E-01;1.32E-01	5669;11417;15774;20602	2.30E+00;1.57E+00;1.02E+00;6.32E-01
SMG1	-0.506373	1.33753	4	CGTGTTCAACTAGTGCACAG;GTAGATTCACTCTCGATCCG;GAACGCTTCAGCCCAATTCG;TAGTGTCGAGCATGGAACCG	-1.29;-0.46;-0.15;-0.12	42983;65809;70651;70962	1.01E+00;7.09E-01;5.75E-01;1.52E-01	6480;6791;11633;34459	1.94E+00;1.42E+00;1.41E+00;5.89E-01
NARS1	-0.506458	1.23695	4	AGAGATCACTTCTTTGATAG;AGCTGACAACCTGATCAATG;GGTCTCCAAGTACAACTGAG;GGTGCGTTAGAAGGATATAG	-1.34;-0.84;-0.19;0.34	41254;57314;70137;75249	6.63E-01;6.54E-01;5.52E-01;4.99E-02	2193;7305;20128;36188	1.36E+00;1.32E+00;1.28E+00;9.83E-01
TANGO6	-0.506815	1.39434	4	CATTATGATTACCATCAAAG;CTGCTGCGATATCCCCAAAG;GGTGTTCAGGCAGTAGTCCG;GAGATAGGGGCAGATACCCA	-0.9;-0.59;-0.36;-0.18	55562;63251;67536;70271	1.19E+00;8.72E-01;4.69E-01;1.69E-01	7171;9906;14191;21880	2.20E+00;1.70E+00;1.13E+00;5.58E-01
OSBPL1A	-0.507119	1.09516	4	AAAGCATTGAAACGATATGA;GCATACTTACCTCATCCACA;CCTGACTCAAGCAGTATGCA;AATGATTAAGGAGTGTGACA	-2.07;-1.12;-0.37;1.54	9727;48866;67273;77302	4.88E-01;4.74E-01;4.63E-01;3.12E-03	140;10169;28576;67715	2.14E+00;1.11E+00;8.97E-01;2.33E-01
MT1L	-0.507686	0.79005	1	CAGTGGCGCAGGAGCAGTTG	-0.51	64884	0.0768	12558	0.79
QRSL1	-0.507731	1.35725	4	ACTACTGTAGCATTATAAGG;ACATCCATCGAATTCACCAG;TAATGCAGGACAGTCACTTG;GTACTGTGGTAGAGTCCCTG	-1.41;-0.28;-0.19;-0.16	38590;68827;70045;70582	1.23E+00;5.99E-01;5.49E-01;1.61E-01	6860;7397;8615;38852	2.31E+00;1.35E+00;1.20E+00;5.71E-01
MRPS36P1	-0.507758	0.789981	1	CAGAAGCTTTGAGATCAGCA	-0.51	64882	0.0768	12560	0.79
HMX3	-0.508225	1.23028	4	TACACCCTGACCCCCGCCGG;GCAGTGGCTCCGGAGAGTCG;TGGCGCGAAGAGCGTCCGTG;GCTTTGAGATCCCGGCGCAG	-1.52;-0.62;-0.21;0.32	33775;62556;69726;75176	8.40E-01;5.36E-01;5.05E-01;5.16E-02	2266;7716;14886;43667	1.64E+00;1.32E+00;9.95E-01;9.70E-01
EIF2S1	-0.508373	1.33353	4	TTCTTAGTGAATTATCCAGA;TAATAGGCGCTTGACCCCAC;GTGTGTGGTTGTCATTAGGG;GATGACAAGTACAAGAGACC	-1.06;-0.59;-0.37;-0.0	50874;63187;67239;72504	9.74E-01;8.69E-01;4.62E-01;1.14E-01	4938;10203;14255;26568	1.86E+00;1.69E+00;1.11E+00;6.79E-01
RIN1	-0.50884	1.1756	4	CTCAACATCAAGGCTCAGCG;TATGACGTGCCCAATGCCAG;GGGTGTTAGATTTCCGCACG;GCTCCCTACTGGCACCGGAG	-1.41;-1.02;-0.41;0.8	38560;52200;66641;76670	5.98E-01;5.38E-01;4.49E-01;1.74E-02	772;10801;25242;38882	1.41E+00;1.20E+00;1.06E+00;1.03E+00
PRR32	-0.508928	1.10091	4	CCTCCTGCACTGATAGTAGG;TCAGTCAGCACATTGACGGA;TTGGAACTCAGACATTGCAG;AGAGAGGCAGTAATAACGCA	-1.82;-1.35;-0.7;1.83	20508;40828;60815;77373	4.29E-01;3.81E-01;3.76E-01;1.53E-03	69;16627;36614;56934	2.45E+00;7.68E-01;6.52E-01;5.34E-01
NAIPP2	-0.508946	0.789567	1	AGATATCAAGCAAAGACATG	-0.51	64870	0.0769	12572	0.79
C19orf84	-0.509162	1.40982	4	GTGGAGTTCAGGAGCAAGGG;GCAGTTAGGAGGCCTCCCAG;GCTCGGTCCCAGATGACGGC;GCGTATGGGCACGGTGACAG	-0.82;-0.58;-0.5;-0.13	57728;63433;65093;70825	1.31E+00;8.80E-01;4.22E-01;1.55E-01	6617;12349;14009;19714	2.38E+00;1.71E+00;9.67E-01;5.83E-01
ATXN1	-0.509537	1.11246	4	CAGGTGAGCGTACTGCACGG;GTATTGCATGACGACCTGGG;TTGTAAACCAAGCTCCACCG;CAGCAGTCGTGATCCTTCGG	-2.04;-1.02;-0.23;1.25	11045;52071;69461;77177	5.36E-01;5.27E-01;4.44E-01;5.93E-03	265;7981;25371;66397	1.87E+00;1.29E+00;1.02E+00;2.67E-01
SAMD15	-0.509603	1.19513	4	GTCAGACCTAGAGCCACCAG;TAGAGGAGGAGACTGAACCG;AAGGGACAGAACTACCTGAG;TACCAAGCGAAACTGAACCA	-2.01;-1.14;0.2;0.92	11925;48382;74502;76835	8.69E-01;4.82E-01;4.28E-01;1.36E-02	607;2940;29060;65517	2.10E+00;1.51E+00;8.79E-01;2.90E-01
FITM2	-0.510075	1.29725	4	CATCTCTTCTACAATCATGA;GAGGTAGCTCTCGGGCAACG;GCCCGTGTAGTGTTCGATGT;CGGGGTGCACTCACACGTTG	-1.33;-0.85;0.02;0.12	41600;57051;73106;73966	7.25E-01;6.72E-01;6.46E-01;7.98E-02	3476;4336;20391;35842	1.78E+00;1.34E+00;1.27E+00;8.06E-01
RPS18	-0.510112	1.38801	4	AAAGGATGGAAAATACAGCC;AGACATTGACCTCACCAAGA;CCTCACTTCATTCAGGGTGT;TCAACACCAACATCGATGGG	-0.9;-0.55;-0.49;-0.11	55643;64098;65257;71214	1.19E+00;9.14E-01;4.24E-01;1.46E-01	6228;12185;13344;21799	2.20E+00;1.77E+00;9.77E-01;6.02E-01
BICD1	-0.510308	1.30699	4	ATACAGGGTGGCAGTAACTG;ACCCCGCCTGGCTAATCGTG;AGATGGACTCAAATTTGCCG;ATGTACAGGCAGAAAACGAG	-1.16;-0.66;-0.22;-0.0	47568;61814;69684;72517	8.51E-01;8.08E-01;5.35E-01;1.14E-01	4925;7758;15628;29874	1.65E+00;1.58E+00;1.31E+00;6.80E-01
CRNKL1	-0.510614	1.19711	4	ACTACCGAAATATTACACTC;ATGGTTTGATTACTTGCGCT;TATATCGCTCATAAATGGTG;AGTGATTTACAAGTATGCCC	-1.3;-1.07;-0.34;0.66	42772;50746;67823;76369	7.03E-01;5.14E-01;4.77E-01;2.42E-02	1073;9619;26696;34670	1.40E+00;1.27E+00;1.15E+00;9.69E-01
VASH2	-0.510636	1.20244	4	GGAAGCCGCTCTTGTTGACG;GCCAAGGTGCACCCTAAGGG;AGTAAATCCCCAGCACAACG;TGTCTAAGCTACTTAACCAA	-1.43;-0.87;-0.2;0.47	37489;56362;69880;75790	6.28E-01;5.75E-01;5.42E-01;3.74E-02	1652;7562;21080;39953	1.33E+00;1.23E+00;1.15E+00;1.10E+00
LOC105375551	-0.510751	0.788394	1	GAACTGAAATTCGAATGGCG	-0.51	64836	0.0772	12606	0.788
SEC22B	-0.511149	1.25047	4	CCTTCAACAATATCAGAGTC;AAAAGCCAACTTCTTAGGGA;GGAATAGGGTCGGGACACAG;TTCGTCCTCCTGCATCGAGG	-1.89;-0.31;-0.2;0.36	17045;68281;69944;75328	1.19E+00;5.45E-01;3.79E-01;4.81E-02	2114;7498;9161;60397	2.23E+00;1.34E+00;9.98E-01;4.32E-01
DGCR8	-0.511186	1.12042	4	GCTGCCAACATACCTCGTAG;ATAGAGTCAGGCTCATCCAG;GTGTGCAAAGATGAATCCGT;AGACAAGGGATGCTACTCAG	-1.72;-1.37;-0.24;1.28	25005;39941;69364;77192	5.23E-01;4.27E-01;3.97E-01;5.59E-03	250;8078;37501;52437	1.89E+00;1.28E+00;6.77E-01;6.30E-01
TMSB15A	-0.511267	1.25346	4	TAAGCCAGACTTGTCGGAAG;GAGTGATAAGCCAGACTTGT;CGGAAGTGGAGAAGTTTGAC;TTCTCCACTTCCGACAAGTC	-1.53;-1.27;0.23;0.52	33459;43898;74687;75975	8.94E-01;4.99E-01;4.42E-01;3.32E-02	1467;2755;33544;43983	2.15E+00;1.15E+00;9.83E-01;7.35E-01
PNPLA2	-0.511586	1.3013	4	CGAGGCGCCGTAGATGTGCG;CGCACCCTCATTGAGCCGGG;GGATGAGCCCACAGTACACG;GGCTGGTGCCAAGTTCATTG	-1.14;-0.75;-0.2;0.05	48251;59556;69907;73446	8.75E-01;7.23E-01;5.43E-01;9.20E-02	3996;7535;17886;29191	1.69E+00;1.42E+00;1.33E+00;7.54E-01
PLAAT5	-0.511621	1.22951	4	CCGCCGGGCACATTAGAACA;GGATTCTTCTAATTCAAGGG;CATCTTTAGCAATCGGGCCG;GCTGAACGTCTGAGCGCAGG	-1.76;-0.72;0.03;0.4	22875;60325;73247;75511	7.50E-01;7.37E-01;3.84E-01;4.38E-02	1931;4195;17117;54567	1.80E+00;1.47E+00;1.03E+00;6.08E-01
HMGB1P5	-0.511637	1.14013	3	AACCTATATCCCTCCCAAAG;GGTGATGTTGCGAAGAAACT;GGCGATACTCAGAGCAGAAG	-1.3;-0.16;-0.07	42686;70540;71595	6.54E-01;4.77E-01;1.02E-01	5847;6902;34756	1.66E+00;1.04E+00;7.13E-01
CCNO	-0.512037	1.20431	4	CGAAGGAGAGGCCGAATTGG;CTGTTTGCAAGCGATGAGCA;TGGCACGGCAGCCACAAGTG;CTACAGACCTTCCGCGACTA	-1.33;-1.07;-0.2;0.55	41648;50588;69928;76084	6.73E-01;5.44E-01;5.12E-01;3.07E-02	1358;7514;26854;35794	1.34E+00;1.34E+00;1.18E+00;9.63E-01
ZNF532	-0.512088	1.31137	4	CAGCAGGCTGCAGATACGAG;GGATCACGTTACCGACGCGT;TCAGGTCGAATGTGTTGACG;GGATTCAGGAGACTTGTCAG	-1.22;-0.53;-0.27;-0.03	45713;64396;68909;72185	9.29E-01;7.89E-01;5.08E-01;1.22E-01	5257;8533;13046;31729	1.80E+00;1.55E+00;1.24E+00;6.58E-01
LOC653631	-0.512105	0.971085	2	GGCGCCGACTTCGACTCTTG;AGCAAGACATCTACAAAAGG	-0.83;-0.19	57505;70065	4.18E-01;8.69E-02	7377;19937	1.18E+00;7.64E-01
LRFN2	-0.512416	1.24439	4	TACCCCCTGATATTGACCGG;CCTGCTGGATCACATCGCCG;GGTGCCATTGTCATAGACAG;TGGAGCCAGTGATGTCTGAG	-1.62;-0.58;-0.07;0.22	29501;63451;71689;74611	8.81E-01;6.28E-01;4.42E-01;6.47E-02	2831;5753;13991;47941	1.71E+00;1.55E+00;8.83E-01;8.33E-01
TGFBR2	-0.513365	1.23796	4	GCAGAAGCTGAGTTCAACCT;ACAGTGATCACACTCCATGT;TATCATGTCGTTATTAACTG;ACCTACAGGAGTACCTGACG	-1.67;-1.47;0.28;0.8	27333;36071;74951;76672	9.33E-01;4.30E-01;4.17E-01;1.73E-02	770;2491;41371;50109	2.24E+00;1.41E+00;7.56E-01;5.47E-01
ZSCAN25	-0.513657	1.27875	4	TGGAGGTCAAGCCTGAATGG;ATCCAGGCGTAGAACTCGCG;GAGACCAAGAGATGGCAGCT;ACTGACATCAGAGAGGTTTG	-1.38;-0.97;0.08;0.21	39631;53847;73650;74582	7.74E-01;6.23E-01;5.70E-01;6.53E-02	2860;3792;23595;37811	1.89E+00;1.25E+00;1.10E+00;8.80E-01
COPS6	-0.513959	1.29526	4	CAAGGAATATTATTACACCA;TGCTGAGCTGACCTACACTC;GGTTCAACTTCAGAAAGAGG;TGGGTTGGTATACCACAGGG	-1.37;-0.53;-0.12;-0.04	40241;64419;70995;72063	9.30E-01;6.38E-01;5.91E-01;1.25E-01	5379;6447;13023;37201	1.80E+00;1.46E+00;1.27E+00;6.50E-01
MED31	-0.514147	1.26177	4	TTAGATACTTGGCATATTCT;ATGATGCTGGAAATCGACTT;TCTAACATGTGTAAACACTG;CCAATATGAACACTTCCGAA	-1.82;-1.78;0.32;1.22	20072;22071;75163;77156	9.68E-01;6.04E-01;3.75E-01;6.41E-03	286;2279;55371;57370	2.31E+00;1.84E+00;5.21E-01;3.80E-01
COG4	-0.514425	1.32544	4	TCTGAATGGCCTGATAGAGG;AGCGTAAGTATAGCTCACTG;GCTGTATACGAACGGCTCTG;TGGCTTATATGTTACCATGG	-1.0;-0.79;-0.23;-0.04	52912;58681;69447;72066	1.06E+00;6.94E-01;5.26E-01;1.25E-01	5376;7995;18761;24530	2.00E+00;1.37E+00;1.29E+00;6.50E-01
MTBP	-0.51447	1.30439	4	TGACTCAAAGGAATTATGGA;TGGAAACCAATCCTCTGGAA;ATATCCGACATATAGCAGGA;TCTCTTTCTAGGTAGAGCAA	-1.55;-0.31;-0.2;0.0	32553;68317;69931;72596	1.19E+00;5.44E-01;4.85E-01;1.12E-01	4726;7511;9125;44889	2.24E+00;1.34E+00;9.47E-01;6.94E-01
PSMD14	-0.514507	1.35577	4	TACCAACCAACAACCATCTC;AAACACATCAATCACTCTGA;AGCCTTGTCGGAGAGAGCTG;ATTGATCAATGCTAATATGA	-0.86;-0.77;-0.52;0.09	56904;59136;64664;73713	1.26E+00;7.09E-01;4.15E-01;8.57E-02	3729;12778;18306;20538	2.31E+00;1.39E+00;9.44E-01;7.80E-01
NHP2	-0.515383	1.32053	4	CCATCTCCCAGTCATGTGTG;TCAGGCGGAGGCGTGTTCCG;TGTAGAGCTTCCGCGTGAGG;CAAATGCATCAAGAAAGGTG	-0.99;-0.82;-0.23;-0.02	53079;57777;69577;72229	1.07E+00;6.67E-01;5.31E-01;1.21E-01	5213;7865;19665;24363	2.01E+00;1.31E+00;1.30E+00;6.61E-01
CNPY2	-0.516062	1.138	4	TGCTGGAGGAGATATGTGAC;TCTTTCCGGATCAATCCAGA;AAGAACTACGTACGTGTAGT;AGGAGCCAGGATCTCCACTG	-1.51;-1.4;-0.35;1.2	34270;38741;67589;77134	5.13E-01;4.71E-01;4.26E-01;6.90E-03	308;9853;38701;43172	1.80E+00;1.13E+00;1.02E+00;6.02E-01
CABP4	-0.516571	1.28597	4	ACTCACCGTCTAGCTCCTCG;GCAGGGAGTCAGGACGATGT;CTCCTCTTCCTGGTCAACGG;TGGCCGTCAGAAGCCCCCTG	-1.57;-0.44;-0.05;-0.01	31822;66171;71893;72389	1.03E+00;6.40E-01;4.74E-01;1.17E-01	5053;5549;11271;45620	1.98E+00;1.58E+00;9.19E-01;6.71E-01
FOSL2	-0.516588	1.15877	4	CTGAGCCAGGCATATCTACC;AGTGTGCAAGATTAGCCCCG;AGGAGAAGCGTCGCATCCGG;GATCACGCCAGGTCTTGGGA	-2.02;-0.53;-0.5;0.98	11722;64472;64985;76926	9.33E-01;4.32E-01;4.20E-01;1.16E-02	516;12457;12970;65720	1.81E+00;1.58E+00;9.61E-01;2.85E-01
OR51V1	-0.516744	1.26954	4	AGGATGGAGGAATAACGTAG;TTGGGCTCACTATAATAGGT;TCTCTCGAATGATCCCCCAC;TTGGCTCAGTCCATATCACA	-2.15;-0.35;0.0;0.43	7008;67691;72874;75640	1.14E+00;7.06E-01;5.65E-01;4.09E-02	1802;4786;9751;70434	2.16E+00;1.70E+00;1.06E+00;1.65E-01
ERICH5	-0.517065	1.26299	4	GGGATGCCACAGACCAATCA;GGAAATTGTTTCTAGAAGCG;ACGTTCTCAGTTGTTCCTAG;CTGTTGATGGCAATGTACAA	-1.86;-1.52;0.51;0.81	18393;33725;75921;76691	1.13E+00;4.41E-01;3.76E-01;1.69E-02	751;1521;43717;59049	2.65E+00;1.42E+00;5.04E-01;4.71E-01
MTG1	-0.517435	1.4761	4	TTTGTTGCAGATCATCCCGA;GCCACGTCGCGACCGCACAG;GCTGGTGGACTGTATCATCG;TTGTTGAGGACCAGCAAGTG	-0.66;-0.63;-0.45;-0.33	61853;62386;65872;67965	1.58E+00;8.32E-01;4.34E-01;2.27E-01	9477;11570;15056;15589	2.78E+00;1.63E+00;1.01E+00;4.80E-01
MASTL	-0.517607	1.48807	5	GAAGGTGTGGGATTGACTAC;AAGCGATAACACTTGTCCTG;TTTCCATCAGTCAAATCAGT;ACACAAGAGCGTCCAGTGGT;TGTAGTCCCAGCTACTTGGG	-1.25;-0.62;-0.5;-0.22;0.0	44710;62639;65011;69651;72632	1.34E+00;1.04E+00;8.17E-01;4.83E-01;1.39E-01	4592;7791;12431;14803;32732	2.27E+00;1.87E+00;1.54E+00;1.13E+00;6.34E-01
PDCL3P4	-0.517845	0.783256	1	AAAGGGTATCTTACCCCCCA	-0.52	64686	0.0782	12756	0.783
COPB2	-0.517855	1.31468	4	AAACTTACTCTGAAGAATCG;AGATGGTGAAAGATTGCCAC;CAGTGTGCTCTCAAGCCGGT;GCTAGTCTGTATTGCTACTG	-0.92;-0.81;-0.7;0.36	55188;58077;60662;75346	1.17E+00;6.76E-01;3.80E-01;4.76E-02	2096;16780;19365;22254	2.17E+00;1.33E+00;1.00E+00;7.62E-01
ZNF19	-0.517874	1.29751	4	TGAAAGGTTTCCTTGCACAG;TTCACCAAGACAGAATGGAC;TCTCTGATGTATAACAAACT;AGGATGATCCCCCAGCAGAG	-1.82;-0.33;0.0;0.08	20274;67959;72838;73665	1.16E+00;7.04E-01;3.75E-01;8.68E-02	3777;4776;9483;57168	2.19E+00;1.70E+00;7.75E-01;5.27E-01
MOSMO	-0.517985	1.27147	4	GGCGATGGCGAAGATATCGG;TTGTAGCTTCTCTTCGCCAG;AACCCGGACTGGATCAACAC;ATTTCATTGACTGTCACATG	-1.15;-0.84;-0.23;0.15	47932;57355;69449;74221	8.63E-01;6.55E-01;5.26E-01;7.38E-02	3221;7993;20087;29510	1.68E+00;1.29E+00;1.29E+00;8.34E-01
MAK16	-0.518598	1.23213	4	CTTTGTCGAAGGCATGAATG;TATGAAGGTTATAGAACGAG;CATTTGTGTCGAATGAAACG;TAATCGGTCATCCTGTCCCC	-1.45;-0.53;-0.52;0.42	36915;64535;64637;75586	9.37E-01;5.63E-01;4.15E-01;4.21E-02	1856;12805;12907;40527	1.81E+00;1.12E+00;1.05E+00;9.42E-01
SMARCA4	-0.518624	1.15171	4	CTAGGTATGAAGTAGCTCCG;GCAGCAGACAGACGAGTACG;TGAACACCATCATGCAGCTG;GGGCGTACGAGTTTGACAAG	-1.59;-0.86;-0.83;1.21	30635;56815;57483;77144	6.40E-01;4.57E-01;3.75E-01;6.68E-03	298;19959;20627;46807	1.82E+00;1.26E+00;8.75E-01;6.58E-01
ZNF503	-0.518716	1.13444	4	GACAAGAAAGACACCGACGT;GGGTAGGTCATACCCGCGGG;GCTGAGCGACATCGGCGTGG;AGAGGGTCCTTACCTCGATG	-1.63;-0.86;-0.69;1.11	28971;56640;60966;77053	6.35E-01;4.35E-01;3.82E-01;8.73E-03	389;16476;20802;48471	1.70E+00;1.25E+00;8.14E-01;7.74E-01
MPP4	-0.519422	1.18762	4	CAAGCGCCACGAGATGACAG;ACCAGAATGATGCCCTCTGG;AGTGGGTGCCCCTTACGAGG;ACGATCTCCTCCACTCGCCG	-1.44;-0.75;-0.49;0.6	37162;59590;65256;76202	7.24E-01;5.68E-01;4.24E-01;2.80E-02	1240;12186;17852;40280	1.42E+00;1.21E+00;1.14E+00;9.77E-01
AADACL2	-0.519545	1.22197	4	TGGGGGCAATTTAGCAACAG;GAAAAAATTTGACTGCAGCA;AAAGAAAGTCAGAAACCCGA;GTGATGTATTCATCTGAAAG	-1.81;-1.54;0.31;0.96	20804;32897;75130;76892	9.63E-01;4.46E-01;3.76E-01;1.24E-02	550;2312;44545;56638	2.30E+00;1.56E+00;5.43E-01;4.90E-01
SMCO1	-0.520007	1.1913	4	TGTATGGGAGTCCATACTGG;AACCCTGATATCCTTGAAGG;CAAAGAACTAGACTTCACCA;AAGCAGCCCAAGATGAGATG	-2.4;-0.68;-0.12;1.12	1695;61371;70974;77072	1.09E+00;7.90E-01;5.90E-01;8.30E-03	370;6468;16071;75747	1.72E+00;1.55E+00;1.45E+00;3.84E-02
PTTG1IP	-0.520127	1.25219	4	GTGCAGAGCTCAATTTACAA;CCGTACTGGAGGTTGCGCCT;GTGGCAAGACGCTTGTAACT;CATCACCATGTCGGTAGTCG	-1.44;-0.92;0.03;0.25	37209;55185;73201;74783	7.33E-01;5.99E-01;5.69E-01;6.07E-02	2659;4241;22257;40233	1.79E+00;1.17E+00;1.14E+00;9.08E-01
SCIN	-0.520945	1.24895	4	ACGTTCATATTTGTTGCACG;ACATGTGAAGGGTCGTAGAG;AAATTTGTTTGGCAGCCCCG;GAGGACAGATTATCTACACG	-1.3;-0.84;-0.12;0.17	42910;57333;71018;74336	7.07E-01;6.54E-01;5.92E-01;7.11E-02	3106;6424;20109;34532	1.46E+00;1.40E+00;1.29E+00;8.48E-01
ATP5MGP3	-0.521154	0.942771	2	GTACTACGCCAAGGTTGAGC;ATAGTCAATAGTGCTCAGAC	-1.54;0.5	33018;75879	3.11E-01;1.77E-02	1563;44424	1.40E+00;4.83E-01
NUDT21	-0.521393	1.34865	4	AGCCAGATTTCAGCGCATGA;ACTAAAACGCTTAATGACAG;CCTGGTGGTGAACTTAACCC;CAGAGCTGTCCTTCTCGTAG	-1.96;-0.1;-0.02;-0.01	14236;71244;72347;72415	1.49E+00;6.68E-01;3.98E-01;1.17E-01	5027;5098;6198;63206	2.72E+00;1.64E+00;6.73E-01;3.53E-01
AICDA	-0.521837	1.17919	4	TGTCGGGCACAGTCGTAGCA;ACCGCAAGGCTGAGCCCGAG;TCTCCAGAACGGCTGCCACG;CTCACAGAAGTAGAGGCGCG	-1.6;-1.32;0.0;0.83	30261;41967;72639;76731	6.89E-01;4.52E-01;4.32E-01;1.60E-02	711;4599;35475;47181	1.73E+00;1.45E+00;8.61E-01;6.81E-01
FBF1	-0.521903	1.17982	4	AGCTCATCGAGAGTGCACAC;AGACGGAAGTGACTTCTTGG;AGTAGGTTCTTCGCAGACAG;AGACATGCGCAGAGACCACG	-1.44;-0.86;-0.32;0.53	37193;56823;68089;76013	6.40E-01;5.69E-01;4.84E-01;3.23E-02	1429;9353;20619;40249	1.26E+00;1.17E+00;1.16E+00;1.14E+00
RPL24	-0.522074	1.33481	4	GAAGCACAAAAAGGGACAGT;AGTCGGCTTTCCTTTCCAAG;GCCGAGCAGTCAAATTCCAG;CGTAGCGCCTCCCGTGTCCG	-0.86;-0.86;-0.37;0.0	56697;56792;67338;72792	1.25E+00;6.39E-01;4.65E-01;1.08E-01	4872;10104;20650;20745	2.29E+00;1.25E+00;1.11E+00;6.84E-01
EP400	-0.522508	1.14151	4	AGATTTATTTAGTCAACGAG;GTCATTGTCATAAAACACGA;ATCAGTTCAAAGCTGCCGAG;AGTGGTCATAAGGTTACACA	-1.53;-1.19;-0.22;0.86	33216;46803;69585;76762	5.31E-01;4.95E-01;4.65E-01;1.53E-02	680;7857;30639;44226	1.47E+00;1.30E+00;9.73E-01;8.25E-01
CREBL2	-0.523199	1.32833	4	AGCTATATGTGCCCTCAGAG;GTAAAGAAGCCCGGTAAACG;ACATATAGCTCTTTCTCGAC;ATATGTTTCAGTACAAGCAG	-2.02;-0.26;0.08;0.11	11562;69038;73698;73863	1.25E+00;7.78E-01;4.35E-01;8.22E-02	3579;3744;8404;65880	2.34E+00;1.90E+00;7.95E-01;2.81E-01
DNASE2B	-0.523698	1.20018	4	ATTGTAGACATGGTAAGGAA;ACCACACTTCAGTCGGCCCA;TTGCAGCCTGGATGGCTCAA;CTTATCAAGATCATGCCAAG	-1.37;-0.85;-0.27;0.39	39868;57123;68976;75472	6.48E-01;6.29E-01;5.10E-01;4.47E-02	1970;8466;20319;37574	1.27E+00;1.26E+00;1.25E+00;1.03E+00
INACTIVE_5T_28	-0.52389	0.779291	1	GATCCTTCTCTTTTTGGTTT	-0.52	64569	0.0789	12873	0.779
GLB1L2	-0.524195	1.20513	4	AACCTCTACATGTTCCACGG;GTACTTGGCCGTGTAATCGC;TCTCCGCAGTACAAGCGTGG;GGAGCAGTTCCACAATGCCA	-1.59;-0.92;0.0;0.41	30710;55275;72693;75555	6.93E-01;6.01E-01;4.58E-01;4.28E-02	1887;4611;22167;46732	1.73E+00;1.17E+00;1.04E+00;8.77E-01
GRAMD4	-0.524195	1.34745	4	GCTGCGAGAAGAAACCAACG;ACGGCATTCATGTACACCTG;GGTTAACTGAAAATATGAGA;TGCAGAAGTGGTTCTACGAG	-1.96;-0.17;0.01;0.02	14092;70372;73007;73111	1.38E+00;7.17E-01;4.00E-01;1.00E-01	4331;4435;7070;63350	2.56E+00;1.76E+00;7.25E-01;3.49E-01
PPIAP40	-0.524387	1.44026	5	AACTTTCGTGCTCTGAGCAC;CCAGGGTTTATGTGTCAGGG;GCTCTGAGCACTGGAGAGAA;GCCAAGACTGAGTGGTTGGA;CCACCCTGACACATAAACCC	-1.55;-1.01;-0.04;-0.02;0.0	32438;52669;71975;72256;72739	1.40E+00;8.20E-01;6.22E-01;5.96E-01;1.36E-01	4827;5186;5467;24773;45004	2.52E+00;1.45E+00;1.44E+00;1.18E+00;6.18E-01
A4GALT	-0.524566	1.10834	4	GCCGCGTACCAGTCGGCCAG;AACGTGCCAGTAGATCATGA;AGGCCAGGAACGCGCCGTTG;CCACATGAGTGCGATCCTGG	-1.63;-1.39;-0.67;1.59	28856;39350;61561;77322	4.34E-01;4.26E-01;3.85E-01;2.67E-03	120;15881;38092;48586	2.21E+00;8.10E-01;7.97E-01;6.16E-01
RNF165	-0.524703	1.19236	4	TCTTTCACTTACCATCTGTG;TTTGGCTCTGTGCGAAACAG;GTGCCCTCAGCCAAATACCT;AGGTAATGCTGATAGTGCTG	-2.04;-0.82;0.1;0.66	10992;57779;73807;76362	7.89E-01;6.67E-01;4.45E-01;2.44E-02	1080;3635;19663;66450	1.92E+00;1.31E+00;1.27E+00;2.66E-01
PPIAP82	-0.524911	0.935989	2	CCAGGGTTTATGTGTCAGGG;GCTCTGAGCACTGGAGAGAA	-1.01;-0.04	52669;71975	3.61E-01;6.36E-02	5467;24773	9.90E-01;8.82E-01
MPHOSPH10	-0.525452	1.511	5	AGTTGTTAGAAAAAAAGCCG;GAGGAGGAAGTGTCCGACAT;TGGAAGATATCATTAAACAG;ATTTGCTGATATCAAAGTCA;AAGGTGCAAAACAAAGGACA	-0.98;-0.95;-0.33;-0.29;-0.07	53585;54355;67907;68539;71600	1.51E+00;9.91E-01;8.84E-01;4.53E-01;1.70E-01	5842;8903;9535;23087;23857	2.56E+00;1.84E+00;1.56E+00;1.04E+00;5.60E-01
NFS1	-0.525496	1.29412	4	CTAGTAAAAATGATCTCACG;TCACAGTCATGACTGACACC;GCTTGCACATCCATATAGAG;CCAGCCATAAGCATGTGTCC	-1.22;-0.57;-0.26;-0.05	45622;63679;69142;71858	8.92E-01;7.87E-01;5.16E-01;1.30E-01	5584;8300;13763;31820	1.73E+00;1.55E+00;1.26E+00;6.37E-01
DOCK10	-0.525865	1.23055	4	AACTTGTGAATGCACGCCAG;TCATGTTGAAAGGCTTGACA;TCTCCTTACCCGAACAGTAA;GATGATCTAAGCACCAATGG	-1.74;-0.58;0.0;0.22	23706;63444;72743;74632	8.81E-01;6.97E-01;3.88E-01;6.42E-02	2810;4831;13998;53736	1.71E+00;1.69E+00;8.86E-01;6.35E-01
HSPE1P4	-0.525893	0.937999	2	CAACCAGTTAGCGTGAAAGT;GCTGCTGAAACTGTAACCAA	-1.05;0.0	51224;72877	3.49E-01;5.28E-02	4791;26218	9.41E-01;9.35E-01
CHTF18	-0.525974	1.38412	4	CGTCCACGTGACATCCACGG;TCAGGTTCGCACCGTCCCTG;CAGTGACGACCGTAGCCCGG;ACGGTAGAATCGCTGTGAGG	-0.79;-0.68;-0.56;-0.08	58763;61323;63943;71484	1.37E+00;7.88E-01;4.06E-01;1.39E-01	5958;13499;16119;18679	2.47E+00;1.54E+00;9.06E-01;6.16E-01
TBK1	-0.526104	1.22591	4	AATCAAGAACTTATCTACGA;ACAGTGTATAAACTCCCACA;AGTTGATCTTTGGAGCATTG;TCCACGTTATGATTTAGACG	-1.15;-0.92;-0.52;0.49	48050;55077;64681;75850	8.67E-01;5.97E-01;4.16E-01;3.61E-02	1592;12761;22365;29392	1.68E+00;1.16E+00;1.11E+00;9.44E-01
COPG1	-0.526265	1.36067	4	GGGAAAGAAGACAACTACCG;CCAGTGACCTGACACAGCCG;TCATCTTATTGACGGCTAGG;ACATCTGTGCGAGTTCATCG	-2.47;-0.29;0.15;0.5	1039;68681;74153;75905	1.29E+00;1.22E+00;8.26E-01;3.48E-02	1537;3289;8761;76403	2.29E+00;2.00E+00;1.13E+00;2.34E-02
TRA2A	-0.52633	1.28046	4	CATATACACCAGAATACCGG;AGGATCTCGTAGTCCATCAA;TCTCGATATGGACCATTGAG;TCTCTGTTGTGTACAAACTG	-1.43;-0.4;-0.27;0.0	37427;66781;68928;72851	1.07E+00;5.74E-01;5.09E-01;1.06E-01	4811;8514;10661;40015	2.05E+00;1.24E+00;1.15E+00;6.88E-01
CPT1A	-0.526387	1.18394	4	TACGCCAAATCTCTACTACA;CACATCGTCGTGTACCATCG;ACATCTACCTCCGAGGACGA;GCTCAGTGAACATCCACCCG	-1.96;-0.41;-0.35;0.62	13985;66604;67686;76236	1.06E+00;4.73E-01;4.01E-01;2.72E-02	1206;9756;10838;63457	2.03E+00;1.23E+00;1.14E+00;3.46E-01
LETM1	-0.526718	1.35972	4	ATTTGAGACTCAGTCACTCA;GTCACGGAAGACCGCCTGAG;GCGCTCTCGACACTATGCGA;ATGGATCGACACCAAGATCG	-0.88;-0.76;-0.29;-0.18	56329;59334;68683;70201	1.23E+00;7.15E-01;5.01E-01;1.71E-01	7241;8759;18108;21113	2.26E+00;1.41E+00;1.22E+00;5.55E-01
MICALL1	-0.526739	1.19985	4	AGTGGGTGCTACAGACGGCG;ACCATCGCCAGCGCTCAGCG;GGATCGACATACCCCTCGGA;GATGCCAAGGATGTTCCAGG	-1.72;-0.61;-0.1;0.32	24726;62910;71324;75145	8.56E-01;6.08E-01;3.95E-01;5.23E-02	2297;6118;14532;52716	1.67E+00;1.50E+00;9.65E-01;6.68E-01
LOC107984135	-0.52682	0.777272	1	CAGCATCAGAGAATTCACAC	-0.53	64509	0.0794	12933	0.777
ZNF519P3	-0.52682	0.777272	1	CAGCATCAGAGAATTCACAC	-0.53	64509	0.0794	12933	0.777
ZNF519P2	-0.52682	0.777272	1	CAGCATCAGAGAATTCACAC	-0.53	64509	0.0794	12933	0.777
LOC107987378	-0.52682	0.777272	1	CAGCATCAGAGAATTCACAC	-0.53	64509	0.0794	12933	0.777
NOB1	-0.527349	1.43513	4	AGCCCTTACCGGAATACGTG;GAACGGCATGCTGATTCGTG;TGAGGACGTTCCAAGTGAGG;GAAGAACATTTACACCATCC	-0.79;-0.53;-0.47;-0.32	58605;64436;65590;68165	1.36E+00;9.31E-01;4.30E-01;2.22E-01	9277;11852;13006;18837	2.46E+00;1.80E+00;9.96E-01;4.86E-01
ZNF808	-0.527393	1.10848	4	GAATTCTAGTATGTACAGCC;TTCCAAACACATGATGAAGG;GGCATAGAAGGGATGACCTG;CATCCCAAAGAATTTCCTGT	-1.61;-1.18;-0.64;1.32	30005;47027;62177;77211	4.67E-01;4.48E-01;3.89E-01;5.17E-03	231;15265;30415;47437	1.93E+00;8.51E-01;8.32E-01;8.23E-01
HIGD1A	-0.527433	1.08037	4	GAGGCACCATTCGTACCCGT;CCTTCATATGAGGAAGATCA;ACTCATTCGAAAAGCTAAAG;TTATATAAACTGAAGAGCAG	-1.84;-1.32;-0.44;1.48	19517;42071;66150;77288	4.39E-01;4.32E-01;3.75E-01;3.44E-03	154;11292;35371;57925	2.10E+00;1.03E+00;6.84E-01;5.04E-01
MCM4	-0.52771	1.13727	4	TCACAATGATCTCGTTGACA;GCACCTGAAGAATGCATTTG;GATGTTCTAAGATTGAGTCA;GGAAACCAGACATTTATGAG	-2.06;-1.19;0.0;1.14	10109;46772;72897;77089	7.08E-01;4.64E-01;4.64E-01;7.91E-03	353;4545;30670;67333	1.75E+00;1.74E+00;8.24E-01;2.43E-01
ATP5MGL	-0.528048	1.35503	4	AGCAGCATTCACCAGTGCTG;CGTGGTGTAGTACCAAAATG;GGGAGGAACCAGCTCAACCG;AGCTCTAGGGATCTCAGCAG	-0.82;-0.78;-0.42;-0.09	57723;58992;66366;71436	1.31E+00;7.04E-01;4.44E-01;1.40E-01	6006;11076;18450;19719	2.38E+00;1.39E+00;1.05E+00;6.13E-01
OR13C2	-0.528056	1.42497	6	AAGGAAGCTCACTAGCGTGG;AGGAAGCTCACTAGCGTGGA;TGTTCCTCGGCTTGGCCATG;TGTCAATATGAACAATGTTG;TGTATGTGGTCATCCTTCTG;CCCAGCTGCCATGGGTACAT	-2.34;-0.85;-0.62;-0.57;0.15;1.06	2653;56933;62620;63592;74220;77002	1.40E+00;1.13E+00;7.63E-01;6.95E-01;6.61E-01;1.48E-02	440;3222;13850;14822;20509;74789	2.24E+00;1.88E+00;1.66E+00;1.48E+00;1.20E+00;9.08E-02
ZNF516-DT	-0.528222	1.27512	4	TTTGTAAACGCCCTAAGTTG;TCCACTGCGGAGTTATCACG;CCGCCGCTGAGGTAACCGCC;GAAATGGGGACACCCCTTCG	-0.99;-0.96;-0.39;0.22	53056;54120;67004;74641	1.07E+00;5.76E-01;4.57E-01;6.40E-02	2801;10438;23322;24386	2.01E+00;1.12E+00;1.09E+00;8.88E-01
LSM8	-0.528653	1.22708	4	CTAGGATTATACATTGTAAG;GGGGTAGAACAAGTGGTACT;TTGCCGTTATTACATCAGAT;AGTATTCAGCTCTTCACAGG	-1.12;-0.96;-0.79;0.76	48902;54074;58571;76585	8.98E-01;5.75E-01;3.75E-01;1.93E-02	857;18871;23368;28540	1.73E+00;1.37E+00;1.12E+00;6.91E-01
POTENTIALLY_ACTIVE_92	-0.528934	0.775763	1	GTGCCGGGAACAGACTGCGT	-0.53	64464	0.0797	12978	0.776
DPH5	-0.528978	1.22129	4	GCCTCCATAATGAATGCTGT;CAGTGATGTTGCATTCCTTG;GTTCTAAGAGCAACAAAGCT;TACAGTTAGGACTGAGGTGT	-1.32;-0.83;-0.21;0.24	42107;57457;69843;74741	6.85E-01;6.58E-01;5.41E-01;6.16E-02	2701;7599;19985;35335	1.36E+00;1.33E+00;1.29E+00;9.02E-01
H2BC10	-0.529351	1.44255	5	GCATCTCGTCCAAGGCTATG;CTCGAAAATGTCGTTGACGA;GCTTGTTATAATGCGCCAGG;ACACGGAATAGCTCTCCTTG;GAAGAAGGGCTCCAAGAAGG	-1.28;-0.8;-0.69;0.06;0.07	43387;58378;61093;73457;73573	1.07E+00;9.80E-01;6.81E-01;6.60E-01;1.11E-01	3869;3985;16349;19064;34055	1.86E+00;1.78E+00;1.65E+00;1.23E+00;6.91E-01
SLU7	-0.529483	1.2951	4	TCTGGAGAATGGTACAAGAG;AATTTGGCTCCAACTCGCCT;TTTGAAGGATCAATATACCA;GAAAGCCCAGAAACTCCAAG	-1.03;-0.9;-0.15;-0.03	51892;55621;70599;72100	1.02E+00;6.10E-01;5.72E-01;1.24E-01	5342;6843;21821;25550	1.93E+00;1.41E+00;1.19E+00;6.52E-01
FGF18	-0.529487	1.08393	4	ATGTGAGCCGTAAGCAGCTG;CGCCGCGGGCACTGATCCTG;GCAGGAAGTGTAAACACCTG;TCCACGTGGAGAACCAGACG	-2.11;-1.13;-0.83;1.95	8551;48797;57469;77391	5.07E-01;4.87E-01;3.75E-01;1.12E-03	51;19973;28645;68891	2.58E+00;8.94E-01;6.58E-01;2.03E-01
NO_SITE_21	-0.52958	1.26836	4	ACGGTTATGGTCTCATGGGG;ACGGTACATGCGCATGAGTC;ACGTCCATACTGTCGGCTAC;ACGTCAACTGCTGGAGTGGG	-1.07;-0.9;-0.29;0.14	50552;55769;68649;74096	9.61E-01;6.13E-01;5.00E-01;7.67E-02	3346;8793;21673;26890	1.84E+00;1.22E+00;1.20E+00;8.20E-01
GRIA1	-0.529838	1.22405	4	CCTGGCCCAAGATAGCATTG;GAATTGATATATCTCGCCGG;AGCCCGAGACCCTGACACGA;TACATTTATGATGCCGACCG	-1.84;-0.49;-0.02;0.23	19363;65188;72233;74692	9.73E-01;6.61E-01;3.75E-01;6.28E-02	2750;5209;12254;58079	1.87E+00;1.63E+00;8.95E-01;5.00E-01
FSHB	-0.529863	1.27782	4	TGGTGTATAAGGACCCAGCC;CTCTATTGCAATGGTGATGT;GCATAAGCATCAACACCACT;TGCTGGCTACTGCTACACCA	-1.29;-0.65;-0.12;-0.07	43246;62076;71030;71715	8.19E-01;7.16E-01;5.93E-01;1.33E-01	5727;6412;15366;34196	1.60E+00;1.46E+00;1.42E+00;6.29E-01
ARID3BP1	-0.53011	0.774994	1	GTGGCCCAAGTGTTTGAACG	-0.53	64441	0.0798	13001	0.775
RGMB	-0.530347	1.15956	4	TCTGATCTGTACACTCATGG;CGAACTTCAAAAGCCTGCCG;TGCAACTATCACAGCCACGC;AGATAATTATTATCTATGAG	-1.75;-0.56;-0.51;0.7	23481;63839;64868;76452	9.00E-01;4.18E-01;3.87E-01;2.23E-02	990;12574;13603;53961	1.75E+00;1.31E+00;9.55E-01;6.28E-01
PGD	-0.530497	1.20643	4	GGTGACATCATCATTGACGG;TTCGTGAAGATGGTGCACAA;CAGGAGGGAACAAAGAAGCG;GGGTACGCCGTATTCCAGGG	-1.16;-1.03;-0.68;0.75	47794;51908;61218;76561	8.59E-01;5.33E-01;3.83E-01;1.99E-02	881;16224;25534;29648	1.67E+00;1.36E+00;1.02E+00;7.84E-01
SPECC1	-0.530611	1.09335	4	AGCAGTTGACCTGTAGCTTG;CAGCGTAAGTGAATTGTCCC;TATTGTGTAACTTGACAGCC;AGTTACTGAAAATTCCCGTG	-1.9;-0.87;-0.47;1.13	16511;56418;65472;77079	6.30E-01;4.28E-01;3.82E-01;8.14E-03	363;11970;21024;60931	1.73E+00;1.23E+00;9.89E-01;4.17E-01
NOC3L	-0.531565	1.38276	4	TTTGATTAGATTGGAAGCAG;AAATTACGAAGTTAGGCCAG;TTTGACATGTCATTCATGAG;TGGTATAATCCCACAGACTA	-0.79;-0.65;-0.61;-0.08	58686;61983;62925;71504	1.37E+00;8.15E-01;3.95E-01;1.39E-01	5938;14517;15459;18756	2.46E+00;1.59E+00;8.56E-01;6.17E-01
CD274	-0.532103	1.31765	4	ACATGTCAGTTCATGTTCAG;ACTGCTTGTCCAGATGACTT;GGTTCCCAAGGACCTATATG;CACCACCAATTCCAAGAGAG	-1.07;-0.55;-0.53;0.02	50650;64094;64380;73139	9.65E-01;9.13E-01;4.12E-01;9.93E-02	4303;13062;13348;26792	1.84E+00;1.77E+00;9.28E-01;7.28E-01
TPGS2	-0.532529	1.22427	4	CAGGCGGTAATAGGCAGTAA;AGGACGATACACATGAAGGT;CTAGAGCACATCATTCCACT;AAGTGAATACATGGAAGACT	-1.98;-1.29;0.46;0.68	13327;43104;75757;76411	1.09E+00;4.37E-01;4.08E-01;2.33E-02	1031;1685;34338;64115	2.57E+00;1.29E+00;7.12E-01;3.28E-01
DDIAS	-0.533412	1.14054	4	GATGATCTTAAAGCTATAGG;ATGCAAGTGAATTCAAGTGA;CAGATTGTTCTACCAGACCC;TCAAGTCTGAGTAACGAAGG	-1.95;-1.38;0.04;1.16	14569;39573;73302;77105	7.42E-01;4.26E-01;3.95E-01;7.55E-03	337;4140;37869;62873	1.81E+00;1.76E+00;6.22E-01;3.62E-01
TDRD12	-0.533694	1.24896	4	ATGCTATTTAGCAACTACCC;AGACGTAATTGATTTGACAA;TAAACGATTCTACTACAACT;ACACAATGTCAGTACTGTCT	-1.54;-0.41;-0.29;0.11	32825;66632;68630;73861	1.06E+00;4.99E-01;4.89E-01;8.22E-02	3581;8812;10810;44617	2.03E+00;1.21E+00;9.58E-01;7.95E-01
LOC105376860	-0.534211	0.772828	1	CACTCCCAAACTCACCAGGA	-0.53	64376	0.0802	13066	0.773
MACROD1	-0.534268	1.25833	4	CCGCCGAGGTCCGCGCACGG;GGCACTCGTCGGTAAGCAGG;GACACTTGGCGGGTGCCACG;GTGGACGCCATCGTCAACGC	-1.21;-0.89;-0.1;0.06	46012;55993;71293;73521	7.99E-01;6.19E-01;6.06E-01;9.02E-02	3921;6149;21449;31430	1.57E+00;1.49E+00;1.21E+00;7.61E-01
OR2G6	-0.534382	1.27147	4	ATAATGGCTATGTAGCGCAG;AAAGACAAAACCATGAGCTA;TGTGGATACGACTTTCAACG;AGCAGATGTCCACACACGAG	-1.23;-0.65;-0.26;0.0	45378;62027;69015;72895	8.17E-01;7.79E-01;5.11E-01;1.05E-01	4547;8427;15415;32064	1.60E+00;1.53E+00;1.25E+00;7.08E-01
IL1RAPL2	-0.534396	1.27496	4	TATTCGTACCAACTATAGCA;AGTGTTATAGATGTCCAGCT;AGAAGCATAATAATACAGAA;AATATGGTTTCACTCAGCTG	-1.04;-0.94;-0.24;0.08	51448;54706;69351;73697	9.98E-01;5.88E-01;5.23E-01;8.61E-02	3745;8091;22736;25994	1.90E+00;1.28E+00;1.15E+00;7.78E-01
BLVRB	-0.534861	1.17115	4	CGAGGGCGCCCGGAACATTG;AACATCTCCCACTACCACGT;ATGATCCCACCACCCACCCG;ATGTGGACAAGACCGTGGCT	-1.55;-0.64;-0.62;0.66	32575;62263;62706;76368	8.27E-01;4.85E-01;3.94E-01;2.42E-02	1074;14736;15179;44867	1.62E+00;1.27E+00;9.48E-01;8.46E-01
LOC102724750	-0.535201	1.0375	2	AGAGAAGTCCCTCTCCAGTG;GGCACCTCCTGTAGAGCCAC	-0.56;-0.51	63818;64876	5.38E-01;1.54E-01	12566;13624	1.51E+00;5.66E-01
ACSM6	-0.535559	1.29296	4	CAGGGATAAAGATCCACCAA;TTTGCAGATAGAGTGGTGAT;CCTGCCTAGGACGGACTCAG;TGTCAGATAAGAGCTATGAT	-2.2;-1.98;0.3;1.73	5685;13373;75059;77357	9.51E-01;9.12E-01;6.32E-01;1.89E-03	85;2383;64069;71757	2.36E+00;2.27E+00;4.08E-01;1.32E-01
HLA-DQB1	-0.535882	1.06403	4	CGTTCCGCGGGATCTTGCAG;GTGGTTTCGGAATGATCAGG;CGACGTGGGGGTGTACCGCG;AGGTGACAGTTGCTACCCGA	-1.93;-1.35;-0.39;1.53	15334;40841;66936;77300	4.55E-01;4.29E-01;3.89E-01;3.17E-03	142;10506;36601;62108	2.14E+00;1.08E+00;6.52E-01;3.83E-01
PRSS54	-0.535956	1.15997	4	ACATGACGATGAGTGTCCTG;GTGTATGCAGCATTCTGCCG;GGACTCCCAGTACACACACC;TATAGTGGGTATAAGTAACA	-1.39;-1.17;-0.2;0.61	39386;47396;69950;76224	6.17E-01;5.45E-01;4.71E-01;2.75E-02	1218;7492;30046;38056	1.34E+00;1.23E+00;1.22E+00;8.45E-01
MYBBP1A	-0.536087	1.09098	4	GTTGGTGCTGAAGTCAACCA;GCGTCTAATCACGGGACTCG;CCAGAGATGGACGATTACGT;ACCAGCACCTCTACCCACGG	-1.72;-1.51;-0.66;1.75	24694;34414;61655;77361	4.37E-01;3.95E-01;3.86E-01;1.80E-03	81;15787;43028;52748	2.38E+00;8.01E-01;6.67E-01;5.16E-01
SYTL1	-0.53624	1.09575	4	GGCTCCAGGCCACGACAGGG;TCCAGGAAGCACGCTCCCAG;GCCTGCGGGACGGAGTACTG;GATGAGCCTGTCAGGCGACG	-1.66;-1.07;-0.42;1.01	27489;50758;66405;76951	5.14E-01;4.44E-01;4.19E-01;1.10E-02	491;11037;26684;49953	1.60E+00;1.05E+00;9.70E-01;7.62E-01
PPIL4	-0.536377	1.33576	4	TCAGGGATTAATAAATCAGG;TACAAACTGGCGATCCTACA;AGATGACAGAAGAATACATG;ATTCAATAAAAGCGTAACAG	-0.93;-0.71;-0.34;-0.17	54854;60548;67861;70374	1.15E+00;7.58E-01;4.78E-01;1.66E-01	7068;9581;16894;22588	2.14E+00;1.49E+00;1.15E+00;5.62E-01
TTC27	-0.536437	1.29204	4	GGTTAAGATTAATCCCATGC;ACTGATTCTAGATGTAAGAA;CTGAGGGTGTAAGTCAACAG;GCCGAGTGGAACGGGCAATG	-1.01;-0.76;-0.36;-0.02	52371;59506;67541;72277	1.04E+00;7.21E-01;4.69E-01;1.20E-01	5169;9901;17936;25071	1.96E+00;1.42E+00;1.13E+00;6.63E-01
MUC1	-0.536514	1.12062	4	GCATTCTTCTCAGTAGAGCT;TGAACTGTGTCTCCACGTCG;AGAACCCGTAACAACTGTTG;GATCGTCAGGTTATATCGAG	-2.25;-1.06;-0.06;1.23	4231;50924;71853;77158	7.34E-01;6.37E-01;5.17E-01;6.36E-03	284;5589;26518;73211	1.84E+00;1.57E+00;9.76E-01;9.76E-02
GPR143	-0.536726	1.21541	4	CAGCAGGCCAAATTTCCGTG;TTTACACGGAGAACGAGAGG;AGGTACATGGTGACATAGTG;CTGTATCACATCATGGCGTG	-2.22;-0.65;0.1;0.63	5119;61883;73773;76286	8.11E-01;7.86E-01;6.67E-01;2.61E-02	1156;3669;15559;72323	1.91E+00;1.59E+00;1.24E+00;1.19E-01
ADCYAP1R1	-0.536897	1.21225	4	CGAATCTTCAACCCAGACCA;TGTGGGACAACATCACGTGT;GGTGAGCCGGAACTGCACGG;TGAATATGAATCTGAGACTG	-1.64;-1.45;0.26;0.69	28438;36612;74825;76439	9.14E-01;4.29E-01;4.29E-01;2.26E-02	1003;2617;40830;49004	2.19E+00;1.30E+00;7.95E-01;5.57E-01
DHFRP1	-0.537567	1.09423	3	GAACTCAAGGAACCTCCACA;GTCGCTGTGTCCCAGAACAT;GACATGGTCTGGATAGTTGG	-1.46;-0.15;-0.01	36434;70697;72456	6.62E-01;4.03E-01;8.67E-02	4986;6745;41008	1.68E+00;8.28E-01;7.72E-01
PRORP	-0.537965	1.2704	4	GTATAAAAACATGGTTTGAG;AACTATAATGACTGTATCCA;CTGTCATAGCTCTATAGATG;TATAAGACTTTAGAACCTAG	-1.08;-0.97;-0.15;0.06	50211;53724;70618;73460	9.48E-01;5.73E-01;5.67E-01;9.17E-02	3982;6824;23718;27231	1.82E+00;1.41E+00;1.10E+00;7.56E-01
SLC25A25	-0.53822	1.13899	4	TGATGTGGGTGAGAATCTAA;TGAATTTGATGGCTGATTCG;GAGCAGCATCTACCCAATGG;TGACCATTGACTGGAACGAG	-1.4;-1.23;-0.38;0.85	39063;45376;67104;76756	6.10E-01;4.59E-01;4.52E-01;1.54E-02	686;10338;32066;38379	1.46E+00;1.22E+00;1.10E+00;7.79E-01
CPSF2	-0.538559	1.35393	4	CAGTTGACTTCAACCACAAG;ATCCGCATTCCAGGTCAGGT;AATGTCCTGGAAACACTTCG;TGGGGCAGGAAACATAGGAT	-0.85;-0.65;-0.61;-0.05	57087;62086;62824;71911	1.27E+00;8.19E-01;3.95E-01;1.29E-01	5531;14618;15356;20355	2.32E+00;1.60E+00;8.52E-01;6.41E-01
PLPP1	-0.538562	1.16248	4	ATTGAATACTACATATGTCG;ATACCTTATGCGTTATTAGG;AGTACATGGAAAACGAAGAG;CATTACAGAATACTCCTCGT	-1.39;-1.03;-0.95;1.22	39111;51996;54228;77152	6.11E-01;5.35E-01;3.85E-01;6.50E-03	290;23214;25446;38331	1.83E+00;1.22E+00;1.02E+00;5.78E-01
POSTN	-0.538792	1.15072	4	AGAATAGCGCTGCGTTGTGG;CCATAATAGACTCAGAACAC;TCAGGCAGCTGCCATCACAT;CAAATACTGGAAACCATCGG	-1.39;-0.97;-0.53;0.74	39263;53673;64402;76544	6.14E-01;5.66E-01;4.12E-01;2.02E-02	898;13040;23769;38179	1.35E+00;1.23E+00;1.10E+00;9.29E-01
FKBP1AP3	-0.53901	0.769517	1	GAAACCATCTCCCCAGGAGA	-0.54	64276	0.0809	13166	0.77
DHODH	-0.539013	1.42661	4	GAGTCTTGAAATCTGGCCCG;ATCTCCCGTGGCCATCAGGT;CATCTTATAAAGTCCGTCCA;GTGACTCCAAAACCTCAGGA	-0.68;-0.65;-0.59;-0.23	61244;61909;63289;69460	1.54E+00;8.12E-01;3.99E-01;1.89E-01	7982;14153;15533;16198	2.72E+00;1.59E+00;8.73E-01;5.27E-01
SLC25A28	-0.539395	1.1452	4	TAAGAACGGAGGGCCTATGG;GCAGGCAAAATAAAGGGCGT;GTCCGGATCTTGTCGTACCG;GTACAACTCACCATACCACC	-1.36;-1.12;-0.79;1.11	40372;49012;58782;77051	6.41E-01;4.90E-01;3.75E-01;8.77E-03	391;18660;28430;37070	1.70E+00;1.28E+00;9.02E-01;6.97E-01
FUOM	-0.539421	1.19758	4	GCTCGGGGGACAGCAGTGCG;CCTCACCGGACTCTCCACAT;CTCGTACTCCGTCCACACTG;CCCATGGAGATCCGTGCAGA	-2.09;-0.65;0.04;0.55	9066;61919;73314;76057	8.12E-01;7.43E-01;4.92E-01;3.13E-02	1385;4128;15523;68376	1.82E+00;1.59E+00;1.17E+00;2.16E-01
MIPEP	-0.539482	1.31933	4	GAGAGCCCTGTGAGAAAACG;TGCCATTTCACTATCCGTGG;GGTAAAGCACCTTACCAAGT;TCACACCACTGTAGTAAGGG	-0.89;-0.78;-0.57;0.08	56001;58887;63670;73676	1.21E+00;7.01E-01;4.03E-01;8.66E-02	3766;13772;18555;21441	2.23E+00;1.38E+00;8.92E-01;7.76E-01
MTHFD1	-0.540461	1.2567	4	AGCTAATAACCTCGTTGCTG;CAGAAGCAAGTCATGCATCG;AGGGGAGTGGATCAAACCTG;CCGGCCTGATGGGAAATACG	-2.17;-0.55;0.22;0.35	6354;63992;74602;75290	9.08E-01;8.82E-01;5.95E-01;4.89E-02	2152;2840;13450;71088	2.13E+00;1.76E+00;9.91E-01;1.49E-01
HTR6	-0.540678	1.23618	4	GCCCAGGACCCCACGCCCAG;CAGACGTGAAGAGCGACACC;GCAGCACATCACGTCGAAGG;AGCTAGCAGGATCCTGCAGT	-1.55;-0.92;0.13;0.17	32488;55249;74063;74319	8.16E-01;6.01E-01;4.84E-01;7.15E-02	3123;3379;22193;44954	1.98E+00;1.17E+00;9.45E-01;8.46E-01
NDUFA2	-0.540766	1.33913	4	CCCGACTCCTCGACTTGCTG;ATTCGCGGATTAGGATGGGT;AGTGGATGCGAATCTCACGC;CGGGCGAGCGCTGACATAAG	-0.89;-0.72;-0.38;-0.17	55910;60340;67164;70299	1.21E+00;7.50E-01;4.61E-01;1.68E-01	7143;10278;17102;21532	2.22E+00;1.47E+00;1.10E+00;5.59E-01
DAB1	-0.540789	1.22429	4	CTTCCCACAAACATATCCAA;GTCCAACAGCAGATGGTCAT;GATGAAGTTTCCGCAGCTCG;GCCAATCCGTGATCCCGAAA	-1.87;-1.73;0.35;1.09	17909;24149;75301;77037	9.93E-01;5.59E-01;3.76E-01;9.09E-03	405;2141;53293;59533	2.36E+00;1.69E+00;4.57E-01;3.91E-01
FUNDC2P1	-0.540801	0.768134	1	ACACACGTAGAGGATCTGCG	-0.54	64234	0.0812	13208	0.768
SRP54	-0.540965	1.33163	4	AAGGCATGGACACCCACTAA;CCTTCAGAAGCAATGATGAC;TTCACAAGCCTGCCCAATGG;AACATCTGCTTCCAACAAAG	-1.06;-0.48;-0.45;-0.17	50936;65298;65862;70436	9.79E-01;9.77E-01;4.34E-01;1.65E-01	7006;11580;12144;26506	1.89E+00;1.86E+00;1.01E+00;5.65E-01
MRM2	-0.541016	1.24782	4	TCCTGCCAGGAAGCACCTCG;CCCCACAGTCTAACACCCGA;TCGGGTCAGTCACGTCAGCA;TCTCAGGGACCCATTTGTGA	-1.68;-0.43;-0.04;-0.02	26911;66285;72030;72274	1.04E+00;6.48E-01;4.13E-01;1.20E-01	5166;5412;11157;50531	1.99E+00;1.60E+00;7.42E-01;6.64E-01
NDUFV1	-0.541469	1.25847	4	CTGAAAGGTTCCCTGAGTCG;TGGTGGTGAACGCAGACGAG;CAAACCAGGTACCTCCACGG;GCTGCCTATATCTACATCCG	-1.04;-0.86;-0.44;0.18	51680;56627;66046;74365	1.01E+00;6.35E-01;4.38E-01;7.04E-02	3077;11396;20815;25762	1.91E+00;1.25E+00;1.02E+00;8.52E-01
CPT1B	-0.541788	1.20233	4	GCATCTCAAACATCCACCCA;GGCGATACATGATCATGGCG;TATTCCTCATCATCCAACAA;GCAAGGCTATTACCTCCCAG	-1.42;-1.35;-1.32;1.92	38007;41011;42192;77387	5.86E-01;5.31E-01;4.29E-01;1.21E-03	55;35250;36431;39435	2.55E+00;1.17E+00;6.57E-01;4.33E-01
ISCU	-0.541827	1.22187	4	TTATGAAAATCCTAGAAACG;CAGCTCATTAGCCACTGAAT;ATGTTGGAACTGGACTGGTG;CTACCTTCTTGTGATAGAGT	-1.72;-0.52;-0.05;0.11	25028;64713;71925;73915	9.46E-01;6.42E-01;3.97E-01;8.10E-02	3527;5517;12729;52414	1.83E+00;1.58E+00;8.00E-01;6.78E-01
TLX1	-0.542427	1.29182	4	GAGTAACCGCAGATACACAA;ACGTTGTAGGAGCCGGTCAG;GGAGGCGCCTACACTTACGG;GCCGGGACCTCCAGTACCAT	-1.0;-0.93;-0.14;-0.09	52712;54793;70703;71418	1.05E+00;5.90E-01;5.77E-01;1.41E-01	6024;6739;22649;24730	1.98E+00;1.42E+00;1.15E+00;6.13E-01
PON1	-0.542685	1.21734	4	TCCAAGTGAAGTTCGAGTGG;GTGAATGTGCTAATCCCATG;TCTCCCAGGATTGTAAGTAG;GGAGATACTGCCTAATGGAC	-2.18;-0.48;0.0;0.49	6085;65356;72566;75871	9.83E-01;6.84E-01;6.09E-01;3.56E-02	1571;4654;12086;71357	1.89E+00;1.72E+00;1.12E+00;1.42E-01
SEC61A2	-0.542688	1.13726	4	CAAAGTCCGAGCTTTACGGG;AGTCCCACTACCATTAACAC;AAATCGAACAGACAGCATCT;CCCCGTCATGACATACACAA	-1.47;-1.25;-0.18;0.72	36152;44791;70167;76511	5.54E-01;5.48E-01;4.48E-01;2.10E-02	931;7275;32651;41290	1.36E+00;1.33E+00;1.09E+00;7.61E-01
TTPAL	-0.542695	1.25866	4	AATTACAATTCCATTCACCT;CTTCCGCACCATGTCACGAA;CCGCAAGTTTGATTACGACC;AGTGAGCACACATAGCCCGG	-2.2;-0.23;-0.1;0.37	5474;69541;71226;75356	1.30E+00;6.44E-01;6.02E-01;4.74E-02	2086;6216;7901;71968	2.42E+00;1.49E+00;1.00E+00;1.27E-01
ATP5MF-PTCD1	-0.542995	1.98013	10	CTGCAAGAAGTACCAGTACG;CATGCAGCATGGCTGACATG;ATGCGGGACTTCAGTCCTAG;GCAAACACCTGATCAAGGAA;CCCCAGGAAATCATCCACAA;CAGGAGCGTCAGGAAAACAC;GGGAGGAGTATTTGTCAGAG;GCAGGATGAACAGTCCCATG;TTTGCGGAATAGTCTCCGGG;ACTTCTGGAGGTCAAACTGG	-1.47;-1.41;-0.84;-0.74;-0.68;-0.49;-0.41;-0.35;0.29;0.67	36073;38543;57315;59887;61151;65239;66685;67574;74991;76382	2.41E+00;1.99E+00;1.78E+00;1.50E+00;1.35E+00;1.33E+00;9.47E-01;6.25E-01;6.10E-01;5.98E-02	1060;2451;9868;10757;12203;16291;17555;20127;38899;41369	3.29E+00;2.77E+00;2.72E+00;2.15E+00;1.99E+00;1.98E+00;1.50E+00;1.46E+00;1.02E+00;9.17E-01
ADM	-0.543172	1.13739	4	CTAGGAAGGCGAGCGAACCC;TCTGGCGGTAGCGCTTGACT;CGACGCGACATCCAACCGAG;GCACCGTGCACGTCCCGAAG	-2.09;-0.54;-0.37;0.84	8930;64214;67262;76733	9.20E-01;4.96E-01;4.63E-01;1.60E-02	709;10180;13228;68512	1.78E+00;1.45E+00;1.11E+00;2.13E-01
DNAJC8	-0.543265	1.27551	4	AGAGGAGGATGATCCTGAGC;TCAATCGGCTCACCTCAAAT;AGGCGGCGGAGGCAGCACCG;TCAGGCAGGAAAAGAATACG	-1.08;-0.87;-0.15;-0.08	50271;56540;70699;71561	9.50E-01;6.33E-01;5.77E-01;1.37E-01	5881;6743;20902;27171	1.82E+00;1.42E+00;1.24E+00;6.20E-01
CSTB	-0.54329	1.05521	4	ATGACACGGCCTTAAACACA;CAGCACATCGCCGACCAGGT;CTCTCTTCCCAGGTGCACGT;CGTGTCATTCAAGAGCCAGG	-1.97;-1.39;-0.38;1.57	13562;39388;67131;77311	4.60E-01;4.26E-01;4.05E-01;2.92E-03	131;10311;38054;63880	2.17E+00;1.10E+00;6.17E-01;3.34E-01
ECD	-0.54351	1.22354	4	AATTCATGGGCTCGGTACTG;GGATAATACACAATTCCCCA;TGAAACACGAATAATGACAT;GCAGTGTGCTCGATGAAGTG	-1.58;-0.62;-0.05;0.07	31195;62668;71918;73621	8.45E-01;6.41E-01;4.65E-01;8.79E-02	3821;5524;14774;46247	1.65E+00;1.58E+00;8.96E-01;7.71E-01
STK26	-0.543825	1.22318	4	CCAAAATGGAGTTCCCACAA;TTCACAAAATTAGAGCGCAT;TTGTTCTGAGAGCAAGACAT;GGATGCATATCGGAGTTAGG	-1.71;-1.54;0.38;0.68	25521;33132;75419;76416	1.02E+00;4.44E-01;4.01E-01;2.31E-02	1026;2023;44310;51921	2.41E+00;1.29E+00;6.95E-01;4.94E-01
HMGB1	-0.543842	1.2569	4	AACCTATATCCCTCCCAAAG;GAAGTGCTCAGAGAGGTGGA;GGTGATGTTGCGAAGAAACT;GGCGATACTCAGAGCAGAAG	-1.3;-0.64;-0.16;-0.07	42686;62195;70540;71595	8.24E-01;7.00E-01;5.70E-01;1.36E-01	5847;6902;15247;34756	1.61E+00;1.40E+00;1.39E+00;6.22E-01
RAD51C	-0.543897	1.16574	4	CTTGAGCAGGAGCATACCCA;GTTCGACTAGTGATAGTGGA;AAACCCTCCGAGCTTAGCAA;AGAACACCGAAAAGCTTTGG	-1.57;-0.62;-0.52;0.53	31859;62655;64605;76008	8.44E-01;4.74E-01;4.15E-01;3.24E-02	1434;12837;14787;45583	1.65E+00;1.15E+00;9.40E-01;9.21E-01
KCNE1B	-0.544159	1.01289	3	CAGTACCATGAGGACGTAGA;ACTCGATGTAGACGTTGAAT;CAGAAAGGGCGTCACCGCTG	-1.51;-0.89;0.77	34102;56068;76610	3.83E-01;3.62E-01;1.41E-02	832;21374;43340	1.50E+00;7.81E-01;7.56E-01
POLR2D	-0.544456	1.34734	4	TCACAGCTCATCTTTCCTAA;TAGCACTCACCTACGAACAC;TCCGCGGGCTGGCGACGTAG;GCAGCAGAATGAGAGTGCAG	-0.84;-0.76;-0.39;-0.19	57358;59328;66961;70150	1.29E+00;7.15E-01;4.56E-01;1.72E-01	7292;10481;18114;20084	2.34E+00;1.41E+00;1.09E+00;5.53E-01
SUGT1	-0.544538	1.26486	4	CTCGGATGCCCTAATCGACG;TCCTTCTGTAAAAGTTTCTA;AATAGGCTCAGAATCTGAGG;GTTTAAAGTACTTTCAACAA	-1.22;-0.56;-0.37;-0.03	45571;63835;67352;72162	9.00E-01;7.85E-01;4.65E-01;1.23E-01	5280;10090;13607;31871	1.75E+00;1.54E+00;1.11E+00;6.56E-01
TLR5	-0.544601	1.19669	4	TTTGTCATATAACCTTCTGG;TATACAAGCTATTAGCTGCG;GACACCTGGATCTTTCACAT;TACCCCCTTGACTATTGACA	-1.79;-1.48;0.31;0.78	21663;35699;75101;76627	9.58E-01;4.31E-01;3.79E-01;1.84E-02	815;2341;41743;55779	2.29E+00;1.39E+00;5.70E-01;5.39E-01
TEX10	-0.544666	1.14185	4	GATGCATCACTACAATGCTG;TACGGCCAGTAATTAGAGCT;CCTTGGCAGATGGATCCAGT;TATAGAACGAGAACCTCTAC	-1.46;-0.97;-0.88;1.14	36231;53713;56142;77094	5.67E-01;5.50E-01;3.78E-01;7.80E-03	348;21300;23729;41211	1.75E+00;1.10E+00;1.10E+00;6.22E-01
MAEL	-0.545124	1.25218	4	ATTACCTTGCAGTAGATAGG;ATTATAGGTGAAATTCCACG;GGGATTATTCTAGCAACACA;TCTACAACTTCTCACTGTAG	-1.53;-0.41;-0.19;-0.06	33482;66695;70076;71849	1.07E+00;5.50E-01;5.00E-01;1.30E-01	5593;7366;10747;43960	2.04E+00;1.35E+00;9.84E-01;6.37E-01
CCDC80	-0.545268	1.16808	4	TCTTTACCCTCCATCCCGGA;TGGCCACCGAGACCCAAATG;TGGGCGAGCTAGTCTCAACA;ATGTACGAGGTCATCGACCA	-1.42;-1.26;-0.05;0.55	38040;44169;71953;76065	6.43E-01;5.87E-01;4.43E-01;3.11E-02	1377;5489;33273;39402	1.58E+00;1.17E+00;1.17E+00;7.42E-01
TNFRSF10C	-0.545431	1.2154	4	CTGATTTACAAACTGTACAT;ACAGTGTGTCAGTGTAAAGA;AACAGAGGCACAGCTTCAAG;TGTGTACCCAGGTGCCCTAG	-1.46;-0.78;-0.05;0.1	36544;58947;71910;73834	7.03E-01;6.41E-01;5.56E-01;8.29E-02	3608;5532;18495;40898	1.58E+00;1.38E+00;1.11E+00;7.92E-01
CHD5	-0.545885	1.2747	4	TCTACGTGGTCACCTACACG;CCAGAGCCGTAGTCAAAGGG;GTCCAGGCATACGAGATGGT;CCGAGGCCCGAGTCACGAAG	-1.03;-0.89;-0.21;-0.06	51866;56028;69839;71786	1.02E+00;6.20E-01;5.41E-01;1.32E-01	5656;7603;21414;25576	1.92E+00;1.33E+00;1.21E+00;6.33E-01
RASSF2	-0.546439	1.05999	4	CAGCACCATGACCACCCCAC;AAGACGAGTTCATTGTGGAG;CAAAGTTCAGATCTCAGAGG;GATGTTGGGGTGCGTCGCCG	-2.2;-1.32;-0.67;2.01	5464;41999;61537;77397	6.45E-01;4.32E-01;3.85E-01;9.87E-04	45;15905;35443;71978	2.63E+00;7.96E-01;6.82E-01;1.27E-01
PRDM1	-0.54679	1.17549	4	GGGGAGCGAGTGATGTACGT;AGGATGCGGATATGACTCTG;TTTGGACAGATCTATTCCAG;GGACGCGTTCAAGTAAGCGT	-1.44;-0.67;-0.59;0.52	37088;61407;63378;75961	7.91E-01;5.67E-01;4.00E-01;3.35E-02	1481;14064;16035;40354	1.55E+00;1.14E+00;1.13E+00;8.78E-01
NRBP2	-0.546989	1.09819	4	TAAACCAAGGGAACATGCCA;AGTGCACCTCGAAGAGCACG;GGTTCCCGTGGATGATTGGG;ACTGGAAATCCAGACCAATG	-1.95;-1.15;-1.11;2.03	14518;47933;49350;77401	4.77E-01;4.25E-01;3.95E-01;8.98E-04	41;28092;29509;62924	2.67E+00;8.63E-01;4.94E-01;3.61E-01
CIAPIN1	-0.547205	1.16196	4	TCAAGCGTTAACCGGCAATG;GGACTCAGTGAAACCTGCTG;AAAAAACCAAACTTTGAAGT;AACAGACTGTACTTCCTCAG	-1.53;-0.67;-0.47;0.47	33567;61576;65624;75799	7.98E-01;5.01E-01;4.30E-01;3.72E-02	1643;11818;15866;43875	1.56E+00;1.10E+00;9.99E-01;9.87E-01
ISCA1P6	-0.547213	0.763783	1	AAAGTTGGTGTCCGAACCAG	-0.55	64101	0.0821	13341	0.764
ISCA1P3	-0.547213	0.763783	1	AAAGTTGGTGTCCGAACCAG	-0.55	64101	0.0821	13341	0.764
RPL29P11	-0.547317	0.969227	2	AGGCAAGTCGATCGAGCTTG;AAGATACGAATCTCTTAAGG	-0.75;-0.35	59737;67674	4.53E-01;1.17E-01	9768;17705	1.28E+00;6.57E-01
RITA1	-0.547442	1.25616	4	GTGGCGTCCACAAGAGAGCA;CAAGGCCAGGACGTCATATG;CGACTCATCACAGTAAGACG;GGACTTCGATCCGCCCTGGG	-1.26;-0.57;-0.42;0.05	44450;63720;66477;73427	8.94E-01;7.51E-01;4.46E-01;9.25E-02	4015;10965;13722;32992	1.74E+00;1.48E+00;1.05E+00;7.53E-01
MTFMT	-0.547549	1.25852	4	AGAGTTAATCGACAAACTGG;GAAGCACTGTATGGATTACA;TAAGAGCCTCATTCAAAAGT;CTCAGCTTCCCGTATATGAG	-1.14;-0.98;-0.05;-0.02	48509;53382;71937;72201	8.84E-01;6.42E-01;5.60E-01;1.22E-01	5241;5505;24060;28933	1.71E+00;1.58E+00;1.08E+00;6.59E-01
EIF2B5	-0.547821	1.15278	4	CGAGTTCAGTGATGATTCTG;CCGCCCTACATCTCTCAATG;TCCCGGCACAACATCTACCG;TGTGGATAGTACCACAAACA	-1.55;-0.76;-0.31;0.42	32749;59491;68314;75591	7.21E-01;4.90E-01;4.88E-01;4.20E-02	1851;9128;17951;44693	1.42E+00;1.19E+00;1.05E+00;9.55E-01
RNPC3	-0.54791	1.08169	4	GGAACCTCCTTTGCCAGACG;TTTGCTAGGATTGTGCTGGA;CCTGTCAGATAAGGGGCGAC;TCGACAGGGTCATCAGACCT	-1.93;-0.88;-0.3;0.91	15462;56342;68514;76822	6.28E-01;4.96E-01;3.88E-01;1.39E-02	620;8928;21100;61980	1.50E+00;1.23E+00;1.20E+00;3.87E-01
POLA2	-0.548168	1.26511	4	GCTCGCTTCTGAGAACCCTA;TACAACTCACGAAGTAACCG;ACAGCAATCAGGTCAAGCAG;AACAAGTCAGTGATTCTCGA	-1.16;-0.61;-0.53;0.11	47829;62919;64363;73857	8.60E-01;8.56E-01;4.11E-01;8.23E-02	3585;13079;14523;29613	1.67E+00;1.67E+00;9.27E-01;7.94E-01
RPL29P4	-0.548253	0.968076	2	GCCAAGAAGCACAACAAAAA;AAGATACGAATCTCTTAAGG	-0.75;-0.35	59690;67674	4.52E-01;1.17E-01	9768;17752	1.28E+00;6.57E-01
TNFRSF10B	-0.548442	1.10275	4	TGCAGCCGTAGTCTTGATTG;AGGTGGACACAATCCCTCTG;AGATACTCACGATCTCATTG;TGTGCCGGAAGTGCCGCACA	-1.61;-1.58;-0.3;1.3	29698;31229;68463;77199	4.94E-01;4.59E-01;4.44E-01;5.44E-03	243;8979;46213;47744	1.91E+00;1.20E+00;8.40E-01;4.65E-01
GOLGA8IP	-0.548817	1.47602	7	ACTCCGTACCTGCTTTACTG;GTTAGAGCAGTCCATGCGGG;CCTCAGACAGCCACTTCTGG;GCTGCAATGAATGTTGCAGG;TCTCATTACAGAAAAGTCCA;TATGCGTCGGGTAGAGAAGC;ATCTGAGAGAACGTTTCATG	-1.65;-1.57;-0.92;-0.72;0.0;0.12;0.9	28029;31685;55177;60354;72684;73984;76803	1.24E+00;1.06E+00;8.58E-01;7.67E-01;6.24E-01;5.97E-01;2.52E-02	639;3458;4644;17088;22265;45757;49413	2.23E+00;1.68E+00;1.48E+00;1.41E+00;1.37E+00;1.26E+00;9.14E-01
RPS9	-0.548868	1.23474	4	GCGGACCAGCCGCCGCAGCA;GCAAAACTTATGTGACCCCG;GGATCAGCACGCGAGCGTGG;TGGGCTCCGGAACAAACGTG	-1.41;-0.77;-0.01;0.0	38491;59073;72387;72641	7.07E-01;6.71E-01;5.97E-01;1.11E-01	4601;5055;18369;38951	1.65E+00;1.39E+00;1.19E+00;7.04E-01
ANGPTL4	-0.549254	1.20385	4	GTGCTACTGAGCGCTCAGGG;TTGCAGTTCACCAAAAATGG;GAGATGAATGTCCTGGCGCA;CCACAAGCACCTAGACCATG	-1.47;-1.03;0.02;0.28	35939;52015;73121;74940	7.26E-01;5.44E-01;5.35E-01;5.70E-02	2502;4321;25427;41503	1.78E+00;1.08E+00;1.02E+00;9.31E-01
ATP6V0D1	-0.54926	1.24408	4	TGGTAACTTCCTGGCCAACG;GCTCGAAGCTGCCTAGTGGG;AGGCATGGTTCCTCATGTGG;TCTCGATGTTCATCTCGTCA	-1.18;-0.76;-0.25;0.0	46948;59314;69240;72761	8.30E-01;7.15E-01;5.19E-01;1.08E-01	4893;8202;18128;30494	1.62E+00;1.41E+00;1.27E+00;6.82E-01
LONP1	-0.549343	1.08858	4	TGGCTCACGTCCATCCCTTG;TCGATAATCTTGATAAAGCG;ACCCACAGGCGGACCTACGT;TCTGGGCAAACGTCCCCGTG	-1.6;-1.27;-0.68;1.36	30322;43788;61210;77236	4.52E-01;4.41E-01;3.83E-01;4.60E-03	206;16232;33654;47120	1.98E+00;8.63E-01;7.83E-01;7.31E-01
SRGAP3	-0.549455	1.24842	4	ATCGACAGAGTCCGTCAAGT;ATGACCACAATGACCACGCG;AGCTGAGAGATAGGTCCGGA;ATGCAGCTCTCGACTACAAG	-1.91;-0.46;0.07;0.11	16252;65671;73541;73894	1.00E+00;7.63E-01;3.83E-01;8.14E-02	3548;3901;11771;61190	1.92E+00;1.86E+00;7.98E-01;4.09E-01
LINC02067	-0.549546	0.946242	2	GGAGACAGCCCAAATATCCT;GCACGTCACCCACCTTCCGG	-0.82;-0.28	57721;68838	4.21E-01;1.02E-01	8604;19721	1.19E+00;7.04E-01
ORC3	-0.549817	1.15017	4	TCCTAAAAGATGGTAGACGT;TTGGTATATGACTGTCACAC;TGGATTACCTGTCGACCTAG;TTGTAAGGAGCACCTGACTA	-1.47;-0.78;-0.47;0.53	35774;58930;65540;75989	7.02E-01;5.41E-01;4.29E-01;3.29E-02	1453;11902;18512;41668	1.38E+00;1.15E+00;1.08E+00;9.94E-01
EPS15	-0.550029	1.36147	4	TTATGCGACACAAAGGACTG;AACAGCCAGACATTACCAGT;GAGGTTCCACTGATTAGCAA;TATTAAACAGAGGACAAGTG	-0.94;-0.51;-0.48;-0.26	54497;64808;65386;68994	1.14E+00;9.51E-01;4.26E-01;2.01E-01	8448;12056;12634;22945	2.11E+00;1.84E+00;9.84E-01;5.11E-01
DCK	-0.550739	1.25339	4	TTTGAGCTTGCCATTCAGAG;TTCCTGAACCTGTTGCCAGA;TCAAGAAAATCTCCATCGAA;TGTATGAGAAACCTGAACGA	-1.12;-0.78;-0.35;0.03	49182;58999;67708;73249	9.09E-01;7.04E-01;4.74E-01;9.67E-02	4193;9734;18443;28260	1.75E+00;1.39E+00;1.14E+00;7.37E-01
LY6G6C	-0.550757	1.22378	4	ACCAGAAGAGCCCTGTCAGG;TATATGTCAGACCCAGCTTG;GGTCCACACAGCCCAGCACA;CCCACCCCTAGGTAAGATGT	-1.51;-0.43;-0.4;0.14	34135;66276;66877;74071	1.04E+00;5.11E-01;4.54E-01;7.73E-02	3371;10565;11166;43307	1.99E+00;1.08E+00;1.01E+00;8.17E-01
SDHA	-0.55094	1.2974	4	TGTCATCGCACTGTGCATAG;ATAAGGTGTGCAATAGCGAG;GCCCATCACCTCGACCACGG;ACCGTGCATTATAACATGGG	-0.95;-0.93;-0.19;-0.13	54281;54759;70148;70866	1.12E+00;5.89E-01;5.53E-01;1.54E-01	6576;7294;22683;23161	2.10E+00;1.36E+00;1.15E+00;5.85E-01
MRAP-AS1	-0.551013	0.981139	2	TCTTACCCACCTCATCTGCG;CACCCAGAATGCGATCACGA	-0.7;-0.41	60896;66700	4.74E-01;1.30E-01	10742;16546	1.34E+00;6.22E-01
RAD18	-0.551139	1.28374	4	AGTGGATTGTCCTGTTTGCG;GACAGCAAGATTCTTTGAAG;TAGGATGCAAAGCATCGCAT;TTCTTGATCAGAGAAATGAG	-1.43;-0.35;-0.24;-0.18	37507;67643;69332;70236	1.14E+00;5.76E-01;5.22E-01;1.70E-01	7206;8110;9799;39935	2.15E+00;1.28E+00;1.15E+00;5.56E-01
NRDE2	-0.55127	1.33509	4	TAAGACCAAGAAGCAAACCG;AATCCCCAGAGGATTCAACC;GAGTACAAGTCTCTCTACCG;GATAGCCCAACCTATCCATG	-0.82;-0.79;-0.47;-0.13	57948;58602;65593;70909	1.32E+00;6.92E-01;4.30E-01;1.53E-01	6533;11849;18840;19494	2.40E+00;1.36E+00;9.97E-01;5.87E-01
PLA2G2A	-0.551459	1.18678	4	TACAAACGTCTGGAGAAACG;AAGGATGCAACGGATCGGTG;GTAGAAGCCATAACTGAGTG;GCTACAAGTTTAGCAACTCG	-1.25;-1.16;-0.16;0.37	44667;47648;70465;75368	7.57E-01;5.66E-01;4.73E-01;4.71E-02	2074;6977;29794;32775	1.49E+00;1.39E+00;1.01E+00;8.53E-01
RPS2	-0.551552	1.38897	4	AAGGCCGAGGATAAGGAGGT;ACAGCCGGGTACCTTGAACC;GCCACCAGCCTACCTTGCAA;GACGCGTACCTTAATAGGCA	-0.89;-0.49;-0.48;-0.34	55838;65277;65309;67738	1.20E+00;9.78E-01;4.25E-01;2.33E-01	9704;12133;12165;21604	2.22E+00;1.88E+00;9.80E-01;4.74E-01
RENBP	-0.551797	1.06497	4	CATCATACACCCGCCCCTCG;GATGGATCAGATCGTCCACT;TGGACGCAGCAAAAGCAGGT;CAGTGAGTGTTTCTACACCA	-1.84;-1.38;-0.26;1.27	19498;39730;69080;77182	5.13E-01;4.27E-01;3.75E-01;5.82E-03	260;8362;37712;57944	1.88E+00;1.25E+00;6.25E-01;5.04E-01
OR1K1	-0.552274	1.23387	4	GGGACATCCTCGTGGCATAG;GAGCACGAGAGCCTTAAGAG;CATGAGCAGGATATACAGGA;CCTGGGTAATGGACTCATTG	-1.71;-1.43;0.46;0.46	25368;37793;75768;75773	1.09E+00;4.26E-01;4.00E-01;3.78E-02	1669;1674;39649;52074	2.57E+00;1.09E+00;6.89E-01;5.82E-01
TMEM60	-0.552409	1.10471	4	TGATTGTGAAAATGGCTGGG;ATTTAAGTAACATTGCAATG;ATAGTATCAAATATCCAGAC;TCTGGCTTTGACCCTCGACA	-1.47;-1.31;-0.7;1.27	35779;42485;60838;77183	5.41E-01;4.34E-01;3.81E-01;5.80E-03	259;16604;34957;41663	1.88E+00;1.08E+00;7.69E-01;6.95E-01
PSG10P	-0.552575	0.911005	2	TGAATGAAGGGTAAATTCTG;CATCAACAACTCAAAACCCA	-1.49;0.38	35313;75418	3.04E-01;2.30E-02	2024;42129	1.29E+00;5.29E-01
ENPP3	-0.55273	1.16304	4	ATTATGAGCTCGGATGCGGG;AATGGTGTAATGATTTGGGA;CTTTACATGCCACATCACAC;ATTCAACCAGCACCAAACAA	-1.21;-1.17;-0.74;0.91	46020;47456;59959;76817	7.99E-01;4.71E-01;3.78E-01;1.41E-02	625;17483;29986;31422	1.57E+00;1.50E+00;8.47E-01;7.37E-01
CELF6	-0.552788	1.20858	4	AGGTCTTCCGGCGCCCATCG;TTGACTCCCGAACTTCACAA;GGCGCCTACACCACGGCGGT;GGCGGCCCAGATGCAACACG	-1.18;-1.02;-0.21;0.21	46918;52092;69712;74563	8.29E-01;5.36E-01;5.36E-01;6.58E-02	2879;7730;25350;30524	1.62E+00;1.31E+00;1.03E+00;8.77E-01
GNA12	-0.552849	1.12459	4	GAGGGATTCTGGCATCAGGG;GTTGATGCACGAGATAAGCT;TGGCCTTCGAGAACAAGGCG;CGGCCGCGAGTTCGACCAGA	-1.42;-1.04;-0.55;0.8	37960;51579;64066;76671	5.85E-01;5.27E-01;4.08E-01;1.74E-02	771;13376;25863;39482	1.41E+00;1.17E+00;1.00E+00;9.12E-01
MRPL15	-0.552952	1.23186	4	GTTAAGTCAATAGGTTGACT;GCTGCCATTGAAAAAAATGG;AAGTTGGCCAGGCTCACACG;CCAAAATACGGGTTTAACGA	-1.19;-0.71;-0.46;0.15	46640;60591;65734;74176	8.19E-01;7.60E-01;4.32E-01;7.48E-02	3266;11708;16851;30802	1.60E+00;1.49E+00;1.01E+00;8.29E-01
RPL28	-0.553264	1.24462	4	GTGTCGTGGTGGTCATTAAG;CACCACGACACCTTTGCCGT;GGTGAATCAGTCCGTTGTAG;GGCCCCACTTACAGTGCTGT	-1.03;-0.9;-0.45;0.17	51853;55667;65876;74323	1.01E+00;6.11E-01;4.34E-01;7.14E-02	3119;11566;21775;25589	1.92E+00;1.19E+00;1.01E+00;8.46E-01
TRMT61A	-0.553303	1.20233	4	CTGGGTGACTGTGCGCACCC;GCACCGCCACCATTGCACCA;GATGTCCAGGAAGACGGCGT;TGGAGTAGAGGATCTGCGTG	-1.26;-0.85;-0.31;0.2	44472;56990;68324;74519	7.51E-01;6.45E-01;4.90E-01;6.68E-02	2923;9118;20452;32970	1.48E+00;1.27E+00;1.19E+00;8.71E-01
NBPF25P	-0.553376	1.6607	7	GCTGCTGTAAGACTTGTACG;AGTGAAAAAGGAGGACCAAG;GATGCTGTACACATTATCCC;AGAGCAGCTCAAGCAAGCTG;GTGGGATCAAGTGAAAAAGG;CAAGAAGAGGAAGAAGACCA;TACGAGGCCAACATTTCAGG	-1.44;-1.08;-0.61;-0.59;-0.28;0.01;0.13	37077;50311;62821;63233;68770;72957;74012	1.62E+00;1.33E+00;1.17E+00;1.02E+00;8.37E-01;5.48E-01;1.38E-01	3430;4485;8672;14209;14621;27131;40365	2.48E+00;2.08E+00;1.98E+00;1.67E+00;1.51E+00;1.28E+00;6.27E-01
TNN	-0.553455	1.26143	4	GACTGAGTATAAGATCACGG;GGCCACCATTGACAAGTACG;GTGCACTACACGTCTGCCAA;CCACGAAGACTTCATGTCGG	-1.11;-0.65;-0.57;0.12	49240;61987;63623;73978	9.11E-01;8.15E-01;4.03E-01;7.95E-02	3464;13819;15455;28202	1.75E+00;1.59E+00;8.90E-01;8.07E-01
CNTNAP3	-0.553778	1.13728	4	TCCAGCCGGGACAGTCACCA;TGGACGGTGGTGCAGCACGG;GACACTACTTACGATCTCCG;CCTTTAGCCTGGAACCCTAG	-1.94;-1.59;-1.35;2.66	14932;30937;41051;77432	5.53E-01;4.62E-01;3.92E-01;2.02E-04	10;36391;46505;62510	3.29E+00;4.61E-01;4.29E-01;3.72E-01
IL17A	-0.553829	1.21985	4	GGATCGGTTGTAGTAATCTG;TCACAGAGGGATATCTCTCA;GTACTGGAGATTCCAAGGTG;AGGTTGACCATCACAGTCCG	-1.77;-1.57;0.43;0.7	22401;31577;75633;76458	1.06E+00;4.56E-01;3.82E-01;2.22E-02	984;1809;45865;55041	2.51E+00;1.31E+00;5.93E-01;4.70E-01
MLKL	-0.553848	1.08162	4	TTCCCTTAGCAGAATCCACG;GCTTTCCAGATGCTAAGAAG;CCTGTTTCACCCATAAGCCA;ATGACAATGGAGAATTGAGG	-1.76;-1.37;-0.96;1.88	23027;39953;54008;77382	4.27E-01;3.87E-01;3.84E-01;1.32E-03	60;23434;37489;54415	2.51E+00;6.31E-01;6.13E-01;5.73E-01
EIF1AX	-0.553941	1.23698	4	AAGAGGTTATGTCACATCAG;AGGAGGTAAAAACAGACGCA;GTAGGTTTGGATAAATACCT;CTCCCCGCTAGAGTATGCTC	-1.58;-0.36;-0.28;0.0	31214;67499;68805;72875	1.12E+00;5.05E-01;4.65E-01;1.06E-01	4790;8637;9943;46228	2.13E+00;1.23E+00;8.96E-01;6.90E-01
RAET1G	-0.553977	1.21641	4	GAGCAGAAAGCCGAAGGACA;AGAAAACAGAATGTGGACAA;AGACTGCACAGGATGGCTTG;CTGGAGAATTACATACCCAA	-1.62;-0.38;-0.36;0.14	29558;67152;67403;74131	1.10E+00;4.66E-01;4.43E-01;7.59E-02	3311;10039;10290;47884	2.09E+00;1.12E+00;8.35E-01;8.24E-01
DENND6B	-0.554215	1.14774	4	ACGTAGCCGAAGTAGTGTGC;CCAGCTTGTCAAAGTACTCG;CAACAACGCCCATGACAGGT;CACCATCTCCGAGGACACGT	-2.16;-0.62;-0.07;0.63	6918;62654;71597;76295	8.44E-01;6.22E-01;5.69E-01;2.59E-02	1147;5845;14788;70524	1.65E+00;1.53E+00;1.25E+00;1.63E-01
EFEMP2	-0.55425	1.11254	4	AAGTGCATCAACCACTACGG;AGAGCCCGACAGCTACACGG;ATGTGAACGAGTGTGACATG;CGATCTTGCGGTAACCATCA	-1.91;-0.63;-0.39;0.7	16470;62478;66978;76469	8.36E-01;4.56E-01;3.82E-01;2.19E-02	973;10464;14964;60972	1.63E+00;1.32E+00;1.09E+00;4.15E-01
ZNF131	-0.554444	1.13885	4	GAACTCAATTAAATGGCGAA;TTCACACTTGAAACTCTCAG;ATCACCCTAATTGTCGACGG;ATTACCAGCAAGTACCGTCA	-1.36;-1.12;-0.32;0.58	40389;48987;68178;76147	6.41E-01;4.89E-01;4.86E-01;2.93E-02	1295;9264;28455;37053	1.28E+00;1.20E+00;1.18E+00;9.01E-01
PPIL2	-0.554647	1.28732	4	TGAACTTGTCCAAATTGGTG;GGCAGGCCCACTATTCCACA;CACCAACAACACCCACATCG;TGAAGAAGAAGGGCTACGTG	-0.97;-0.72;-0.51;-0.02	53709;60376;64865;72276	1.10E+00;7.52E-01;4.18E-01;1.20E-01	5168;12577;17066;23733	2.05E+00;1.48E+00;9.55E-01;6.64E-01
ZC3H11A	-0.554662	1.31052	4	TAAAACAAAGTCTATGCAGG;AAGGAAAAATCTAAGAAGCA;GTAAGACTCAATCTAACCAA;TCCTGGCTGAAAAAAAACAT	-1.09;-0.6;-0.27;-0.26	50164;63006;68932;69040	9.46E-01;8.60E-01;5.09E-01;1.99E-01	8402;8510;14436;27278	1.81E+00;1.68E+00;1.24E+00;5.12E-01
HGS	-0.55517	1.19792	4	CAGCCCCTCATAGTACACTG;GTTCGGGGTGATGACCCGTA;GCACGCAGCCCCCACCAACG;CTTGGGGTACGAAGTGTACG	-1.58;-0.51;-0.28;0.15	31098;64889;68737;74188	9.56E-01;5.03E-01;4.63E-01;7.46E-02	3254;8705;12553;46344	1.85E+00;1.22E+00;8.92E-01;8.30E-01
FCRL2	-0.555452	1.18283	4	AGTTGAACATCCAACCTCTG;TGTGCCTATCCAGAGCAAGG;AGCATCGTTCTGAAATGCCA;ATAGTAAAGATAAAAGTCCA	-1.19;-1.01;-0.9;0.88	46570;52488;55676;76785	8.17E-01;5.43E-01;3.79E-01;1.48E-02	657;21766;24954;30872	1.60E+00;1.48E+00;1.04E+00;6.11E-01
DEFB114	-0.555667	1.04431	4	AGGTCACATAACACAGAAAA;TATGTGACCTTCATTCTACC;GCAACGATCAGCATTCACCA;TTTACAACGACCGTAACGTT	-1.92;-1.26;-0.53;1.48	15746;44409;64534;77286	4.45E-01;4.14E-01;3.86E-01;3.48E-03	156;12908;33033;61696	2.10E+00;9.36E-01;7.50E-01;3.95E-01
OR5H2	-0.555673	1.07888	4	CTTCATGAATTAAGGCATGG;AGATATCCAAGCATCAACAA;AGATAAGAGCAATCAGACCA;TGTAGTTCCACCAAATGCAA	-1.63;-1.16;-0.74;1.32	28801;47611;59822;77209	4.73E-01;4.33E-01;3.77E-01;5.21E-03	233;17620;29831;48641	1.92E+00;8.52E-01;8.08E-01;7.32E-01
MRPL43	-0.555919	1.3312	6	GTGTCTCATACAGTGGAATG;CCGCGGGCTACGCCCCCGAG;GCTCCGGAATTCATACCTAG;GGATGCTAGGGTTGTCGGTG;GGAGAGCATCCACTGCAAGT;CTTCGCCCGACGGAATCCAG	-1.47;-1.2;-1.09;-0.54;-0.05;1.02	35895;46289;49901;64283;71920;76962	9.08E-01;8.53E-01;6.87E-01;6.19E-01;5.29E-01;1.62E-02	480;5522;13159;27541;31153;41547	1.62E+00;1.44E+00;1.42E+00;1.25E+00;1.25E+00;1.00E+00
TRIM43B	-0.556032	1.23413	5	AGAGGCAGCTGAGGAAGACC;TCCCACGAAAGGCAGAGACA;TTTGGGCTTCCTCCCACGAA;GTCTCATACTTACCCTCAAG;GGAAATGTGTCATAAACCAG	-1.86;-1.09;-0.3;-0.17;0.64	18696;50001;68444;70402;76301	1.03E+00;7.32E-01;5.08E-01;3.98E-01;3.22E-02	1141;7040;8998;27441;58746	1.91E+00;1.29E+00;1.21E+00;1.16E+00;6.00E-01
PSMB2	-0.556201	1.26602	4	AGGGCCAGCGCTGTATTACA;TTTATAAGATGCGAAATGGT;GAGGAGGTTCACATGATATG;AAGATATTACTCCTGTGTGT	-1.08;-0.69;-0.37;-0.08	50353;60919;67212;71579	9.53E-01;7.72E-01;4.62E-01;1.37E-01	5863;10230;16523;27089	1.82E+00;1.51E+00;1.10E+00;6.21E-01
CENPN	-0.556561	1.27074	4	TTTCAGATGAGTAAAGGACC;GCACTTGATCCATCTGTGTG;CTTACAAATGATGTCTAACA;TTGTTGTCAGTTCATTCATG	-1.24;-0.53;-0.3;-0.15	44878;64466;68473;70586	9.33E-01;7.64E-01;4.95E-01;1.61E-01	6856;8969;12976;32564	1.81E+00;1.50E+00;1.20E+00;5.72E-01
SNW1	-0.556665	1.34724	5	CCTTCCGATCAGCAATGTAG;TATGATGCAATTGCTCGACA;CCTTTCCGGTATCCGTACGG;GAAGATGGCGCTCACCAGGT;CTGTAAAGGAACAACAAGAG	-1.88;-0.68;-0.23;-0.14;0.15	17711;61199;69503;70720;74194	1.24E+00;1.12E+00;5.20E-01;3.93E-01;9.30E-02	3248;6722;7939;16243;59731	2.12E+00;2.06E+00;1.24E+00;7.53E-01;5.64E-01
NO_SITE_203	-0.556746	1.3347	4	TCCCTGCATTCATGGTTTTA;TCCGGAGGCTCAAACCAAGT;TCCCTCCTAGTCAAGAAGAG;TCCGTCTGCTTCATGAGCGG	-2.47;-1.72;0.71;1.25	1018;24972;76496;77172	1.33E+00;1.30E+00;5.43E-01;6.04E-03	270;946;52470;76424	3.06E+00;1.86E+00;3.97E-01;2.30E-02
C1orf109	-0.557005	1.26001	4	TCTGAAACACTCGCTCCACA;GAGCAACACGCAGACACAGT;CTCAAACCGCAGGTTCTGTG;CATCGTCCTGGACAAGCTAG	-1.04;-1.02;-0.12;-0.05	51649;52073;71065;71909	1.01E+00;5.94E-01;5.36E-01;1.29E-01	5533;6377;25369;25793	1.91E+00;1.47E+00;1.02E+00;6.41E-01
SH3RF1	-0.557236	1.16586	4	CGGGGTCACAATTAACCCGG;TCTGACTGTGATCCGAAGAG;AGGCTACTTACCCTCACTGG;ACAGCTGGCCAGACAAGTCG	-1.26;-1.12;-0.97;1.12	44331;48857;53830;77069	7.47E-01;4.88E-01;3.88E-01;8.37E-03	373;23612;28585;33111	1.72E+00;1.48E+00;8.97E-01;5.69E-01
HSPE1	-0.557272	1.24784	4	TGGATCGGGTTCTAAAGGAA;CAACCAGTTAGCGTGAAAGT;ACCAATACTCGGTCAAAGAG;GCTGCTGAAACTGTAACCAA	-1.1;-1.05;-0.07;0.0	49541;51224;71635;72877	9.22E-01;6.25E-01;5.22E-01;1.06E-01	4791;5807;26218;27901	1.77E+00;1.54E+00;9.89E-01;6.90E-01
C1orf229	-0.557351	1.24825	4	CATTCGACTTCTTAGAACCG;TGGTGGCTGTCAGTCCACGC;CCGTCCCTGACATGGGCCCA;CGAAAATCCTCCACATCCTG	-1.02;-0.8;-0.71;0.31	52104;58220;60598;75085	1.03E+00;6.80E-01;3.80E-01;5.37E-02	2357;16844;19222;25338	1.94E+00;1.34E+00;9.55E-01;7.60E-01
MRPS28	-0.558395	1.11532	4	GAGCCTAAGACGCGCGCAGG;ACTGAGAGTGGATCCGAAAG;GCACTCGGAGCTTCTACAGA;TCAGTGCCTACACCCCGAAA	-1.55;-0.85;-0.66;0.82	32530;57121;61707;76716	6.48E-01;4.84E-01;3.86E-01;1.63E-02	726;15735;20321;44912	1.44E+00;1.27E+00;9.46E-01;8.03E-01
ASIP	-0.558465	1.18186	4	AACAAGAAATCCAAACAGAT;TTACCCACAATAGAGACAGA;TCTCGGAGCTTCTCCTCAGG;GACATCCAGTAGGTTCACAG	-1.24;-1.15;-0.18;0.34	44940;48088;70257;75224	7.66E-01;5.57E-01;4.78E-01;5.05E-02	2218;7185;29354;32502	1.51E+00;1.37E+00;9.79E-01;8.69E-01
BEND4	-0.558569	1.1438	4	GCTGCGCCGGAGTCCTCAAG;CATATTCACTGGCTGACGAG;ATTTCTTGCGTAAAGCAGGA;AAGAACTCGACTGCACTGCT	-2.21;-0.5;-0.28;0.76	5198;65015;68743;76593	9.63E-01;6.62E-01;5.03E-01;1.91E-02	849;8699;12427;72244	1.86E+00;1.37E+00;1.22E+00;1.21E-01
WDR55	-0.558627	1.29495	4	GAGGTCAGGTCCCCAGACTG;GTTGCCTCATATCCATTAAG;CCAGCAGAAGACTATTGATG;TTCTCCCTCTTGGCAAGAGT	-2.1;-0.24;0.04;0.06	8738;69411;73291;73532	1.29E+00;7.41E-01;5.01E-01;9.00E-02	3910;4151;8031;68704	2.40E+00;1.81E+00;7.62E-01;2.08E-01
RPL35	-0.558943	1.20735	4	TCTTCGCGGGAAGAAGAAGG;CAATGGATTTCCGGACGACT;GTTAATAACTGTGAGAACAC;TTACATCTTAGAGAGCTTGG	-1.49;-0.78;-0.01;0.05	35124;58876;72400;73384	7.00E-01;6.72E-01;5.29E-01;9.35E-02	4058;5042;18566;42318	1.65E+00;1.38E+00;1.05E+00;7.49E-01
CES1	-0.559066	1.13207	4	ATGCCGCAGCTTACATAGGA;TGAGCTATCCACTCTCCGAA;TTCTCTTCCTCACAGCACAG;ATCTTTGGAGAGTCAGCGGG	-1.7;-1.24;0.01;0.69	25626;45052;73006;76443	7.17E-01;4.49E-01;4.02E-01;2.25E-02	999;4436;32390;51816	1.76E+00;1.30E+00;7.69E-01;6.98E-01
RETNLB	-0.559248	1.14205	4	GAGCTTCTTGCTTATAGGAG;CAGGGAGTTACTCACCAGCA;TTCTCCAGCTGATCAACCCG;TGTGCTAGTGTCAAAAGCCA	-1.66;-0.78;-0.13;0.33	27847;58819;70874;75219	6.99E-01;5.85E-01;4.23E-01;5.06E-02	2223;6568;18623;49595	1.44E+00;1.37E+00;9.78E-01;7.74E-01
HAND2	-0.559539	1.19245	4	CACCCGGTGGTGCACCACGA;CGGGGGGCGACATCTCGGGG;TGGTGTCGGCGGGTACGTTG;TGGACCACTCCCATTACGGG	-1.29;-0.96;-0.18;0.18	43347;54054;70253;74428	7.19E-01;5.74E-01;5.57E-01;6.89E-02	3014;7189;23388;34095	1.43E+00;1.37E+00;1.11E+00;8.59E-01
SDHAF1	-0.559722	1.19404	4	CGGGCGTACGAAGGCGCCCA;GCCCGGCGCGCAGCAGATCG;CAGCTGCAGCTGCTACGCTC;ATGCGCAGCACGTCGGACCG	-2.15;-1.26;0.44;0.73	7223;44118;75674;76525	1.07E+00;5.56E-01;4.43E-01;2.07E-02	917;1768;33324;70219	2.53E+00;1.34E+00;7.41E-01;1.70E-01
PSMA6	-0.559855	1.22699	4	GTATGGCTATGAGATTCCTG;GCATACTTACAACAACCAAG;GATCACACTTATATACCTGA;GAGGGTCGGCTCTACCAAGT	-1.49;-0.42;-0.33;0.0	35015;66521;67958;72738	1.06E+00;5.27E-01;4.80E-01;1.09E-01	4826;9484;10921;42427	2.02E+00;1.16E+00;1.05E+00;6.87E-01
SPATA5L1	-0.560239	1.14319	4	AATGACGCTTCGAAACGATG;CTGGCGGAGCGACCACCACG;AGCACCCGAGAGCCGCGTAG;AAGATCTCGCTACCCGACGG	-1.4;-1.24;-0.14;0.53	38972;45009;70814;76009	6.08E-01;5.82E-01;4.49E-01;3.24E-02	1433;6628;32433;38470	1.43E+00;1.22E+00;1.15E+00;7.68E-01
LOC647253	-0.560258	0.755911	1	TATAACCAAATCTTGCAGGG	-0.56	63857	0.0838	13585	0.756
ZBTB7A	-0.56062	1.17307	4	ATCATCGGACGCCCCAAAGG;GAGTCGCGGGCCGACGACAA;GCCGTAGTGGCCGTTCTGCG;ACCGTCAGCACAGCCAACGT	-1.89;-0.96;0.21;0.39	17289;53972;74571;75475	8.78E-01;5.72E-01;3.78E-01;4.47E-02	1967;2871;23470;60153	2.12E+00;1.11E+00;1.03E+00;4.39E-01
SV2A	-0.560693	1.15032	4	TGAATTGATTGAGATCCAGT;GAAGCCATCCTACGGGAGTG;GCATCCAGTGATGCTACTGA;TGCCTGTCCGACTCCAACAA	-1.85;-1.17;0.18;0.59	19030;47490;74360;76176	8.51E-01;4.72E-01;3.75E-01;2.86E-02	1266;3082;29952;58412	2.06E+00;1.21E+00;8.48E-01;4.90E-01
C12orf77	-0.561037	1.17684	4	GGGTAGAGAACCCGGCATTG;ATATTTCTGGTGGCATTCGG;AGACGCTGGACAGCATACGA;TAAGCGTATAATTTGTCAGA	-1.88;-0.5;-0.08;0.22	17616;64951;71514;74617	9.59E-01;6.18E-01;3.77E-01;6.45E-02	2825;5928;12491;59826	1.85E+00;1.52E+00;8.84E-01;4.48E-01
SIM2	-0.561096	1.30668	4	CAAATGGACAAACTGGAATG;GGACAGCGGTCATCTCATCG;CGAGCGGCTGTTGTGCACCA;TGTCTTGGCGAAAAGGAACG	-1.36;-0.31;-0.3;-0.27	40346;68335;68467;68856	1.19E+00;6.40E-01;4.94E-01;2.04E-01	8586;8975;9107;37096	2.24E+00;1.28E+00;1.20E+00;5.06E-01
SMG8	-0.561159	1.28206	4	AGGACCTGGAATCAGAACTG;GCTGGGTCTTGGTTCCGAGG;ATACGCCATGCAGTTACATG;ATATCAAAGGGATCATCTCG	-0.88;-0.86;-0.7;0.2	56089;56751;60845;74497	1.22E+00;6.38E-01;3.81E-01;6.73E-02	2945;16597;20691;21353	2.24E+00;1.25E+00;8.68E-01;7.69E-01
MTOR	-0.561711	1.21698	4	CAGCATCGGATGCTTAGGAG;GTGAAGGGGGTAATGTGACG;TCAGGAAATGATCCGCACAG;GGTGATGGCCTGGACAACCA	-1.42;-0.58;-0.26;0.01	38161;63530;69090;72948	8.85E-01;5.90E-01;5.14E-01;1.04E-01	4488;8352;13912;39281	1.72E+00;1.26E+00;1.18E+00;7.13E-01
CDH16	-0.562023	1.17754	4	ATTCACTTCAAAGGGTCCCG;GTGGAATCGAAGATCCGAGT;TCTCAATGGCAAAATCCATG;CAGGAGCTGATACACAACGT	-1.32;-1.32;-0.02;0.41	41983;42096;72215;75561	6.82E-01;6.60E-01;4.33E-01;4.27E-02	1881;5227;35346;35459	1.62E+00;1.36E+00;1.04E+00;6.85E-01
HSPE1P5	-0.562044	0.899295	2	CAACCAGTTAGCGTGAAAGT;ACCAATACTCGGTCAAAGAG	-1.05;-0.07	51224;71635	3.49E-01;6.77E-02	5807;26218	9.41E-01;8.58E-01
POLR3B	-0.562056	1.41894	4	GTCTAAGAACAGGATCATCG;TGAAGGGTTCAATCTCCAAG;GTGGATATTGAATATACCCG;TGACAAGCGAGACAGCACTT	-0.76;-0.56;-0.51;-0.42	59343;63836;64898;66503	1.41E+00;9.00E-01;4.19E-01;2.65E-01	10939;12544;13606;18099	2.53E+00;1.75E+00;9.56E-01;4.46E-01
GANC	-0.562162	1.21464	4	ACATTCCTTATGATGCCATG;TCTGGCCCTCTAAAGACAGA;AGACATCCAGGTTATAAAGA;ATCAATCTAGATTACCTGAG	-1.43;-0.54;-0.27;-0.01	37538;64333;68921;72427	9.26E-01;5.76E-01;5.08E-01;1.16E-01	5015;8521;13109;39904	1.79E+00;1.24E+00;1.15E+00;6.74E-01
CDRT15P9	-0.56224	0.754666	1	AGAGAAGTCCCTCTCCAGTG	-0.56	63818	0.084	13624	0.755
LOC100996703	-0.56224	0.754666	1	AGAGAAGTCCCTCTCCAGTG	-0.56	63818	0.084	13624	0.755
TIMM13	-0.562392	1.25603	4	GAAGTGTATAGGGAAACCTG;GGCTTCGGCTCCGATTTCGG;CACCTGCTCGGAGTTGTCCA;GGTGAAAGTGCAGATCGCCG	-1.26;-0.59;-0.23;-0.17	44078;63368;69465;70413	8.77E-01;7.40E-01;5.27E-01;1.65E-01	7029;7977;14074;33364	1.71E+00;1.46E+00;1.29E+00;5.64E-01
RFXAP	-0.562429	1.08813	4	TAGACACTTCGGACCCTCCG;ACACCGCAACAAGATGTACA;CGTTAGGTACCTGTGCGAAG;ACAGGGTTGCATCACTAGCA	-1.71;-0.95;-0.91;1.32	25158;54436;55347;77215	5.82E-01;3.98E-01;3.80E-01;5.08E-03	227;22095;23006;52284	1.93E+00;1.13E+00;6.82E-01;6.03E-01
PPOX	-0.562496	1.339	4	GTGGAGCACTCACCTTAGGG;AGCCAGTGGTCACTTCGTGG;GGCCCAGTAATATGGAACGA;CTGGAATGGCACTAATAACG	-0.88;-0.63;-0.51;-0.23	56261;62328;64829;69562	1.23E+00;8.30E-01;4.18E-01;1.86E-01	7880;12613;15114;21181	2.25E+00;1.62E+00;9.53E-01;5.30E-01
LINC01750	-0.562858	1.44267	4	AAGGTCAGCATGTGCCCACA;GCTCCGTGCCTCGTCGACCC;ATCCAGGATTCCGGGCACCG;CCAGATTCCCACCCTCAGGG	-0.72;-0.55;-0.5;-0.48	60249;64095;64922;65463	1.47E+00;9.13E-01;4.19E-01;2.92E-01	11979;12520;13347;17193	2.61E+00;1.77E+00;9.58E-01;4.27E-01
RPS26P7	-0.562887	0.899801	2	TGCAGCGAATAGGCTGCACG;CGTCATTCGAAACATAGTGG	-1.03;-0.09	51781;71372	3.53E-01;7.09E-02	6070;25661	9.59E-01;8.40E-01
RPS26P3	-0.562887	0.899801	2	TGCAGCGAATAGGCTGCACG;CGTCATTCGAAACATAGTGG	-1.03;-0.09	51781;71372	3.53E-01;7.09E-02	6070;25661	9.59E-01;8.40E-01
RPS26P58	-0.562887	0.899801	2	TGCAGCGAATAGGCTGCACG;CGTCATTCGAAACATAGTGG	-1.03;-0.09	51781;71372	3.53E-01;7.09E-02	6070;25661	9.59E-01;8.40E-01
RPS26P11	-0.562887	0.899801	2	TGCAGCGAATAGGCTGCACG;CGTCATTCGAAACATAGTGG	-1.03;-0.09	51781;71372	3.53E-01;7.09E-02	6070;25661	9.59E-01;8.40E-01
SCAI	-0.563027	1.21206	4	GCGATTCGATGTGATAACAA;ACAGGTCGTTCTGATAGTGA;GCTTCCCAGATGAATAAACC;CAAGTCTTGGATAATCGGTA	-1.37;-1.21;0.07;0.26	40050;46065;73564;74836	7.65E-01;6.33E-01;4.58E-01;5.94E-02	2606;3878;31377;37392	1.87E+00;1.26E+00;9.16E-01;8.01E-01
C8orf44	-0.563095	1.21516	4	AGAAGCAGAAAAGGCAAAAG;GGGAGCACTTCGAAAACCAC;CAAGGCAGGCAGATCACCTG;CCTCCCATGAGGGAAAGTGT	-1.3;-0.92;-0.02;-0.01	42614;55266;72217;72434	6.99E-01;6.60E-01;6.01E-01;1.16E-01	5008;5225;22176;34828	1.62E+00;1.39E+00;1.17E+00;6.74E-01
PTGFRN	-0.563135	1.24441	4	GGGGCGAGATCCTGTTAAGG;GACGTGCGCCTCGACACCGT;TGGAAGCATTCAGGTACACC;GAACCGGCGCAGCGACAATG	-1.33;-0.56;-0.23;-0.14	41755;63916;69539;70753	9.04E-01;6.76E-01;5.29E-01;1.57E-01	6689;7903;13526;35687	1.75E+00;1.35E+00;1.30E+00;5.79E-01
SGMS1	-0.563349	1.18133	4	GACGACCGAGATCATCACTG;GAATTAACCAGAGTCCTACA;CTTGATCAACCTAACCCAAG;ATAATGAAGCTCATTGCTGG	-1.67;-1.34;0.24;0.51	27262;41343;74745;75947	9.02E-01;4.30E-01;4.17E-01;3.38E-02	1495;2697;36099;50180	2.17E+00;1.14E+00;7.54E-01;6.65E-01
SLC5A6	-0.563841	1.12828	4	CATGATGCTCTCCTTATACG;CGAACATGACCAGGCCAATG;AGATCTCTGACGGCACACCC;CCTGCATTGAGAGCCAATGA	-1.89;-0.71;-0.07;0.41	17318;60544;71671;75542	7.58E-01;6.27E-01;3.78E-01;4.31E-02	1900;5771;16898;60124	1.54E+00;1.49E+00;1.04E+00;4.40E-01
LURAP1L	-0.563875	1.0667	4	AAAGCCACCATTACCAGCAG;TCTAGTGCGCTCTCTCCGTG;AGAGCATCGAGTCCATCAAG;GCCTGACGTCTGTGGCTCTG	-1.61;-1.28;-0.4;1.04	29747;43372;66882;76975	4.54E-01;4.45E-01;4.39E-01;1.05E-02	467;10560;34070;47695	1.63E+00;1.08E+00;8.42E-01;7.20E-01
H3C13	-0.564028	1.47515	6	CTCGCGTACCAGCCGCTGGA;CCGTAGACTTCTGGTAGCGC;GATCGCGCAGGACTTTAAGA;GGTAGCCAGCTGCTTCCTCG;CCGCTACCGGCCCGGCACCG;CCTTGCCGCCGGTCGACTTG	-1.49;-0.79;-0.68;-0.65;-0.04;0.28	35030;58624;61219;61903;72014;74922	1.52E+00;1.04E+00;8.74E-01;6.08E-01;5.34E-01;8.62E-02	2520;5428;15539;16223;18818;42412	2.41E+00;1.74E+00;1.57E+00;1.26E+00;1.08E+00;7.81E-01
TBX18	-0.564129	1.15567	4	CATTCTGGCGACCATCACTA;TGCCATGGATATTGTACCAG;TCTCATCCAAGTCTCCCCCG;TTACGGATGACGTGCACTCG	-2.15;-0.54;-0.08;0.51	6983;64328;71584;75932	9.26E-01;6.22E-01;5.66E-01;3.42E-02	1510;5858;13114;70459	1.79E+00;1.53E+00;1.13E+00;1.64E-01
MAT2A	-0.564817	1.16102	4	CAGTCACCAGATATTGCTCA;TCCTCATCAAGGTATTTCGC;GTGCAGTATATGCAGGATCG;CCTGATGCCAAAGTAGCTTG	-1.77;-0.48;-0.27;0.27	22400;65370;68888;74870	9.83E-01;5.07E-01;3.82E-01;5.87E-02	2572;8554;12072;55042	1.89E+00;1.24E+00;9.21E-01;5.93E-01
HDHD3	-0.565327	1.09158	4	CAAAGTCGAAGTGTTCACGC;TATAAAGCTGTTCAGCGATG;CCAGTCTCAGACCCCGTGTG;GCTCCGCCACCCCTTAGGGG	-1.7;-0.78;-0.69;0.91	25717;58943;61044;76824	7.03E-01;4.03E-01;3.82E-01;1.39E-02	618;16398;18499;51725	1.51E+00;1.38E+00;7.77E-01;7.01E-01
COX4I1	-0.565489	1.28429	4	CACGCCGATCCATATAAGCT;ATGAGCTCGTACACACACAG;GAACTTAATGCGATACACTG;GAGTGGAAGACGGTTGTGGG	-0.97;-0.9;-0.2;-0.19	53689;55634;69991;70033	1.10E+00;6.10E-01;5.47E-01;1.75E-01	7409;7451;21808;23753	2.05E+00;1.34E+00;1.19E+00;5.48E-01
BYSL	-0.566101	1.16561	4	GCAACGTCATCTCGTACTCG;GTATTATCTAAGTACCGCAG;TCAGGATGGATCAGATGACG;GGTTGAGACAGTCATGTCAG	-1.51;-0.62;-0.37;0.24	34084;62635;67285;74735	8.43E-01;5.10E-01;4.63E-01;6.18E-02	2707;10157;14807;43358	1.65E+00;1.11E+00;1.01E+00;9.01E-01
ATP12A	-0.566219	1.14261	4	ACATCGCCTCAACATTGCTG;CACCATCATGATCAACGGCG;GTCGCTGACAGCAAAACGGA;TGGGTAAACTCAGAGGAGCG	-1.95;-0.92;0.09;0.52	14408;55208;73705;75971	7.79E-01;6.00E-01;3.97E-01;3.33E-02	1471;3737;22234;63034	1.90E+00;1.17E+00;1.14E+00;3.58E-01
NAA20	-0.566385	1.20249	4	ACCTACAATACCTCGCCCAC;CCTTAACAGGACTCTAGTAT;TAAACTTATGGAGTTACTAG;ACCAAGGCGTCGAAATTCTG	-1.32;-0.63;-0.47;0.16	41954;62329;65586;74244	8.30E-01;6.81E-01;4.29E-01;7.32E-02	3198;11856;15113;35488	1.62E+00;1.36E+00;9.96E-01;8.37E-01
PCM1	-0.566526	1.35989	5	ACTAGAACGATGGCAACTTG;TTACTAAAGCTAGTTCCATG;CATGTTTAGAGCCCTTATGT;CAGAATGAGAGTGAAAACGA;GCCGAGGCGGGCAGATCACG	-1.49;-0.68;-0.52;-0.14;0.0	35120;61349;64612;70707;72724	1.25E+00;7.98E-01;6.94E-01;5.20E-01;1.36E-01	4855;6735;12830;16093;42322	2.13E+00;1.50E+00;1.31E+00;1.24E+00;6.16E-01
EFNA3	-0.56662	1.25412	4	CTGTACATGGTGAGCCGCAA;ACTTCTCCGAGAACTTGATG;TGTTCCAGTACACCGCATGC;AGTAGTACTCGTGGCCGGCG	-1.86;-1.79;0.53;0.86	18355;21418;76003;76766	1.15E+00;6.19E-01;3.76E-01;1.52E-02	676;1439;56024;59087	2.70E+00;1.47E+00;4.70E-01;3.78E-01
C4BPB	-0.566757	1.15895	4	AATATGCTATTGTCCACTGG;CTTACAGCGGCACTCAGTAG;TTCACAGTAATAACTAATGG;AGGTGTGGTCCTCTAGACAC	-1.36;-1.35;-0.06;0.49	40683;41032;71844;75863	6.48E-01;6.37E-01;4.29E-01;3.58E-02	1579;5598;36410;36759	1.57E+00;1.29E+00;1.12E+00;6.57E-01
ACSBG1	-0.566986	1.21229	4	TCAAAAGAACTTCTATGGAG;GAAGGTGAATAATGCCCAGT;GGAGCCCACATCACACATGG;TGTGCATCGGATGTTCTACG	-1.16;-0.96;-0.23;0.08	47815;54112;69433;73673	8.59E-01;5.75E-01;5.26E-01;8.67E-02	3769;8009;23330;29627	1.67E+00;1.29E+00;1.12E+00;7.76E-01
SEC62	-0.567162	1.18943	4	ATCATTTGGCTCATAACTGG;AGAAAAACCTGATCATCATG;TACCAATAAAATAATCAACC;GGTGTTTATTACCTCAGTGT	-1.29;-0.85;-0.26;0.13	43189;57027;69147;74025	7.14E-01;6.46E-01;5.16E-01;7.84E-02	3417;8295;20415;34253	1.42E+00;1.27E+00;1.26E+00;8.12E-01
CNTRL	-0.56775	1.30552	4	ATGAGACAATGGAACGACAA;GGTCGGCTATTGTTTGGCAA;AATTCTTGCACGCTCCAAGT;CAAACAAACAAGGTTCCTTG	-0.87;-0.75;-0.54;-0.11	56553;59596;64331;71102	1.24E+00;7.24E-01;4.11E-01;1.48E-01	6340;13111;17846;20889	2.28E+00;1.42E+00;9.26E-01;5.96E-01
RNF223	-0.567814	1.14261	4	ACAGATGGAGCACTCCAGGG;GGTTTCGTATGCGTGGACGT;CAACATCTTCAAGACACCCA;AAGGTACAGCCTCACCACCG	-1.45;-0.74;-0.62;0.54	36754;59879;62703;76038	7.34E-01;5.60E-01;3.94E-01;3.18E-02	1404;14739;17563;40688	1.44E+00;1.16E+00;1.12E+00;8.46E-01
AKAP13	-0.568509	1.14796	4	TGTGACGGTGGATGTTACAG;ATTCGAATGAGCCTGATACG;CAGACACCCATTCAGTGGTG;AGAGAGTGTACCTCAAAACA	-1.69;-1.49;0.11;0.8	26026;35159;73895;76666	7.98E-01;4.33E-01;4.05E-01;1.75E-02	776;3547;42283;51416	1.94E+00;1.41E+00;7.12E-01;5.29E-01
MYOM1	-0.56884	1.09949	4	GACAGACCTCTCTGTCACTG;CTCCCACGAAACTACCACTG;GGCCAGAACCTCGTGTCACG;CTATTATGTGAACTATCGCG	-2.5;-1.13;-0.24;1.59	819;48791;69347;77321	1.39E+00;5.23E-01;4.87E-01;2.69E-03	121;8095;28651;76623	2.21E+00;1.28E+00;8.94E-01;1.84E-02
RPL32P15	-0.569321	0.750384	1	CTTCCAGCTCCTTGACGTTG	-0.57	63683	0.0849	13759	0.75
RPL32P21	-0.569321	0.750384	1	CTTCCAGCTCCTTGACGTTG	-0.57	63683	0.0849	13759	0.75
RPL32P16	-0.569321	0.750384	1	CTTCCAGCTCCTTGACGTTG	-0.57	63683	0.0849	13759	0.75
BATF	-0.569599	1.10901	4	ATGTGAGAAGAGTTCAGAGG;GGAGATCAAGCAGCTCACAG;ACAGAACGCGGCTCTACGCA;AGGACTCTACCTGTTTGCCA	-1.73;-0.65;-0.46;0.56	24255;61958;65821;76096	8.14E-01;4.34E-01;3.92E-01;3.04E-02	1346;11621;15484;53187	1.59E+00;1.18E+00;1.01E+00;6.53E-01
DENND2C	-0.570413	1.11514	4	TCTATACCTCACAAATACTG;GGGAATTGTTGTATGACCTG;CAAAGGAAAGCGACTCCCTG;AAATATCTGAATGTCCTACG	-1.8;-0.58;-0.42;0.53	20973;63382;66498;75992	8.78E-01;4.46E-01;3.77E-01;3.28E-02	1450;10944;14060;56469	1.71E+00;1.15E+00;1.05E+00;5.49E-01
DAP	-0.570446	1.19136	4	GGGAAACTAGAGACTAAAGC;GGAAAAGAGTCAGTACCGGC;GGAATGGGAAAGCCCCAGGT;ACCCCAGAGATGAACACAGT	-1.58;-0.57;-0.11;-0.02	31085;63739;71098;72305	8.95E-01;5.96E-01;4.63E-01;1.19E-01	5137;6344;13703;46357	1.74E+00;1.47E+00;8.91E-01;6.66E-01
OR9A4	-0.570497	1.16284	4	TACTTACTGCAAATCAAATG;GCAATCCCCAAAGCATCACG;CAAGAAGAGCTGGACAACAC;CATCATCATGATTGTCTGTG	-1.36;-0.73;-0.55;0.36	40408;60151;64079;75319	7.44E-01;6.42E-01;4.08E-01;4.83E-02	2123;13363;17291;37034	1.46E+00;1.28E+00;9.96E-01;9.13E-01
OR2B11	-0.570859	1.08615	4	CAGCATCTGAGGGACTGTCG;GTGGAGTTGAGGATCCACCC;ACTCCGTGCATCCCAGCCAG;TGGGTGTGTCTGACAGGCCG	-1.67;-1.25;-0.11;0.74	27420;44609;71180;76547	6.00E-01;4.46E-01;4.18E-01;2.02E-02	895;6262;32833;50022	1.48E+00;1.35E+00;7.59E-01;7.55E-01
HSPA5	-0.571174	1.27677	4	CAGACGGGTCATTCCACGTG;CGACATAGGACGGCGTGATG;AATGGCAAGGAACCATCCCG;GGTGAGAAGAGACACATCGA	-1.14;-0.51;-0.45;-0.18	48265;64785;65987;70202	9.50E-01;8.75E-01;4.36E-01;1.70E-01	7240;11455;12657;29177	1.84E+00;1.70E+00;1.02E+00;5.55E-01
ZEB1	-0.571419	1.11513	4	AATGCTTCACCCATACAACA;GAAGGACAAAAGCTTTGAAG;GGTTACTTGTACACAGCTGA;CAGACCAGACAGTGTTACCA	-1.51;-0.8;-0.64;0.67	34204;58399;62184;76374	6.85E-01;5.12E-01;3.89E-01;2.41E-02	1068;15258;19043;43238	1.35E+00;1.28E+00;1.01E+00;8.23E-01
SMPD4	-0.571524	1.09793	4	GTGACCAACCTACCTACCCA;TCAGGGCCAAGTTCAGACCA;CGCGCTCATGGTGTTCCGAG;GAGAGATGTGTCGCTTTAGG	-1.47;-1.03;-0.47;0.68	36125;51812;65616;76406	5.48E-01;5.31E-01;4.30E-01;2.34E-02	1036;11826;25630;41317	1.29E+00;1.09E+00;1.01E+00;9.98E-01
RTF2	-0.571709	1.16438	4	ATGCTGAATTAGTGGCCCAA;AGCCTTGAAAGAGATAAAAG;AGAGGCATGAACTGGTGAAG;TCATCTCCAGGCCCACAACG	-2.14;-0.53;-0.01;0.4	7401;64429;72386;75494	9.31E-01;6.71E-01;5.48E-01;4.42E-02	1948;5056;13013;70041	1.80E+00;1.65E+00;1.03E+00;1.74E-01
VAMP1	-0.571809	1.14726	4	TTGTGATGCTCCTGCCTGCA;GGACATCATACGTGTGAACG;CTGTTACTGGTCATGTTAGG;CAGACGACTACAGCAAACCC	-1.37;-1.25;-0.09;0.42	40248;44537;71433;75583	6.38E-01;6.13E-01;4.46E-01;4.22E-02	1859;6009;32905;37194	1.51E+00;1.27E+00;1.05E+00;7.53E-01
UPF3B	-0.571876	1.0745	4	AAAGTCGGGACTATCGATGA;TACTCCAGAGACACTGCTAG;AGATAAGCAGGATCGCAACA;AGGACTCACCTTTATTGTCA	-1.84;-0.86;-0.24;0.65	19435;56614;69407;76347	6.35E-01;5.25E-01;3.75E-01;2.47E-02	1095;8035;20828;58007	1.28E+00;1.27E+00;1.24E+00;5.02E-01
HUWE1	-0.572229	1.23698	4	AAGCGCTCAAATCGGACCAA;ATTCTATGCCACATCCTCCG;AATCTTAACAACTTACCAAG;TGGTATGACGAAGGGTACAG	-1.34;-0.5;-0.31;-0.14	41393;64996;68256;70778	9.62E-01;6.66E-01;4.88E-01;1.56E-01	6664;9186;12446;36049	1.86E+00;1.33E+00;1.18E+00;5.80E-01
CFC1B	-0.572347	1.46301	7	GCAGAAGCTGCCCAGCACGC;GACCTCCAGTCATTTCGGAG;GTCATGCTCGCAGTAGCGGC;GAAACATAACGGCGGTAGAG;CACCTCTCCGAAATGACTGG;GCTACTGCGAGCATGACCAG;AAAGCCCAGGAGTATGGGAG	-2.07;-1.36;-1.2;-0.77;0.22;0.53;0.65	9813;40465;46491;59064;74619;75990;76335	1.64E+00;9.31E-01;8.47E-01;8.01E-01;7.14E-01;4.05E-01;4.37E-02	1107;1452;2823;18378;30951;36977;67629	2.84E+00;2.17E+00;1.36E+00;1.31E+00;1.11E+00;1.04E+00;4.12E-01
COPZ2	-0.572609	1.03536	4	CATTGACCTCTTCCTATACG;GGGGACACTTACTCTCAGTC;CTGGCCACGTCCGCACCCGG;GTTCAGAGACTCAAACAGGC	-2.1;-1.4;-0.81;2.02	8677;38700;58197;77399	5.03E-01;4.26E-01;3.75E-01;9.42E-04	43;19245;38742;68765	2.65E+00;6.79E-01;6.02E-01;2.06E-01
ST8SIA1	-0.572983	1.08921	4	GCTGCCATTGAAGAAATGCG;GAAGAGCATGTGGTATGACG;ATCCCAGCATAATTCGGCAA;TTAGTGTATTCACTTGACAA	-1.66;-0.81;-0.46;0.64	27747;58140;65713;76303	6.78E-01;4.32E-01;4.22E-01;2.57E-02	1139;11729;19302;49695	1.33E+00;1.25E+00;1.00E+00;7.71E-01
NBPF26	-0.573055	1.49501	6	GCTGCTGTAAGACTTGTACG;TTAAAGGAGAAGTTACGGGA;AGAGCAGCTCAAGCAAGCTG;GTGGGATCAAGTGAAAAAGG;GAGGCTGGTTGGAGTCACAA;CAAGAAGAGGAAGAAGACCA	-1.44;-0.97;-0.59;-0.28;-0.16;0.01	37077;53715;63233;68770;70500;72957	1.20E+00;1.17E+00;9.57E-01;9.32E-01;4.73E-01;1.55E-01	4485;6942;8672;14209;23727;40365	1.95E+00;1.95E+00;1.71E+00;1.70E+00;1.08E+00;5.89E-01
ZNF883	-0.573138	1.13756	4	GTCGGATTAGTGATGTACTG;TTGATGTTGAATGAAGGCTG;TATGTGGTAAGTCCTTTACC;GTTCAATTAGGTGTGTGCTG	-1.5;-1.23;-0.0;0.44	34530;45422;72539;75670	6.82E-01;5.18E-01;4.52E-01;4.02E-02	1772;4903;32020;42912	1.68E+00;1.07E+00;1.03E+00;7.80E-01
CCNA2	-0.573264	1.19779	4	ATTGACATGTCCATAGTATG;GCCTGCGTTCACCATTCATG;GTGGACTGGTTAGTTGAAGT;CTGAAGTCCGGGAACCCGCG	-1.3;-0.96;-0.06;0.04	42586;53967;71741;73286	6.98E-01;6.31E-01;5.72E-01;9.58E-02	4156;5701;23475;34856	1.55E+00;1.39E+00;1.11E+00;7.40E-01
PFDN6	-0.573594	1.17051	4	TGCTAGTCAAACAGGAGCTG;CAGAAGTTTAAAGACCACGT;GAAATATCAACAGCTACAGA;ACTTAAGTAAATCCATGTCG	-1.3;-0.75;-0.72;0.48	42930;59651;60250;75815	7.26E-01;7.07E-01;3.79E-01;3.69E-02	1627;17192;17791;34512	1.43E+00;1.40E+00;1.10E+00;7.47E-01
VSNL1	-0.573664	1.14557	4	CCGAACCTTCGACAAGAATG;TGATGGCAAGATCACCCGAG;ATGAGCATGAACTCAAGCAG;AAGTGGGAGGCTAAATCTCG	-1.23;-1.14;-0.44;0.5	45509;48516;66135;75915	7.83E-01;4.83E-01;4.39E-01;3.46E-02	1527;11307;28926;31933	1.54E+00;1.13E+00;1.03E+00;8.84E-01
MRPL52	-0.573704	1.17579	4	ACGAGTTGTACTGCTGTCAC;GCTCCCAGACTGGTCATATG;GGACTCACTGTAGTCGCCAC;CCAGTCTGGGAGCTCGGTAA	-1.45;-0.61;-0.39;0.16	36781;62887;66905;74238	8.55E-01;5.61E-01;4.55E-01;7.34E-02	3204;10537;14555;40661	1.67E+00;1.12E+00;1.08E+00;8.36E-01
HMGA1P8	-0.574025	0.888801	2	AAAAGGACGGCACTGAGAAG;CCAACACCTAAGAGACCTCG	-1.05;-0.09	51186;71340	3.49E-01;7.13E-02	6102;26256	9.39E-01;8.38E-01
GFRA3	-0.574171	1.32449	4	TACACACCTGCAAAGCGGGT;GGAGACAGCTGTTCATGAGT;CCATGTGCCCCCAACGACCG;TGGTCACTGTGTCTTCATAG	-0.85;-0.74;-0.43;-0.27	56948;59873;66272;68884	1.26E+00;7.34E-01;4.42E-01;2.03E-01	8558;11170;17569;20494	2.31E+00;1.44E+00;1.04E+00;5.07E-01
PRRX1	-0.574363	1.15495	4	GCACAGGCGGATGAGAACGT;GGTTGCCCGGGCTGTCCAAG;CCGCCGGGTGAACCTCACCG;CGGCAGCGACACCCCGCAGC	-1.93;-0.69;0.01;0.31	15468;61127;72936;75107	7.80E-01;7.11E-01;3.88E-01;5.32E-02	2335;4506;16315;61974	1.74E+00;1.53E+00;9.58E-01;3.87E-01
TBCD	-0.574406	1.43641	4	CACAGCGAGTCATCTCCTCG;CCTTTGTGACTGCAATCTCG;TGAGTCCAGATCTTCACATG;AAGATGACGACGTCCCAGAG	-0.66;-0.62;-0.55;-0.46	61665;62542;64060;65738	1.57E+00;8.39E-01;4.08E-01;2.85E-01	11704;13382;14900;15777	2.76E+00;1.64E+00;9.12E-01;4.32E-01
OR9A2	-0.574495	1.1046	4	ATTGTCCCCATGATGCTTTG;TGTGAGAAGAGTGTTATCGC;AGTGACATTAATGGGAAACA;CAGCAGTACCTGTATTTGGG	-1.46;-0.97;-0.8;0.93	36451;53822;58310;76854	5.69E-01;5.54E-01;3.75E-01;1.32E-02	588;19132;23620;40991	1.53E+00;1.11E+00;1.10E+00;6.83E-01
OR14C36	-0.575157	1.13402	4	AATAACGTTGGACCGACAGA;CAGCACCACCATTTCTAAGG;AGGTGGTGACGGTCACAATG;GACAAGACCACTGAGTAGGG	-1.72;-0.69;-0.13;0.24	24703;60922;70948;74749	7.72E-01;5.89E-01;3.95E-01;6.15E-02	2693;6494;16520;52739	1.52E+00;1.45E+00;9.03E-01;6.67E-01
MED14	-0.57521	1.27405	4	CAGAGCATCTCTAGCTAACG;TAATGTTAATCCGAGAACGG;CTAACTCTGCTACCCAAGTG;ATCACACATAGCGACGAAGT	-0.97;-0.87;-0.26;-0.2	53871;56457;69046;69876	1.11E+00;6.31E-01;5.12E-01;1.79E-01	7566;8396;20985;23571	2.07E+00;1.25E+00;1.24E+00;5.42E-01
SH3GL1	-0.575336	1.18325	4	GTCCAGCTGTGCATCCACCA;GCACCACCTGAAGAAACTGG;GTGCATGATCCGCCACGGGA;GCCATCCTATCCCAGCCTCG	-1.54;-0.47;-0.44;0.14	33037;65526;66180;74138	9.93E-01;4.93E-01;4.40E-01;7.57E-02	3304;11262;11916;44405	1.91E+00;1.03E+00;9.66E-01;8.25E-01
ACTB	-0.575852	1.18899	4	AAGAGCTACGAGCTGCCTGA;GGATTCCTATGTGGGCGACG;CGTACAGGGATAGCACAGCC;TCACCTGGGTCATCTTCTCG	-1.47;-0.6;-0.24;0.01	35976;62995;69401;72935	8.60E-01;5.45E-01;5.24E-01;1.04E-01	4507;8041;14447;41466	1.68E+00;1.28E+00;1.09E+00;7.11E-01
EIF2B2	-0.575854	1.32595	4	GCCATTTCCTCGGAGCTGCG;TGGCTTCTCCCGAACAGTAG;GACATCCGGAGGCCTAAACG;GGACCACCGCTGGAGCAACG	-0.81;-0.75;-0.56;-0.19	58194;59753;63846;70086	1.34E+00;7.30E-01;4.05E-01;1.73E-01	7356;13596;17689;19248	2.42E+00;1.43E+00;9.01E-01;5.50E-01
HJURP	-0.5762	1.21971	4	ACCATCAGTGACCTGTACGC;TTTAGATTCAAAAAGCGGTG;CGTGGCCATTTGCACCACCG;TCCAGACCAACAATACGACA	-1.25;-0.64;-0.33;-0.08	44702;62201;67920;71480	8.24E-01;7.58E-01;4.79E-01;1.39E-01	5962;9522;15241;32740	1.61E+00;1.50E+00;1.16E+00;6.16E-01
PTPN22	-0.576338	1.08213	4	GGGTTGTAGATAAAGGACCC;TCCGGGAAATGCGGACACAG;ATTCAAAGGTGCCAATAACA;GGATGTACGTTGTTACCAAG	-2.17;-0.83;-0.14;0.83	6595;57621;70786;76720	6.62E-01;5.84E-01;5.81E-01;1.62E-02	722;6656;19821;70847	1.44E+00;1.43E+00;1.30E+00;1.55E-01
INTS8	-0.576345	1.09543	4	AACCAAAGAACTAATTGCAG;AATGCACAGATTTACTCTAG;CTACTTATAAGGTCGGATGG;CCAACTTACACACTTAACTG	-1.63;-0.89;-0.26;0.47	29066;55890;69120;75803	6.16E-01;5.15E-01;4.37E-01;3.71E-02	1639;8322;21552;48376	1.26E+00;1.21E+00;1.10E+00;8.17E-01
EHHADH	-0.576617	1.0698	4	TGGGTGCCAATGACCAAGTG;TAAAGTTGTAAACTCAGACC;CTATAGGATTGCCCACGCAG;CGTGGAAAACAGCATCAGCG	-1.75;-0.82;-0.48;0.74	23559;57829;65441;76541	6.68E-01;4.27E-01;3.87E-01;2.03E-02	901;12001;19613;53883	1.35E+00;1.31E+00;9.88E-01;6.30E-01
RBM8A	-0.576716	1.2702	4	CATTATTACTCACAGCGTTG;GATATCCTGTTCGCCTGTCG;GTATGTCCCTTATAGAAGAG;CTTTGTAACTGGAGTCCATG	-0.92;-0.8;-0.73;0.14	55209;58406;60051;74133	1.17E+00;6.86E-01;3.78E-01;7.58E-02	3309;17391;19036;22233	2.17E+00;1.35E+00;8.24E-01;7.40E-01
STAB1	-0.576819	1.16944	4	GATGTGTAGGACACCGTTGG;GCTGGTGTTTCGCTACCACG;TCTACATCCATGACCCAACG;AGCTAATGGCGTCTTCCACG	-1.79;-0.56;-0.06;0.09	21840;63930;71794;73761	9.05E-01;6.34E-01;3.79E-01;8.46E-02	3681;5648;13512;55602	1.76E+00;1.56E+00;7.84E-01;5.76E-01
CYC1	-0.576846	1.317	4	AGCTATCCGTGGTCTCACCG;AAGGCCAGACTTCGACGACA;AAAACCATACCCCAACAGTG;GGTGGGCGTGTGCTACACGG	-0.82;-0.75;-0.59;-0.15	57928;59665;63208;70667	1.32E+00;7.27E-01;3.98E-01;1.59E-01	6775;14234;17777;19514	2.39E+00;1.43E+00;8.70E-01;5.75E-01
GTPBP4	-0.577208	1.20844	4	GATGAATATTCTCTACGACA;TTGTTGGCTACAACTATGAG;TGGATTATAAGTATCTACGT;TGCACCTGGCTATCCCAACC	-1.3;-0.63;-0.31;-0.07	42662;62393;68329;71691	8.33E-01;7.00E-01;4.90E-01;1.34E-01	5751;9113;15049;34780	1.63E+00;1.39E+00;1.19E+00;6.28E-01
FBXO6	-0.57722	1.23137	4	CAACACGAAGTAGTCAGCCG;GTCAGGAAAATCTGTCCCGT;CACATTCCGGCCGGACATCG;GGTTCCTATGCAGGCTCCGT	-1.32;-0.6;-0.21;-0.19	42180;63085;69799;70139	8.64E-01;6.87E-01;5.39E-01;1.72E-01	7303;7643;14357;35262	1.68E+00;1.37E+00;1.32E+00;5.52E-01
L3MBTL1	-0.57767	1.22715	4	GTATAAGCCGCTGAACATGG;TCCCAATCAGGACCCCCCAG;AGACAAGGGACGGGTTCATG;GGAGGACCATCGGATAAAGG	-1.23;-0.64;-0.32;-0.12	45314;62306;68098;70988	8.29E-01;7.77E-01;4.84E-01;1.51E-01	6454;9344;15136;32128	1.62E+00;1.53E+00;1.17E+00;5.90E-01
RND3	-0.577843	1.05808	4	GACGCCAGTGTCCTATGACC;AAATGCAAGATAGTTGTGGT;TCTTACCCGAAGTGTCCCAC;TCAGCACAGCATCCGAATCA	-2.23;-0.99;-0.18;1.09	4799;53101;70266;77030	6.89E-01;5.58E-01;5.55E-01;9.24E-03	412;7176;24341;72643	1.68E+00;1.37E+00;1.07E+00;1.11E-01
RBMS2P1	-0.577886	0.745301	1	CGTATCCTTCGAGATACCAG	-0.58	63521	0.0861	13921	0.745
CCR9	-0.57804	1.07975	4	ACACGAGCCAGTACAAGGGT;GCAGCAAGCCATGACCACGA;CTCATCGCTAGGGTAAACCA;GCTGATCATGTGCATCAGCG	-1.84;-0.69;-0.5;0.71	19195;61144;65061;76497	7.81E-01;4.21E-01;3.75E-01;2.13E-02	945;12381;16298;58247	1.53E+00;1.33E+00;9.66E-01;4.95E-01
PPIAP9	-0.578286	1.61691	7	AACTTTCGTGCTCTGAGCAC;GGTGACTTCACACGCCATAA;CCAGGGTTTATGTGTCAGGG;GCTCTGAGCACTGGAGAGAA;GCCAAGACTGAGTGGTTGGA;CCACCCTGACACATAAACCC;TTCACACGCCATAATGGCAC	-1.55;-1.46;-1.01;-0.04;-0.02;0.0;0.04	32438;36216;52669;71975;72256;72739;73289	2.04E+00;1.18E+00;9.47E-01;9.38E-01;7.07E-01;5.35E-01;1.68E-01	4153;4827;5186;5467;24773;41226;45004	3.16E+00;2.10E+00;1.65E+00;1.49E+00;1.23E+00;1.13E+00;5.69E-01
TNK2	-0.578328	1.25975	4	CGGTCCAACAACGATCCCAG;GTTCAGTGGAAAGCGACTGG;TCCCGCAGGGCCACAAACGT;GGGGCCCTTCCCTCGCAACG	-1.23;-0.52;-0.34;-0.23	45391;64726;67812;69523	9.47E-01;7.79E-01;4.76E-01;1.87E-01	7919;9630;12716;32051	1.83E+00;1.53E+00;1.15E+00;5.29E-01
ENSA	-0.578359	1.13	4	AAGGCCAAATACCCAAGCCT;TCTGCCTGAGAGAGCTGAAG;CCCTGCGGAGGAGACCGGCG;CATGAAGAGACTCCAGAAAG	-1.25;-1.23;-0.79;0.95	44685;45239;58773;76889	7.58E-01;4.51E-01;3.75E-01;1.24E-02	553;18669;32203;32757	1.55E+00;1.49E+00;7.75E-01;6.97E-01
SPC24	-0.578427	1.24826	4	CCAGAGCCTTCTCAATGCGA;GGAGGAGGACACCCGTCTGA;GCTGGGCGCCAACCGCGCGG;CGGCTGCTGGAAACGCAAGA	-1.21;-0.57;-0.33;-0.19	45921;63603;67933;70006	8.89E-01;7.96E-01;4.79E-01;1.75E-01	7436;9509;13839;31521	1.73E+00;1.56E+00;1.16E+00;5.47E-01
RPL29	-0.579207	1.36426	4	GCCAAGAAGCACAACAAAAA;AGGCAAGTCGATCGAGCTTG;AAACTTACACTGGTTGTGTG;AAGATACGAATCTCTTAAGG	-0.75;-0.75;-0.47;-0.35	59690;59737;65514;67674	1.43E+00;7.29E-01;4.28E-01;2.34E-01	9768;11928;17705;17752	2.56E+00;1.43E+00;9.92E-01;4.73E-01
BOLA3	-0.57921	1.19205	4	GCGGAGGAGAGGCGCTGCCG;TCTGAGTGGCAAACATCCGA;TGTTTGCCACTCAGACTGAG;TCTCCTCCGCGGGATCCGCG	-1.26;-0.97;-0.08;0.0	44108;53772;71472;72717	7.41E-01;6.15E-01;5.68E-01;1.09E-01	4848;5970;23670;33334	1.52E+00;1.46E+00;1.10E+00;6.86E-01
BMP10	-0.57938	1.22205	4	TCACAGATGCCATCAGACGT;AGGGATCGTATGATATACGA;GTTCCAACATGTACTCTGGT;TGATGACCAAAGCAGTGACA	-1.17;-0.65;-0.59;0.09	47340;61910;63283;73768	8.43E-01;8.12E-01;3.99E-01;8.44E-02	3674;14159;15532;30102	1.64E+00;1.59E+00;8.73E-01;7.85E-01
H2BC13	-0.580039	1.29919	5	CTTCGAGCGCATCGCAAGCG;GGTGACCAAGGCCCAGAAGA;CATGGCCTTAGAAGAGATGC;ACACGGAGTAGCTCTCCTTG;GAAGAAGGGCTCCAAGAAGG	-1.61;-1.06;-0.28;-0.02;0.07	29787;50891;68764;72345;73573	1.06E+00;7.59E-01;6.01E-01;5.59E-01;1.11E-01	3869;5096;8678;26551;47655	1.95E+00;1.45E+00;1.34E+00;1.05E+00;6.91E-01
SSMEM1	-0.580277	1.24455	4	CCCTGTAACCAACTCAGAAG;TGCTGGAAGGATGACTCTTG;CCAACATGACAGTGATACTA;ATCCTGAACAAAGACGAGCC	-0.95;-0.93;-0.46;0.03	54198;54881;65710;73160	1.12E+00;5.92E-01;4.32E-01;9.88E-02	4282;11732;22561;23244	2.09E+00;1.15E+00;1.00E+00;7.29E-01
CCT2	-0.580526	1.20902	4	GTTGAACGTATTCTTAAGCA;CAACCCGCTATGATGGTCTG;ATCATTGGTTACCATAAGAG;GAACGCCTAGCTCTTGTCAC	-1.35;-0.57;-0.31;-0.09	41056;63659;68237;71375	8.91E-01;6.58E-01;4.88E-01;1.42E-01	6067;9205;13783;36386	1.73E+00;1.31E+00;1.18E+00;6.10E-01
HSPA8	-0.580554	1.32165	4	AAACCAACCTCACCTTCCCA;TGGTGGTATTACGCTTGATG;AAATCGGGCACGGGTAATGG;GAAACATTGGCCCTTTATGG	-0.81;-0.8;-0.46;-0.26	58201;58315;65814;69105	1.34E+00;6.83E-01;4.33E-01;1.98E-01	8337;11628;19127;19241	2.42E+00;1.34E+00;1.01E+00;5.14E-01
VPS45	-0.580617	1.21686	4	GTTTGAATTCCGTCGGACAG;TGTTTCAAAGCATGTGACAG;GCCTAGTAGTTCGTGGACCA;AGCTATCTAGAACAACTCAA	-1.7;-0.31;-0.2;-0.11	25774;68244;69908;71198	1.18E+00;5.43E-01;4.03E-01;1.46E-01	6244;7534;9198;51668	2.23E+00;1.33E+00;7.03E-01;6.01E-01
EIF1AD	-0.580674	1.17995	4	CCCAGGGAACAATCTGCATG;AAGAACATCTGGATCAAGAG;CCTTCTGCAGAGAGCGCACG;CATCTCTTGGCATAGGCCTG	-1.78;-0.74;0.08;0.12	22136;59848;73672;73948	7.76E-01;7.33E-01;3.80E-01;8.02E-02	3494;3770;17594;55306	1.89E+00;1.44E+00;8.04E-01;5.85E-01
RPL32	-0.581285	1.4841	4	AGGGTTCGTAGAAGATTCAA;ATTTCCTTCAGCGTAACTGG;CATATCGGTCTGACTGGTGC;CTTCCAGCTCCTTGACGTTG	-0.59;-0.59;-0.58;-0.57	63231;63300;63565;63683	1.70E+00;8.74E-01;4.02E-01;3.40E-01	13759;13877;14142;14211	2.95E+00;1.70E+00;8.87E-01;4.03E-01
SLC28A3	-0.581324	1.19491	4	CAGTCCCAGGTAGTACAGCA;AGCAATGGTAGAGAACCCGG;ACTCTTCGGCACATCATCTG;GTACATTATGAGCCCACCGA	-1.72;-1.52;0.42;0.51	24660;33641;75581;75917	1.05E+00;4.41E-01;3.94E-01;3.45E-02	1525;1861;43801;52782	2.48E+00;1.13E+00;6.66E-01;5.03E-01
PCID2	-0.58154	1.46669	6	TGTGCACATGCGGTATGACG;AGTCGTGGGTTTGCAACATG;TGCAGACCAGTGTGCCTGCG;GTAACATACAAATACTACGT;GGGGAATCATGACTTCATAG;GCAAACATTTCATCATAAGG	-1.71;-1.36;-0.25;-0.23;0.02;0.05	25073;40385;69224;69515;73113;73376	1.77E+00;9.91E-01;6.70E-01;5.99E-01;5.61E-01;1.41E-01	4066;4329;7927;8218;37057;52369	2.82E+00;1.81E+00;1.43E+00;1.11E+00;1.02E+00;6.19E-01
SIL1	-0.581699	1.18393	4	CGAAGAAATACAGTACCTGA;TGTTCCACCCGACGCATGAG;TGCACTGGCAAAATTCAAGG;CGCAGCATACTCCTTCACGA	-1.42;-0.57;-0.4;0.07	37890;63589;66833;73574	8.88E-01;5.84E-01;4.53E-01;8.90E-02	3868;10609;13853;39552	1.73E+00;1.17E+00;1.08E+00;7.66E-01
NDUFA9	-0.581756	1.08065	4	CCAGGTCACCCATGGGACGA;AGTAGTACAACACAGCAATG;GGTTGACAACATATCGCCCC;AGCCATTATCGTAAAGCCGT	-1.64;-1.34;-0.09;0.74	28527;41210;71414;76553	6.12E-01;4.30E-01;4.30E-01;2.00E-02	889;6028;36232;48915	1.51E+00;1.35E+00;7.98E-01;6.62E-01
BAK1	-0.582321	1.18858	4	GGTAGACGTGTAGGGCCAGA;GCTCACCTGCTAGGTTGCAG;AAGACCCTTACCAGAAGCAG;ACGGCAGCTCGCCATCATCG	-1.62;-1.53;0.31;0.51	29420;33287;75100;75956	9.57E-01;4.43E-01;4.41E-01;3.36E-02	1486;2342;44155;48022	2.29E+00;1.14E+00;8.30E-01;4.97E-01
ADORA1	-0.582368	1.148	4	GGCAGCCAACGGCAGCATGG;GGAGAGGGATCTTGACCCGG;GAGGACCATGAGGAGAAGCG;AGGGGTCAGTCCCACCACGA	-2.24;-0.38;-0.31;0.61	4536;67084;68300;76215	1.09E+00;7.09E-01;4.90E-01;2.77E-02	1227;9142;10358;72906	2.08E+00;1.22E+00;1.19E+00;1.05E-01
TLCD3B	-0.582432	1.13898	4	GGGCACAGCAAATTGCGTGT;GGCTGAGACAATGACTGCGT;ATCTTGCCAAGGCAGACGAA;ATCAATGATGTGCTTGCAGG	-1.82;-0.64;-0.07;0.2	20340;62161;71720;74489	8.22E-01;6.29E-01;3.76E-01;6.75E-02	2953;5722;15281;57102	1.61E+00;1.55E+00;8.67E-01;5.29E-01
NEDD8	-0.582955	1.43375	5	ATGAGCCTCTGCTGTTGTGG;GGAGCGAATCAAGGAGCGTG;GAATCCCCCCACAACAGCAG;ATGCTAATTAAAGTGAAGGT;TGACATTGAACCTACAGACA	-1.37;-0.51;-0.49;-0.29;-0.25	39893;64800;65259;68576;69232	1.52E+00;8.47E-01;8.29E-01;4.53E-01;2.43E-01	8210;8866;12183;12642;37549	2.53E+00;1.57E+00;1.56E+00;1.04E+00;4.70E-01
PDCD2L	-0.583178	1.04406	4	TGGACTGCTAGCAAGCTGGG;GTGCAGCAGACGGTGAAACG;TCTGCAACACAGATGTAGTA;AAGACGTAGACTGGACTGCT	-1.67;-1.3;-0.35;0.99	27349;42620;67626;76931	4.72E-01;4.35E-01;4.18E-01;1.15E-02	511;9816;34822;50093	1.59E+00;1.13E+00;7.57E-01;6.99E-01
ERCC3	-0.583963	1.22334	4	GGGTAAATCTGACATCCCCA;AGCGGCATTCTCGGATCACG;AGGGCATGCTTACCACCCAG;CAGTCAAACCCAGCTTACAG	-1.23;-0.6;-0.4;-0.12	45464;63091;66871;71070	8.64E-01;7.82E-01;4.54E-01;1.49E-01	6372;10571;14351;31978	1.68E+00;1.54E+00;1.08E+00;5.94E-01
SLBP	-0.584264	1.10252	4	TTCTTTAATATAACGATCGT;GCGCCGAGCGCAGACCCGAG;CAGATGAAAGTGTCCTAATG;TCCCAGGCTCCATCGCGCGG	-2.01;-0.56;-0.27;0.51	11957;63771;68984;75923	8.97E-01;5.10E-01;4.28E-01;3.44E-02	1519;8458;13671;65485	1.74E+00;1.25E+00;1.13E+00;2.91E-01
WEE1	-0.584289	1.29634	4	CCAGGAGATGCGTCGCCGCG;TCATCAACAGAGCCCGCCAA;TCTACGACGACACTGTCCTG;CCATGAAGAGAGAACTACCC	-1.07;-0.5;-0.47;-0.29	50514;65023;65564;68547	9.64E-01;9.60E-01;4.29E-01;2.12E-01	8895;11878;12419;26928	1.86E+00;1.84E+00;9.95E-01;4.97E-01
ABCB7	-0.584318	1.1959	4	GATTAAATACCAAAGCACTC;AGTCATTAAAAAGTATCACA;CACACCACAGACAGCTACCG;TCACAGTTGCAGTCACACGG	-1.2;-1.05;-0.09;0.0	46481;51326;71363;72589	8.14E-01;6.10E-01;5.23E-01;1.12E-01	4719;6079;26116;30961	1.59E+00;1.50E+00;9.93E-01;6.95E-01
TGFBI	-0.584486	1.1731	4	GCTCGGCTTACCCGTGCTGG;CCACCCCGTTGGTTGCATGG;GTCCGTGTACAGCTGAGTGG;GTGCTGAAGCCATCGTTGCG	-1.37;-0.76;-0.25;0.04	40147;59371;69254;73322	7.17E-01;6.35E-01;5.19E-01;9.49E-02	4120;8188;18071;37295	1.41E+00;1.27E+00;1.27E+00;7.43E-01
LRP3	-0.584747	1.10774	4	CTGTCACTACTGCTCCCGCA;TGCACAGGTTGGTACCGCAG;GCCCGACCAGTACCCCTGCG;CGACTACGTGCAGGTATACG	-1.72;-0.75;-0.17;0.3	24908;59577;70356;75066	7.24E-01;5.62E-01;3.96E-01;5.41E-02	2376;7086;17865;52534	1.42E+00;1.38E+00;9.52E-01;6.74E-01
TBC1D8	-0.584889	1.09848	4	GTGTCAGGCTCTGATAGCCG;GTCACGCTCCTTATTCTGCG;GAAATGCTGCCTGGTAACCG;AGAGGCGAACATCCGCCCCG	-1.8;-0.6;-0.42;0.48	21084;63096;66527;75812	8.64E-01;4.47E-01;3.77E-01;3.69E-02	1630;10915;14346;56358	1.68E+00;1.10E+00;1.06E+00;5.52E-01
CSK	-0.584928	1.16249	4	TGATGCTGGGCGATTACCGA;TCTTGCCGTGGAACCAACTG;CGCACAGCGTGTAGTCTCCG;CATTAAACCAAAGGTCATGG	-1.18;-0.94;-0.74;0.52	47164;54619;59871;75968	8.37E-01;5.86E-01;3.77E-01;3.34E-02	1474;17571;22823;30278	1.63E+00;1.14E+00;1.14E+00;7.34E-01
OR1J2	-0.584952	1.17456	4	GTACAAATCGATCCTCTATG;GCTGGTCATGTTCACAGTAG;TCCACTACACTGTCATCATG;CAAGGTCACAGAAGACATGG	-1.55;-0.96;0.05;0.12	32687;53903;73380;74003	7.48E-01;5.71E-01;4.87E-01;7.89E-02	3439;4062;23539;44755	1.83E+00;1.11E+00;9.53E-01;8.10E-01
ANO9	-0.585159	1.23068	4	GTCCCAGTGCAGGACCACGC;GATCTGCCTCATGATCGGCA;CCAGGCGCGTGGACTTCCCG;GACTAAGAGGCCCGTCAGGG	-1.98;-0.18;-0.16;-0.02	13418;70264;70458;72208	1.37E+00;5.66E-01;4.07E-01;1.22E-01	5234;6984;7178;64024	2.54E+00;1.39E+00;6.59E-01;3.31E-01
MRM3	-0.585174	1.34333	4	TCCGACCTCGTAACGCCACA;AGGCTTGGGACCTTGACGCG;ACGAGAGAAACAACCGCTCG;CTACGATAAAGCTTATCCCG	-0.95;-0.51;-0.49;-0.39	54423;64837;65123;66968	1.13E+00;9.53E-01;4.22E-01;2.52E-01	10474;12319;12605;23019	2.11E+00;1.84E+00;9.69E-01;4.56E-01
MT1H	-0.585277	1.15939	5	GGACCCCAACTGCTCCTGCG;GCACACTTGGCACAGCCCAG;GCAGGAGCCGGCGCAGGCGC;GCAACAGGAGCAGCAGCCTG;GGCACAGCCCAGGGGGCAAC	-2.32;-1.44;-0.78;0.25;1.37	2963;37009;58788;74769;77244	8.24E-01;7.86E-01;5.95E-01;4.88E-01;5.53E-03	198;2673;18654;40433;74479	1.97E+00;1.90E+00;1.09E+00;7.51E-01;8.47E-02
ZACN	-0.585383	1.23591	4	TTCTACGCTCTCAGCAACAC;CCTGGTCTACTCGAGCCTGG;GGTGTCCAGAGAGACTCCCA;ACTTACCACATTAAACACGT	-1.77;-1.71;0.56;0.59	22296;25193;76089;76166	1.18E+00;5.39E-01;3.81E-01;2.88E-02	1276;1353;52249;55146	2.75E+00;1.20E+00;5.90E-01;3.98E-01
ARHGAP23	-0.585747	1.21085	4	CTGCGAGTAATGGCGTCCGA;TTAACGATTATCGCAAAGTG;CCAGCGCGTCCCCTTAATCG;TCCGGTAGCCGATGTACCCG	-1.03;-0.88;-0.74;0.31	52020;56112;59936;75083	1.02E+00;6.22E-01;3.78E-01;5.37E-02	2359;17506;21330;25422	1.94E+00;1.22E+00;9.54E-01;7.36E-01
LOC100505728	-0.586023	0.740091	1	CCGTACGATACAGGACGTCG	-0.59	63353	0.0872	14089	0.74
IL36A	-0.586042	1.02204	4	AAAATTGACACACCTCAGCA;AGATTAAGGCAATAGTGACT;AGAGGGAACCCCATCTACCT;CCTGATGTGTGCTAAAGTCG	-1.97;-1.42;-0.28;1.32	13716;38249;68752;77214	5.03E-01;4.26E-01;4.04E-01;5.10E-03	228;8690;39193;63726	1.93E+00;1.23E+00;5.92E-01;3.39E-01
RPL35A	-0.586109	1.23087	4	AGCAACACAGTCACTCCTGG;GTGTCTTAGGCTGTGGTCCA;AACAAAACCAGAGTCATCTG;GCGGGGTCTCCGGAACCAAA	-1.04;-0.94;-0.24;-0.13	51727;54678;69321;70920	1.01E+00;5.88E-01;5.22E-01;1.53E-01	6522;8121;22764;25715	1.92E+00;1.28E+00;1.14E+00;5.87E-01
MAP2K6	-0.586296	1.1672	4	TAAAGGCCAGACAATTCCAG;TTGGAGTCTAAATCTCGAGG;TTATGGCGCACTGTTTCGGG;ACTGGGACGAGGTGCGTACG	-1.22;-0.81;-0.68;0.36	45689;58143;61253;75351	7.89E-01;6.78E-01;3.83E-01;4.75E-02	2091;16189;19299;31753	1.55E+00;1.33E+00;1.00E+00;7.85E-01
TERF2	-0.586771	1.18571	4	CGCGCGGCGATCGGACACGA;GGGTTATGCAGTGTCTGTCG;AAAGTTCTGGATAACAGGAT;TCTGTCTGAAGTCCCCGTAC	-1.24;-0.79;-0.35;0.04	44970;58575;67646;73270	7.66E-01;6.91E-01;4.72E-01;9.62E-02	4172;9796;18867;32472	1.51E+00;1.36E+00;1.14E+00;7.39E-01
FGF5	-0.586813	1.09884	4	GCCACTGATAGGAACCCTAG;TTTCCATCTGCAGATCTACC;GGCTGCCCAGAGAAGCTGCG;CAGGGGATTGTAGGAATACG	-2.33;-0.58;-0.5;1.06	2745;63417;65085;77006	8.95E-01;8.80E-01;4.21E-01;9.79E-03	436;12357;14025;74697	1.71E+00;1.65E+00;9.67E-01;6.27E-02
SLC35E1	-0.587225	1.03308	4	AAAAGACAACTCGGTGACGG;TGCAGACCTACGTCTACCAG;CCCGTGTCCTATGCACACAC;GGATCATAAAGAAGACGGCG	-2.0;-0.93;-0.32;0.89	12646;54995;68203;76790	5.95E-01;4.87E-01;4.17E-01;1.47E-02	652;9239;22447;64796	1.48E+00;1.18E+00;1.16E+00;3.10E-01
MRPL20	-0.587417	1.19453	4	TGAAGTATCCAGCGCTCATT;GGAGGTGCTGAAGCACGCCA;GAAAAATCGCTGCTACAGGT;CTGGATCCGAAAGTAGCGGT	-1.88;-0.33;-0.1;-0.04	17603;67923;71313;72021	1.16E+00;6.07E-01;3.77E-01;1.26E-01	5421;6129;9519;59839	2.19E+00;1.50E+00;6.47E-01;4.48E-01
PGPEP1	-0.587501	1.47529	6	GTGCAAGCGAGTCACCACGT;GAGACTCATCCCCGCCCTGT;ACATTTCTCCAGTGTGACTG;CAAGGCAGGCAGATCACCTG;TGTAGTCCCAGCTACTTGGG;GACACAACAAGGGCTACAAG	-2.13;-0.9;-0.49;-0.02;0.0;0.02	7772;55567;65214;72217;72632;73098	1.33E+00;1.31E+00;1.29E+00;5.68E-01;4.50E-01;1.50E-01	4344;4592;5225;12228;21875;69670	2.30E+00;2.18E+00;2.11E+00;1.38E+00;5.98E-01;2.76E-01
OR4K17	-0.587677	1.01919	3	CAAGCTTAGTAACCAAAGGG;CTACAAAAGAGAGATTACCA;TCATGATGGTCATGTAGTGT	-1.42;-0.31;-0.03	37996;68253;72147	5.58E-01;4.18E-01;9.23E-02	5295;9189;39446	1.43E+00;8.79E-01;7.49E-01
ATMIN	-0.587716	1.29609	4	GCTGGTGAGCCAATAAGTAC;CGACACAGAGGAATCAGCAG;GGACCTGAAAAGACATGCAG;CATGACAGAAAACTGCATCA	-0.99;-0.58;-0.53;-0.25	53267;63466;64394;69206	1.08E+00;8.82E-01;4.12E-01;1.95E-01	8236;13048;13976;24175	2.02E+00;1.72E+00;9.29E-01;5.18E-01
LOC105371059	-0.587878	0.738737	1	GCAGCATCCAGAAAACGGCG	-0.59	63309	0.0875	14133	0.739
ADGRF4	-0.588166	1.15148	4	GGAAAAAGACATCACCACAC;TGATGCAGGCATAATCAAAG;TGACTGCAACAAATCCGAGC;AAATGGTCTGGTGCTATCAG	-1.27;-0.88;-0.44;0.23	43872;56337;66144;74681	7.34E-01;6.27E-01;4.39E-01;6.30E-02	2761;11298;21105;33570	1.45E+00;1.23E+00;1.03E+00;8.93E-01
DDIT4	-0.588268	1.19889	4	TGAGCGCGGCGGCCGATCTG;CTGGCCTACAGCGAGCCGTG;CGGGCAACGACACCCCATCC;CACACAAGTGTTCATCCTCA	-1.85;-1.55;0.51;0.53	19039;32525;75937;76023	1.14E+00;4.48E-01;3.75E-01;3.21E-02	1419;1505;44917;58403	2.66E+00;1.16E+00;4.90E-01;4.84E-01
ANGPT1	-0.588339	1.10522	4	GCAGAGAGATGCTCCACACG;GCAGCTTGAGAATTACATTG;TTGCAATATGGATGTCAATG;AGATATAACCGGATTCAACA	-1.62;-0.92;-0.11;0.3	29510;55144;71138;75029	5.98E-01;5.98E-01;4.42E-01;5.50E-02	2413;6304;22298;47932	1.47E+00;1.17E+00;9.46E-01;8.33E-01
HSPE1P2	-0.58865	0.872274	2	TGGATCGGGTTCTAAAGGAA;ACCAATACTCGGTCAAAGAG	-1.1;-0.07	49541;71635	3.36E-01;6.77E-02	5807;27901	8.87E-01;8.58E-01
MCM7	-0.588848	1.2066	4	ACCAGCACCGTGATACTACG;TTCATGCCCGTATATTTCTG;ATCTGCGCATGAGTTCAGCA;AAGCCCAACTACTTACTGCG	-1.32;-0.6;-0.3;-0.14	42119;63098;68452;70756	8.64E-01;6.85E-01;4.94E-01;1.57E-01	6686;8990;14344;35323	1.68E+00;1.36E+00;1.20E+00;5.79E-01
GJB1	-0.588889	1.09493	4	TCCACATCTCAGGGACACTG;AGATGACCGAGAGCCATACT;GCCGCACCATGGCATAGCCA;CAGGGACCACAGCCGCACAT	-1.5;-1.21;-0.14;0.49	34736;46037;70775;75865	5.80E-01;5.22E-01;4.58E-01;3.57E-02	1577;6667;31405;42706	1.43E+00;1.12E+00;1.03E+00;8.00E-01
C1QTNF5	-0.589101	1.09592	4	GCGCTGAAGGCGGATCGCGG;AGGACTGCCGGGACCTCGAG;ACGGCGAAGTAGTAGACCCC;CCTGCTCGTTCACCAGCACG	-1.4;-1.21;-0.31;0.56	38968;46189;68251;76097	6.08E-01;4.88E-01;4.59E-01;3.04E-02	1345;9191;31253;38474	1.22E+00;1.18E+00;1.18E+00;8.05E-01
ZMYND11	-0.589794	1.19146	4	ATAAACACCCGATGTACAGG;GTGAGCAAGCTGACATTGCG;TCTCTTTAGGGTGCATACCG;AAATCTAAGAATGAGGACCG	-1.42;-0.55;-0.28;-0.11	37898;64088;68795;71160	9.13E-01;5.84E-01;5.04E-01;1.47E-01	6282;8647;13354;39544	1.77E+00;1.23E+00;1.17E+00;5.99E-01
SBF2	-0.589836	1.04776	4	ACACGGTATAGATCAAACCC;TCTTCCAACATACAACAGGC;TGGGATAAAGCTGTTCGTGG;CTGTATTAATTCCTGAACCC	-1.77;-1.54;-0.19;1.14	22551;33001;70102;77090	5.51E-01;4.45E-01;3.82E-01;7.89E-03	352;7340;44441;54891	1.75E+00;1.35E+00;5.98E-01;4.92E-01
RPS27P17	-0.589889	1.08635	3	ACAAAACTACCGTTTGTGCA;GAAACACAAGAAGAAACGCC;TTGTGCATGGCTAAAGACCG	-0.91;-0.69;-0.17	55415;61123;70314	7.60E-01;4.05E-01;1.26E-01	7128;16319;22027	1.64E+00;9.78E-01;6.43E-01
EPSTI1	-0.59042	1.04837	4	CAGTTTGCTCAAGAACTCAG;TGATAGCACCAAATATAAAC;GGTTTGGAGGCAGCCCCTAA;CAGAGCTAAACCGGTTCACC	-1.61;-1.09;-0.75;1.08	29905;50087;59732;77025	5.04E-01;4.47E-01;3.77E-01;9.36E-03	417;17710;27355;47537	1.67E+00;9.43E-01;8.48E-01;7.29E-01
PANK4	-0.590468	1.1213	4	GTGCGGTCTTTCGACCACTC;GGAATCCTTCTGGTACACGA;TTTGGAGGCTTCTTTATCCG;GTCCACCGTGTCGGGCACGT	-1.41;-0.79;-0.74;0.58	38571;58546;59958;76138	6.90E-01;5.99E-01;3.78E-01;2.95E-02	1304;17484;18896;38871	1.36E+00;1.20E+00;1.19E+00;7.37E-01
TUBGCP2	-0.590607	1.18274	4	TCACGTACCTATCGGCAAAG;GTTCACCTGCCCGTACTCGA;TCATCTACACGTTAAAAGAG;GCTATGCCTGTACCTAACCA	-1.54;-0.44;-0.38;0.0	32947;66059;67118;72647	1.03E+00;4.91E-01;4.59E-01;1.11E-01	4564;10324;11383;44495	1.97E+00;1.10E+00;9.63E-01;7.07E-01
SSNA1	-0.591088	1.28589	4	GCTGTGCCGGCAGATCCAGG;CGAGTTCGACCGGACCATCG;GCAGAACTACAACAACGAGC;CCGGTCGAACTCGTTGCGAG	-0.99;-0.65;-0.42;-0.3	53183;61878;66378;68497	1.07E+00;8.10E-01;4.44E-01;2.13E-01	8945;11064;15564;24259	2.02E+00;1.59E+00;1.05E+00;4.95E-01
EAF2	-0.591274	1.10903	4	ACCATGATACTGGAGAATGT;CGAGCGGGTTCTCAAGTTAG;CTCACTCACAGCGCACAGTG;CCTTTGAAAACAGTTACTGG	-1.69;-0.79;-0.13;0.24	26344;58759;70875;74739	6.97E-01;5.85E-01;4.08E-01;6.17E-02	2703;6567;18683;51098	1.44E+00;1.37E+00;9.01E-01;7.22E-01
XPNPEP1	-0.591356	1.17656	4	TGGACTTGTAGGGATGCACC;GTAGCGCCCGTCAGTCCACA;CTCTAGTCCTATGATTGCGT;AGACGGCAGAATGCCTCCAA	-1.58;-0.43;-0.36;0.0	31137;66310;67532;72820	1.04E+00;4.69E-01;4.64E-01;1.07E-01	4737;9910;11132;46305	1.99E+00;1.13E+00;8.93E-01;6.94E-01
NDOR1	-0.591583	1.05454	4	GCTGATTCAGCCCTCCAACT;CGGCAAAGTCCATCTGACAG;CATCCCCGTTATCCGGCCGA;AGTTCGAAGAAGGAGCGGCG	-1.67;-0.93;-0.47;0.71	27010;55014;65501;76482	5.95E-01;4.28E-01;4.14E-01;2.16E-02	960;11941;22428;50432	1.32E+00;1.16E+00;9.91E-01;7.45E-01
SEMA5A	-0.591791	1.07282	4	TGGGCACGTACCTTTCCTCG;CTAGACCAGGAATCTCACCG;TGGAGTTGTACTGCGCCGTG;CAAAAAGAAGCCATACCGAG	-1.78;-1.27;-1.19;1.88	21933;43827;46665;77383	4.59E-01;4.41E-01;3.80E-01;1.30E-03	59;30777;33615;55509	2.52E+00;7.32E-01;5.78E-01;4.63E-01
RPL32P18	-0.59184	0.736346	1	AGGGTTCGTAGAAGATTCAA	-0.59	63231	0.088	14211	0.736
ZNF662	-0.592152	1.19914	4	ATGGCCTGGTTACCTCAATG;GCAAATATTCTATATATGTG;CAGGTTTGACTTCCAAACAA;TCCTGGGATCCACACCACTG	-1.32;-0.52;-0.51;-0.02	42033;64581;64841;72339	9.39E-01;6.83E-01;4.18E-01;1.18E-01	5103;12601;12861;35409	1.82E+00;1.36E+00;9.53E-01;6.68E-01
ARSJ	-0.592643	1.23669	4	GCAGCGAGCTTGTCAAGAGT;ACTTATGGTTACCTGTCCTG;TTAAGGTATCAGATACACAC;TCTCTGAGTGTACATCTGTG	-1.01;-0.74;-0.62;0.0	52449;60004;62563;72836	1.04E+00;7.38E-01;3.92E-01;1.07E-01	4774;14879;17438;24993	1.96E+00;1.45E+00;8.40E-01;6.91E-01
PRDM15	-0.592752	1.13307	4	CCTTGCCCTGCTTAACACAA;AAGCACAGCAGGAACGAGGT;AGTGGCAGAGATCATTACCG;ACTCAGCTTCTCTAAACGCG	-1.51;-1.35;0.01;0.48	34244;40846;73032;75818	7.19E-01;5.13E-01;4.29E-01;3.68E-02	1624;4410;36596;43198	1.76E+00;1.10E+00;1.01E+00;6.52E-01
NKAPD1	-0.592871	1.09215	4	GATCAGCAAGATATTACCAA;CACAGATGCTCACAATAAGG;TTCTTCTGAGAACTCACTCG;CAGATGGAAGATGCTTACCG	-1.42;-1.1;-0.94;1.09	37944;49579;54656;77039	5.85E-01;4.97E-01;3.83E-01;9.04E-03	403;22786;27863;39498	1.69E+00;1.17E+00;9.23E-01;5.87E-01
CBR3	-0.593173	1.17966	4	CTGCCGATAATGAAACCTCA;GCAAGTCGTCGATGTCCAGT;ACTGTGCCGACAGTTCTCTG;CAACGTACTGGTCAACAACG	-1.11;-1.01;-0.38;0.12	49385;52633;67184;73960	9.16E-01;5.46E-01;4.61E-01;7.99E-02	3482;10258;24809;28057	1.76E+00;1.10E+00;1.05E+00;8.05E-01
SF3B2	-0.593267	1.09772	4	GCAGGGAGATCATTCGCTGA;TTGCCCTGCAGGTAATCGCG;GAGAATTCATCTCTTCCTGG;CACAGGCACAGAGTTCCGAG	-1.35;-1.12;-0.44;0.54	40740;48865;66151;76046	6.50E-01;4.88E-01;4.40E-01;3.16E-02	1396;11291;28577;36702	1.30E+00;1.17E+00;1.03E+00;8.97E-01
PAN2	-0.593693	1.15099	4	GAAATACCACAGGCTTATCG;GTTCCACCTTAAAAGTACGG;CTGTGAAAAGTACCAGCCCA;CTCAAGTATATGGCCCGTGG	-1.39;-0.68;-0.49;0.18	39297;61302;65171;74426	7.87E-01;6.15E-01;4.23E-01;6.90E-02	3016;12271;16140;38145	1.54E+00;1.23E+00;9.72E-01;8.59E-01
NBEA	-0.59383	1.10966	4	ATACGAAACATTGTAGTCCG;TTACCTACTTACGATGCATG;ATGATGTACTACTATTGGGA;AGAGTTCACTCATGGCATCA	-1.81;-1.13;0.09;0.47	20956;48699;73721;75796	7.80E-01;4.86E-01;3.77E-01;3.73E-02	1646;3721;28743;56486	1.90E+00;1.10E+00;8.91E-01;5.48E-01
ZFR	-0.59393	1.10845	4	TGCACTCGCATAATTTACAA;AGCTGCTACTGGCTGTACGG;CTGACTATGGTTATACTCAG;AGCAGCAACAGTTCTACTCG	-1.99;-1.26;0.18;0.7	12759;44218;74412;76446	8.58E-01;4.44E-01;4.16E-01;2.25E-02	996;3030;33224;64683	2.07E+00;1.31E+00;7.44E-01;3.13E-01
SPDYE18	-0.5944	1.68749	8	GGGTAGTGGAGATGCTGTGT;GTGGTCAGATGAATCTGAGG;ACACAGCATCTCCACTACCC;CATCCTCCCTGAGCACCACA;GCTGACTGTTGAAGTCCTTG;CTCGGGGTACCCCCTCCAGG;AGTCCTTGTGGTGCTCAGGG;TGGGTAGTGGAGATGCTGTG	-1.11;-1.1;-1.08;-1.03;-0.78;-0.44;0.31;0.48	49378;49614;50445;51918;58813;66060;75102;75825	2.38E+00;1.61E+00;1.10E+00;7.78E-01;7.10E-01;7.06E-01;6.33E-01;7.33E-02	1617;2340;11382;18629;25524;26997;27828;28064	3.53E+00;2.40E+00;1.67E+00;1.67E+00;1.18E+00;1.11E+00;1.10E+00;8.41E-01
TMEM202	-0.594541	1.19327	4	GTGCCTCGATGTCATGCCAA;AGATTATCTCCAATATTCCA;ATCTACATCCGAACGCTCTG;AGCTCTTGGATCCTTAATCG	-1.16;-0.73;-0.65;0.16	47610;60082;62050;74284	8.52E-01;7.41E-01;3.88E-01;7.23E-02	3158;15392;17360;29832	1.66E+00;1.46E+00;8.42E-01;8.18E-01
ARHGAP19-SLIT1	-0.594716	1.17189	4	CAAGACCAATATACCAGACA;GGGGTGCAAACATAAGGGCA;TGCTGTCGGACACTATTACC;GCTTGAGAGACATGAGAGAC	-1.9;-0.46;-0.02;0.0	16622;65759;72322;72817	1.01E+00;6.67E-01;3.81E-01;1.07E-01	4734;5120;11683;60820	1.93E+00;1.64E+00;6.94E-01;4.20E-01
ARHGAP19	-0.594716	1.17189	4	CAAGACCAATATACCAGACA;GGGGTGCAAACATAAGGGCA;TGCTGTCGGACACTATTACC;GCTTGAGAGACATGAGAGAC	-1.9;-0.46;-0.02;0.0	16622;65759;72322;72817	1.01E+00;6.67E-01;3.81E-01;1.07E-01	4734;5120;11683;60820	1.93E+00;1.64E+00;6.94E-01;4.20E-01
TICRR	-0.594823	1.21286	4	TCAAAGAGATCACTAAAGCG;GGATAGAGTCAATATACCTG;ACTGGGTGGATACCACCGAA;GACGCTGCTAGACTACCAGT	-1.2;-0.74;-0.25;-0.19	46288;59973;69265;70051	8.08E-01;7.37E-01;5.20E-01;1.74E-01	7391;8177;17469;31154	1.58E+00;1.45E+00;1.27E+00;5.49E-01
PDPK1	-0.595154	1.1762	4	CAAGTTTGGGAAAATCCTTG;CCCGCTCTCTGGTTACATAG;TCTGCTTTAGAGTACTTGCA;GTTCTTCGAGTCCGTCACGT	-1.12;-0.9;-0.58;0.22	49087;55656;63475;74609	9.05E-01;6.10E-01;4.01E-01;6.47E-02	2833;13967;21786;28355	1.75E+00;1.19E+00;8.83E-01;8.82E-01
TIMM8A	-0.595156	1.07524	4	CTCAACGCAGTTCACAAAAC;CACTGCACCCAAACCCGCCG;TGACTGAACTTTGTTGGGTG;GCAGTTGCAGCATTTCATCG	-1.43;-1.38;-0.79;1.23	37492;39495;58689;77157	5.75E-01;4.26E-01;3.75E-01;6.38E-03	285;18753;37947;39950	1.84E+00;1.15E+00;6.94E-01;6.20E-01
XKRX	-0.595265	1.08224	4	ATAGAGCTGATAGGTCAGCT;TGATTAAGTACCTCACACTG;GATGCTAATAGATGGCGAGG;AGATGCATAAATAATGATAG	-1.75;-0.66;-0.41;0.45	23253;61631;66653;75708	8.00E-01;4.49E-01;3.86E-01;3.93E-02	1734;10789;15811;54189	1.57E+00;1.08E+00;1.06E+00;6.20E-01
SRP19	-0.595852	1.15682	4	TCCAGCTCAAACAGGAAGAT;CAGAACCCACCTGTCCTGGT;CCAATACAGAGGCAGAGTCC;TCTTGCTTACCTTACTTATG	-1.71;-0.44;-0.22;-0.01	25056;66008;69695;72450	1.02E+00;5.35E-01;3.97E-01;1.16E-01	4992;7747;11434;52386	1.96E+00;1.31E+00;6.79E-01;6.75E-01
KATNB1	-0.595856	1.10061	4	TCACACGGGGCCTGTCAACG;GGACGAGCGCGAGTCCCGCG;GCTGAACCGGAGACACCGCA;GATGTGGTCCTCGTCAACTG	-1.38;-1.13;-0.98;1.1	39773;48796;53434;77045	6.26E-01;4.87E-01;3.90E-01;8.91E-03	397;24008;28646;37669	1.69E+00;1.25E+00;8.94E-01;5.61E-01
REV1	-0.596482	1.1473	4	TAATGGTGCCTTAAAGACAC;AATCATGGTACGAAAGCCTG;GTGGCTGTTACAAGTAACAG;AAACTAATGATGTTGCATGG	-1.14;-1.08;-0.81;0.65	48368;50361;58029;76329	8.79E-01;5.08E-01;3.75E-01;2.51E-02	1113;19413;27081;29074	1.70E+00;1.26E+00;9.54E-01;6.74E-01
HNRNPA1P48	-0.596799	0.733058	1	GGGAACGCTCACGGACTGTG	-0.6	63123	0.0888	14319	0.733
HNRNPA1P7	-0.596799	0.733058	1	GGGAACGCTCACGGACTGTG	-0.6	63123	0.0888	14319	0.733
HNRNPA1P6	-0.596799	0.733058	1	GGGAACGCTCACGGACTGTG	-0.6	63123	0.0888	14319	0.733
HNRNPA1P62	-0.596799	0.733058	1	GGGAACGCTCACGGACTGTG	-0.6	63123	0.0888	14319	0.733
HNRNPA1P47	-0.596799	0.733058	1	GGGAACGCTCACGGACTGTG	-0.6	63123	0.0888	14319	0.733
HNRNPA1P50	-0.596799	0.733058	1	GGGAACGCTCACGGACTGTG	-0.6	63123	0.0888	14319	0.733
HNRNPA1P63	-0.596799	0.733058	1	GGGAACGCTCACGGACTGTG	-0.6	63123	0.0888	14319	0.733
HNRNPA1P19	-0.596799	0.733058	1	GGGAACGCTCACGGACTGTG	-0.6	63123	0.0888	14319	0.733
HNRNPA1P10	-0.596799	0.733058	1	GGGAACGCTCACGGACTGTG	-0.6	63123	0.0888	14319	0.733
HNRNPA1P13	-0.596799	0.733058	1	GGGAACGCTCACGGACTGTG	-0.6	63123	0.0888	14319	0.733
SLC43A1	-0.597411	1.18528	4	CTGCATGGCCCCGAAGACGG;GCTTTGGCCCCCGACCCGTG;GCTGATCTACGATGCCGGTG;GACAGCGCCAGGAATATCAA	-1.09;-0.86;-0.86;0.42	49941;56688;56821;75602	9.37E-01;6.37E-01;3.76E-01;4.18E-02	1840;20621;20754;27501	1.80E+00;1.25E+00;1.05E+00;6.40E-01
DDX55	-0.597457	1.21688	4	TCATAAGCAGGAGAAACACC;TCTTTGTTTCGCATGAACAG;GCGACCGCAGCGATGCACGA;GCTGGCCATTCAAATAGACG	-0.98;-0.95;-0.47;0.01	53305;54417;65493;73047	1.08E+00;5.82E-01;4.28E-01;1.01E-01	4395;11949;23025;24137	2.03E+00;1.13E+00;9.91E-01;7.20E-01
ADAMTS12	-0.597545	1.15292	4	TTGGTGCCTCTGAGCGACAG;AACATCATAGATCACTCCGG;GTACTACAGAATTTCTCACG;AATGCCACCGAGGATCGCTG	-1.33;-0.71;-0.56;0.2	41697;60631;63890;74520	7.61E-01;6.74E-01;4.06E-01;6.68E-02	2922;13552;16811;35745	1.49E+00;1.34E+00;9.03E-01;8.71E-01
LRRC7-AS1	-0.597564	0.872827	2	CCTGTCTTCAAACGGACTAG;CGCTGTGGTATATTGCCTGG	-1.55;0.35	32549;75314	3.12E-01;2.42E-02	2128;44893	1.27E+00;4.74E-01
AMTN	-0.597597	1.0958	4	GGGCACTATCCTAAGCTCAG;TAACACAGATGCTCACACTG;CAGACCCACCCATTGACCCT;TTTGTCTTCTAGGATCAACT	-2.22;-1.17;0.11;0.89	5035;47421;73865;76795	7.95E-01;6.72E-01;4.71E-01;1.46E-02	647;3577;30021;72407	1.93E+00;1.49E+00;8.46E-01;1.17E-01
B3GNT3	-0.597832	1.20192	4	GCGGCGCACATAGTTGCTAG;GCTGCGTGGCGAAGTCCGGG;GCAGCCACCGGCGATCCCCG;GGGCAACTGATCCAAAACGT	-1.01;-0.94;-0.59;0.15	52434;54613;63305;74174	1.04E+00;5.86E-01;3.99E-01;7.49E-02	3268;14137;22829;25008	1.96E+00;1.14E+00;8.74E-01;8.29E-01
SCNN1D	-0.597902	1.16295	4	CCGAGGCTACACGTCAGGCG;GGCAGCTGCTACACGGTCGA;TGTGTGACGGGAACCCACGT;GCCTCAAGACGACGTCCTGG	-1.24;-1.24;-1.23;1.32	44907;45014;45404;77210	7.65E-01;4.77E-01;4.49E-01;5.19E-03	232;32038;32428;32535	1.93E+00;1.51E+00;7.68E-01;4.52E-01
POMP	-0.598397	1.0619	4	TGCTCCGCTAAAATTACAGA;AGGACTTGGATCTGAGCTAA;ACCCTGAATGTTTCTCAGTG;GATAATTCAAGGGGATGACT	-1.61;-0.88;-0.47;0.57	29866;56133;65557;76119	6.22E-01;4.47E-01;4.29E-01;2.99E-02	1323;11885;21309;47576	1.22E+00;1.19E+00;9.95E-01;8.46E-01
SNCG	-0.598643	1.11975	4	GGTGAGCAGCGTCAACACTG;AAGGAGGGGGTCATGTATGT;GCTCTGTACAACATTCTCCT;GCGGTGGAAAAGACCAAGCA	-1.27;-1.06;-0.85;0.79	44004;50832;56957;76654	7.38E-01;5.15E-01;3.76E-01;1.77E-02	788;20485;26610;33438	1.46E+00;1.40E+00;9.73E-01;6.44E-01
NUTF2	-0.598743	1.14475	4	TTACGTAAATTGCGCCTAGT;AGTGGGCTGATGGTCCTGCG;GGGAAGGACAACAGTTCCAG;TGACGCGTCATGCCTTACGT	-1.64;-0.56;-0.2;0.0	28757;63972;69851;72780	9.07E-01;5.41E-01;4.33E-01;1.08E-01	4869;7591;13470;48685	1.76E+00;1.33E+00;8.06E-01;6.84E-01
MRPL46	-0.598746	1.12872	4	GCAGCCGCACCCTCAAGCAA;GAAGCTCGTGGTCTGAATAC;AACGGCTTGGAGACTACAGG;GCTGCGAGAGCTTAGACTGC	-1.45;-0.77;-0.33;0.15	36785;59294;67995;74175	7.14E-01;5.61E-01;4.81E-01;7.49E-02	3267;9447;18148;40657	1.40E+00;1.16E+00;1.12E+00;8.29E-01
H3C4	-0.598899	1.24068	4	CCGTTACCGGCCCGGCACGG;TCTAGTCCGTGAGATCGCGC;CAGTTTGCGAATCAGCAGCT;CTGCTCGCAAGTCCACGGGT	-0.94;-0.79;-0.63;-0.03	54558;58535;62460;72109	1.14E+00;6.90E-01;3.91E-01;1.24E-01	5333;14982;18907;22884	2.12E+00;1.36E+00;8.35E-01;6.53E-01
MRPS18B	-0.599203	1.16828	4	GGCGAGAACCATATCGCTCC;GCAATTTGTCTGCGCCCACA;TCTGTGTGAAGCAGCACAAG;AGGGTGGTGTACCCCCACAG	-1.37;-1.19;0.01;0.15	39971;46873;72998;74178	7.16E-01;6.31E-01;4.65E-01;7.48E-02	3264;4444;30569;37471	1.76E+00;1.26E+00;8.29E-01;8.27E-01
FEN1	-0.599785	1.18053	4	TTATCTTGATGCACCCAGTG;TCAGGTGTCGCATTAGCACA;GACTACTGTGAGAGTATCCG;TCTCCATCATGCGAATGGTG	-1.13;-1.04;-0.23;0.0	48769;51509;69518;72564	8.93E-01;5.29E-01;5.26E-01;1.13E-01	4652;7924;25933;28673	1.73E+00;1.30E+00;1.00E+00;7.00E-01
UBA6	-0.599856	1.0087	4	TTGTAAGACTCAGTCAAATG;GATGATGTGACATGAACGTA;CTGGAACCATATTTACATGG;AATGTGAAGAATTTCTCCCA	-1.9;-1.07;-0.71;1.28	16636;50790;60439;77190	5.15E-01;3.81E-01;3.79E-01;5.64E-03	252;17003;26652;60806	1.89E+00;9.71E-01;7.54E-01;4.20E-01
NDUFS3	-0.600361	1.19863	4	CACCGGCAGCAACAGAACGG;CATCTGTGTAGGTCTTCACA;ATCATTCCGTGGTCTGACAG;CAGCAGTGGACGTCCCAACT	-1.08;-0.86;-0.38;-0.09	50384;56788;67155;71448	9.55E-01;6.39E-01;4.60E-01;1.40E-01	5994;10287;20654;27058	1.83E+00;1.25E+00;1.10E+00;6.14E-01
UTP15	-0.600494	1.2334	4	TACAGCTGACAAATATCACG;AAGCTGCATAATCAAAACTG;AAGAACACTCTGATTATGTG;GTGACAGCATAATTATATGG	-1.16;-0.56;-0.5;-0.18	47712;63929;64935;70225	9.05E-01;8.56E-01;4.19E-01;1.70E-01	7217;12507;13513;29730	1.76E+00;1.66E+00;9.58E-01;5.56E-01
LOC101927966	-0.600578	0.730608	1	AAAAACGCAACAATCAGATA	-0.6	63042	0.0893	14400	0.731
ANGEL1	-0.600583	1.11122	4	ATATCCTTTACAACCCACGC;ATGATATGGTATTTCCACTG;GCAGCACAGTCTGCATACTG;AGTCCAGGAAGATCATTACT	-1.4;-1.03;-0.21;0.24	38826;51905;69761;74724	6.04E-01;5.38E-01;5.33E-01;6.20E-02	2718;7681;25537;38616	1.32E+00;1.21E+00;1.02E+00;8.99E-01
SF3A2	-0.600717	1.15239	4	TGCAGGGGGATGCACCACTG;GACTACCCTGAGATCGCCGA;GAGGCCGCTTCACCCCAGGG;GCTACCTGGCACATACGCAG	-1.76;-0.46;-0.18;0.0	23056;65702;70192;72642	1.00E+00;5.55E-01;3.85E-01;1.11E-01	4602;7250;11740;54386	1.93E+00;1.36E+00;7.04E-01;6.14E-01
ZFP28	-0.600743	1.05074	4	ATTCTGACTATGTGTTTGGA;GCGAGGCCATTCCTTGAGCG;TTCCAACGAGGAGATCACAT;ACATAGGGCTTAATCAACAC	-1.52;-1.48;-0.71;1.31	33824;35397;60585;77203	5.06E-01;4.32E-01;3.80E-01;5.35E-03	239;16857;42045;43618	1.91E+00;9.97E-01;7.59E-01;5.34E-01
AKT2	-0.601139	1.15194	4	CTCTTGAGTACTTGCACTCG;GACCCCATGGACTACAAGTG;GGGGGGTAGAGTCTGATCAG;TCTCGTCTGGAGAATCCACG	-1.39;-0.7;-0.31;0.0	39198;60680;68316;72616	7.63E-01;6.13E-01;4.90E-01;1.12E-01	4704;9126;16762;38244	1.50E+00;1.23E+00;1.19E+00;6.96E-01
RPS24	-0.601713	1.20329	4	TGGTCATGAACTTTCTAGTG;TAGGCACTGTCGCCTTCCCG;TACAAAGATGACATCCGGTG;TGACCAACCGACTACTTCAG	-1.32;-0.56;-0.33;-0.19	41837;63962;67936;69999	9.07E-01;6.78E-01;4.80E-01;1.76E-01	7443;9506;13480;35605	1.76E+00;1.35E+00;1.16E+00;5.47E-01
TRPC4AP	-0.6021	1.14057	4	AGGCCTACGATCTCTATCCG;GACACTCAACAAAGTCACTG;TGCATAATCTTCATTGACTG;AGTTGGAAGAGTGGTACACA	-1.63;-1.37;0.19;0.41	28914;39958;74436;75546	8.61E-01;4.35E-01;4.27E-01;4.30E-02	1896;3006;37484;48528	2.08E+00;1.04E+00;8.12E-01;6.31E-01
FXN	-0.602182	1.31881	4	CGTGCAGGTCGCATCGATGT;TTTCAGAGTTCGAACCAACG;CTGGAACTTTGGGCCACCCA;GGTGTCTTAACTGTCAAACT	-0.98;-0.51;-0.51;-0.41	53455;64766;64894;66652	1.09E+00;9.49E-01;4.19E-01;2.61E-01	10790;12548;12676;23987	2.04E+00;1.83E+00;9.56E-01;4.49E-01
OGT	-0.60242	1.26886	4	CTATACACTTCCAGTGTCGA;GGCACGCGTATAACACTGCA;TGGCAATAGACACCTACAGG;GAAGAAGTTGGTCAGTATTG	-1.0;-0.63;-0.53;-0.25	52962;62336;64537;69168	1.06E+00;8.30E-01;4.14E-01;1.96E-01	8274;12905;15106;24480	2.00E+00;1.62E+00;9.37E-01;5.16E-01
CCDC162P	-0.602461	1.00965	4	GGATGCCCCTCACTAACTGC;CAGGACATGTCGCTCCAGGG;TGAAGCCTACCAGCACACGT;GGAAGCCTTGAGTGATCTCA	-1.97;-1.39;-0.22;1.17	13566;39351;69675;77114	5.34E-01;4.26E-01;4.05E-01;7.35E-03	328;7767;38091;63876	1.78E+00;1.31E+00;6.16E-01;3.35E-01
ACTBP2	-0.602543	0.729193	1	GGATTCCTATGTGGGCGACG	-0.6	62995	0.0897	14447	0.729
ZG16B	-0.602664	1.02683	3	TGAAACTGGGAGCCTTAGGT;TGTACATGACCATACCCCGG;ACTACGACCATGAAATCACA	-1.6;-0.11;-0.1	30274;71129;71332	6.86E-01;3.61E-01;1.07E-01	6110;6313;47168	1.74E+00;6.97E-01;6.46E-01
DOK4	-0.602691	1.23052	4	TCGCTCCACAGATCTACCGG;GCAGTGTGAACAGACAGGTG;GTGTGGCATCCCGGCCATAG;GCAACGTCAAGTGTGTTACG	-1.05;-0.65;-0.65;-0.06	51266;61916;61977;71804	9.90E-01;8.12E-01;3.88E-01;1.31E-01	5638;15465;15526;26176	1.88E+00;1.59E+00;8.15E-01;6.34E-01
RPS15A	-0.60275	1.20353	4	CCTCACAGGCAGGCTAAACA;CTCACTGTGATGATGAAGCA;TGACGTGCAACTCAAAGACC;ATCAACAATGCCGAAAAGAG	-1.21;-0.63;-0.43;-0.14	46130;62388;66229;70748	8.32E-01;8.03E-01;4.41E-01;1.57E-01	6694;11213;15054;31312	1.63E+00;1.57E+00;1.04E+00;5.79E-01
ZNF221	-0.602973	1.14957	4	CTTCATCAACAATCACACTC;GTTCATTGCAAATTGCACAC;TATTAAGTCTTGATCTAACA;CTTCTCTTCTATGTGGACCA	-1.44;-1.43;0.06;0.4	37265;37624;73465;75509	7.56E-01;5.71E-01;4.27E-01;4.39E-02	1933;3977;39818;40177	1.85E+00;1.14E+00;1.03E+00;5.78E-01
DNAJC9	-0.602978	1.23869	4	GCTCACCCAAGACCGAGACT;CAGGTACACCCGGACCGGGT;TCCGACGGCGAGGTCCGACG;GCCCAGCACCCGGTAAAGGT	-1.12;-0.58;-0.53;-0.19	49128;63569;64488;70047	9.07E-01;8.87E-01;4.13E-01;1.74E-01	7395;12954;13873;28314	1.75E+00;1.72E+00;9.34E-01;5.49E-01
SUMO2	-0.603014	1.28682	4	CAGATCAGATTCCGATTTGA;CATGGCCGACGAAAAGCCCA;CCTATTGTGAACGACAGGTG;ATATTAATTTGAAGGTGGCG	-0.82;-0.76;-0.75;-0.08	57935;59370;59669;71483	1.32E+00;7.17E-01;3.77E-01;1.39E-01	5959;17773;18072;19507	2.40E+00;1.41E+00;7.27E-01;6.16E-01
FBN2	-0.603145	1.14014	4	GAATGTATGATAATGAACGG;AGATGCGGGTATCCTCGCTG;TCTCGGTGTAGATATTCGCA;CGGACTTGGTCACTGCACCG	-1.42;-1.24;0.0;0.24	38254;44962;72590;74761	6.85E-01;5.92E-01;4.49E-01;6.12E-02	2681;4720;32480;39188	1.71E+00;1.18E+00;9.05E-01;7.66E-01
CR1	-0.603345	1.15602	4	GCCTCCCGTAGTACTCAGGA;ATCACCTGAGATGATGCATG;GCCCGGCTACGACCTCAGAG;GCCGTCCTGAGTACTACGGG	-1.24;-1.14;-0.12;0.09	44879;48277;71019;73757	7.64E-01;5.92E-01;4.81E-01;8.47E-02	3685;6423;29165;32563	1.51E+00;1.46E+00;8.76E-01;7.84E-01
DNMT3B	-0.603427	1.05844	4	GGCCTTCCAAGACACCACCA;CCCAACAACACGCAACCAGG;CCATGTGGACGAGTCCCCCG;GGGGATGAAGATCAGAGCCG	-1.59;-1.05;-0.96;1.19	30798;51172;54117;77125	5.21E-01;4.59E-01;3.86E-01;7.10E-03	317;23325;26270;46644	1.79E+00;9.86E-01;8.81E-01;5.75E-01
CYSTM1	-0.603615	1.05977	4	TACCCACAGTACGGCTGGCA;TGGTCTTCTACCACATACAC;CCTCAAGGGTACCCCTACCA;CAATGGGTCCAGGACCTATG	-1.49;-1.11;-0.81;1.0	35244;49353;57959;76943	5.31E-01;4.94E-01;3.75E-01;1.12E-02	499;19483;28089;42198	1.60E+00;1.05E+00;9.15E-01;6.72E-01
STK4	-0.603996	1.1646	4	TTTAGGATACCATGGCCAAG;TGGATCGTTATGGAGTACTG;CATTCCGAAAACCAGAGCTA;AGCTTTGTATACGCTGCCAT	-1.84;-0.33;-0.28;0.03	19483;67985;68766;73219	1.16E+00;5.03E-01;3.75E-01;9.74E-02	4223;8676;9457;57959	2.19E+00;1.23E+00;7.34E-01;5.03E-01
JAM2	-0.604156	1.27948	4	GTCACAGCAGTAGAGTACCA;ATGTGACAAGAAGTGATGCG;GTTCCACTCAGAGCAGAAGA;ATCCAGCTCCTGAATACACA	-1.02;-0.61;-0.43;-0.36	52192;62883;66230;67514	1.03E+00;8.54E-01;4.41E-01;2.38E-01	9928;11212;14559;25250	1.95E+00;1.67E+00;1.04E+00;4.69E-01
ANAPC1	-0.604368	1.06893	4	GATGAGACTCAACATTCTGG;GTTGTCTGGATGACTAATGT;GTCCCAGCTCCAGTTACGGT;TGTCCATAACAGAGTCACCC	-1.83;-0.63;-0.5;0.53	19975;62504;65037;76020	8.37E-01;4.21E-01;3.75E-01;3.22E-02	1422;12405;14938;57467	1.64E+00;1.16E+00;9.64E-01;5.18E-01
POLG2	-0.604517	1.23909	4	AGGGCATGTGAAGTCGCACG;GGTTACGTCATCGACTCCAG;CGCAGAATGGTGGACCTCGG;AGGAGTTAATAGAAACCCTG	-1.39;-0.39;-0.32;-0.32	39128;67027;68136;68163	1.09E+00;6.11E-01;4.85E-01;2.22E-01	9279;9306;10415;38314	2.07E+00;1.22E+00;1.17E+00;4.86E-01
LYRM4	-0.605036	1.20747	4	ACAAGTGTTATCTCTGTACC;TTAGAACATATGCTGTCAGG;TCTCTTGGCTTTATTCACTA;AGATAACACTTGTGCGCGAC	-1.19;-0.75;-0.25;-0.23	46765;59591;69225;69548	8.24E-01;7.24E-01;5.18E-01;1.87E-01	7894;8217;17851;30677	1.61E+00;1.42E+00;1.27E+00;5.30E-01
SNAPC4	-0.605118	1.13366	4	GTGCCGTAGCCACTGCACAT;GTCCGGGACCATGTACTGTG;TCAAGCTGTTGCCAAATACG;AGCAGCCGGCAGTATCGATG	-1.45;-0.79;-0.22;0.04	36764;58710;69622;73318	6.95E-01;5.60E-01;5.32E-01;9.50E-02	4124;7820;18732;40678	1.37E+00;1.31E+00;1.12E+00;7.43E-01
UPB1	-0.605191	1.07809	4	CAGAGTGGGTGATTTCAACG;CTGTACATAAGCCAGTTGAG;ACGCATAAAGGCTATCGTAG;AGAATTTGCTGAGTCAGCAG	-2.12;-0.53;-0.39;0.62	7937;64463;67041;76244	9.33E-01;5.28E-01;4.58E-01;2.71E-02	1198;10401;12979;69505	1.80E+00;1.23E+00;1.09E+00;1.88E-01
PPP1R13L	-0.605364	1.22449	4	GACCTTGTAATTGCGCGGCA;ACTCTCTGATCGTCCGAACG;GCGCGGCCCAGGAAGTCGAA;ACATGGCCCCCTGTGAACGA	-1.08;-0.65;-0.57;-0.12	50235;62002;63715;71001	9.49E-01;8.16E-01;4.04E-01;1.51E-01	6441;13727;15440;27207	1.82E+00;1.60E+00;8.94E-01;5.91E-01
DYNLRB1	-0.60565	1.1878	4	CTTGGAGCGAATTCGAAGGA;AGGAAGGTGAGATCGTTCTG;CTGGGGGTCGATGTCACGCA;CATGAGGCTGGCATACTGGG	-1.17;-0.74;-0.39;-0.11	47215;59789;66906;71151	8.39E-01;7.31E-01;4.55E-01;1.47E-01	6291;10536;17653;30227	1.63E+00;1.44E+00;1.08E+00;5.99E-01
VPS52	-0.606133	1.07278	4	GAAATCGCCAGGCAGTTCGG;CAATGAACGAGCAACAGCAA;TCCAGGATCAGTTCAAACCG;CCGTACACTCAGCATGACCC	-1.84;-0.6;-0.45;0.46	19509;63022;65915;75774	8.61E-01;4.35E-01;3.75E-01;3.78E-02	1668;11527;14420;57933	1.68E+00;1.09E+00;1.02E+00;5.04E-01
MED9	-0.606465	1.15047	4	GGCAGCGGCTGGTCGGACGT;GTCACCTGCCCGCGCGAGGG;GGTTGAGGCGCAGGGACCGG;TTGATGATGTTGTGAACCAA	-1.29;-1.24;-0.04;0.15	43094;45010;72029;74150	7.12E-01;6.48E-01;4.49E-01;7.54E-02	3292;5413;32432;34348	1.60E+00;1.41E+00;8.26E-01;7.68E-01
TRAPPC4	-0.606492	1.24962	4	TGGACACCGGGTAATTAGCA;CTCCAGCACCTCTTTCCCGT;TCCCAGCTGTCTCCTGAACA;TAAGCTTCTCATTAGAAGTG	-0.89;-0.83;-0.72;0.01	56019;57592;60381;72970	1.21E+00;6.62E-01;3.79E-01;1.03E-01	4472;17061;19850;21423	2.23E+00;1.30E+00;7.52E-01;7.14E-01
DENND11	-0.6067	1.02355	4	CTTCTAGCTATTTCCGAAAG;GTCGAAGGTGACCACGAACA;GTAGCGGTAAAGCAGTGTGT;GGAAGGCAGCCAGTAGACAG	-1.84;-1.68;-0.56;1.65	19447;26871;63897;77339	5.11E-01;4.06E-01;3.75E-01;2.29E-03	103;13545;50571;57995	2.28E+00;9.03E-01;5.02E-01;4.13E-01
RBFA	-0.606824	1.17842	4	ACTCACCGAGTGAGAACCCA;CTGGAAATAGCGCAGCATCG;TCTTGAACAAACACTATCGG;TGAGCAGAACGCACACATGG	-1.05;-0.96;-0.59;0.18	51218;53923;63228;74386	9.88E-01;5.71E-01;3.98E-01;6.99E-02	3056;14214;23519;26224	1.88E+00;1.11E+00;8.70E-01;8.54E-01
ACKR4P1	-0.60684	0.726705	1	ATTGATGTTCCTAGGTAGCG	-0.61	62912	0.0902	14530	0.727
POLRMT	-0.607028	1.18085	4	ACAAGCCGAGAGGAACGATG;CGCCGGGACCATCGAAAGGT;CTAGAGCGCGAGGTGTACGA;TCTCCAGTATCTTTGCCCAG	-1.3;-0.59;-0.54;0.01	42831;63223;64175;72950	8.70E-01;7.04E-01;4.09E-01;1.04E-01	4490;13267;14219;34611	1.69E+00;1.40E+00;9.17E-01;7.12E-01
PER1	-0.607335	1.00724	4	TAGAAGACTCCCACATCCTG;CAGACGCCTACCGTCCAGTG;GCAACGGGGGTGATGCAGAG;CCAACACGAAGGCTACCTTG	-1.8;-1.05;-0.55;0.98	21115;51231;64027;76919	5.22E-01;4.07E-01;3.77E-01;1.17E-02	523;13415;26211;56327	1.58E+00;9.89E-01;9.10E-01;5.53E-01
TMEM86B	-0.607467	1.03606	4	AGCCGAAGGCCCAGACGTAG;GCAGGACCATATCCGGCTCG;GACGGGCAGGCACTTGACCA;CCCCACAGCCGAGCACACAA	-1.8;-1.48;-0.08;0.93	21056;35609;71500;76863	6.17E-01;4.32E-01;3.77E-01;1.30E-02	579;5942;41833;56386	1.53E+00;1.52E+00;5.51E-01;5.38E-01
CIR1	-0.607555	1.17733	4	GACCGCAAATGATCCATCAC;GCACCCCTCGGAGCTAATAG;AGACCGAATACAAATTTGAA;GGAGATGAACGTGTAAAGAA	-2.23;-0.55;0.1;0.25	4897;63978;73843;74776	9.07E-01;7.93E-01;6.82E-01;6.08E-02	2666;3599;13464;72545	1.93E+00;1.76E+00;9.07E-01;1.13E-01
KRTAP1-5	-0.607667	1.2415	5	TGGCATCAGCTATGGCCAGG;GTCCCACTGATGGAGAAGCT;TGCTGCCAGATCAGCTCCTG;TGGGCGGCACCACCTGATAC;AGCTGCCAGACTAGCTTCTG	-1.85;-0.59;-0.56;-0.52;0.48	18920;63372;63793;64691;75821	1.40E+00;7.60E-01;4.00E-01;3.97E-01;4.59E-02	1621;12751;13649;14070;58522	2.35E+00;1.43E+00;1.02E+00;8.01E-01;6.08E-01
FAAP100	-0.607951	1.05532	4	GGCACTGACAAGCCTCAACG;GGGTGGCATCAGCTCCAAAG;GAGACAGATCCACCACACAG;GGAGCCCGTCATCTTCATAG	-1.62;-0.97;-0.28;0.44	29253;53775;68729;75690	5.68E-01;5.02E-01;4.39E-01;3.97E-02	1752;8713;23667;48189	1.22E+00;1.10E+00;1.07E+00;8.24E-01
NDUFC2	-0.608061	1.68811	8	TGATTGATAACCTAATCCGG;GATTAGGTTATCAATCAGGC;TCATCCGGCAGAAACCGTAA;CGCCCAAGCTGACCGACCCG;AGAACCCTTACGGTTTCTGC;CGGAGGCCGATCGCGACGGC;TTGATAACCTAATCCGGCGG;GACCCGCGGCTCCTCTACAT	-1.42;-1.24;-0.75;-0.59;-0.48;-0.47;-0.05;0.14	38090;45131;59625;63195;65281;65655;71883;74100	1.78E+00;1.46E+00;1.45E+00;1.30E+00;1.03E+00;6.18E-01;4.67E-01;1.53E-01	3342;5559;11787;12161;14247;17817;32311;39352	2.61E+00;2.35E+00;2.19E+00;1.99E+00;1.67E+00;1.06E+00;1.03E+00;5.96E-01
NDUFC2-KCTD14	-0.608061	1.68811	8	TGATTGATAACCTAATCCGG;GATTAGGTTATCAATCAGGC;TCATCCGGCAGAAACCGTAA;CGCCCAAGCTGACCGACCCG;AGAACCCTTACGGTTTCTGC;CGGAGGCCGATCGCGACGGC;TTGATAACCTAATCCGGCGG;GACCCGCGGCTCCTCTACAT	-1.42;-1.24;-0.75;-0.59;-0.48;-0.47;-0.05;0.14	38090;45131;59625;63195;65281;65655;71883;74100	1.78E+00;1.46E+00;1.45E+00;1.30E+00;1.03E+00;6.18E-01;4.67E-01;1.53E-01	3342;5559;11787;12161;14247;17817;32311;39352	2.61E+00;2.35E+00;2.19E+00;1.99E+00;1.67E+00;1.06E+00;1.03E+00;5.96E-01
REC114	-0.608101	1.05882	4	TTGAGCCTCGGGCTTACCGG;CAAACACCAGAGACCCACCT;GTTGAAGATTGTAAGACGCG;CCCAGGGCAACTGAAAGTCA	-1.56;-0.94;-0.86;0.92	32157;54709;56839;76839	5.88E-01;4.79E-01;3.76E-01;1.36E-02	603;20603;22733;45285	1.52E+00;1.15E+00;9.32E-01;6.41E-01
CADM3	-0.60832	1.03985	4	CAGCATCAGCATCAGCAATG;GTGCCAAGTGAAAGATCACG;CGCATACAGGAAGATCCCAA;AGAAGACTGACAGTTTAGGG	-1.98;-1.01;-0.07;0.62	13210;52638;71716;76261	6.29E-01;5.46E-01;4.10E-01;2.67E-02	1181;5726;24804;64232	1.55E+00;1.23E+00;1.05E+00;3.25E-01
RPS27P19	-0.608375	1.07438	3	ACAAAACTACCGTTTGTGCA;GAAACACAAGAAGAAACGCC;TTCATGGATGTGAAATGCCC	-0.91;-0.69;-0.23	55415;61123;69522	7.60E-01;4.05E-01;1.41E-01	7920;16319;22027	1.64E+00;9.78E-01;6.07E-01
NO_SITE_173	-0.608492	1.04719	4	GTACATTCCAGTATTCACGC;GTAATTTTATGAGTTAAGTG;GTAAGGCCCGCGTACGAGCT;GTACACACTTATGCCATCAC	-1.66;-1.16;-0.17;0.55	27755;47628;70421;76079	5.64E-01;4.73E-01;4.22E-01;3.08E-02	1363;7021;29814;49687	1.39E+00;1.18E+00;8.53E-01;7.71E-01
ART1	-0.609183	1.16769	4	GGCTGCAACATGCTTCAGGG;AGAGGTCTCGTCGTGTGATG;GCCAGCGTACTGGTCATCAA;TCTCCCGGATCTCAACCACA	-1.14;-0.91;-0.39;0.0	48408;55394;67010;72556	8.80E-01;6.04E-01;4.57E-01;1.13E-01	4686;10432;22048;29034	1.70E+00;1.18E+00;1.09E+00;6.97E-01
RBBP5	-0.609245	1.0941	4	AAGATTCTCCATGGGACGAG;GGCAGCAATAGGGTCCACGC;TGGGGATGGGGAATACATCG;CCAGATAGATACCACTCCAC	-1.53;-0.76;-0.4;0.26	33515;59318;66741;74835	7.15E-01;5.00E-01;4.51E-01;5.95E-02	2607;10701;18124;43927	1.41E+00;1.07E+00;9.85E-01;9.15E-01
FOXN3	-0.60936	1.09203	4	TGGACTGAGTCAGTGTTACG;TGACATCCGATTAGAAGAGG;CATCGTAGGGCATGTCAGAG;GAGTGATCCAAAATGGAGCG	-1.44;-0.85;-0.5;0.35	37389;57137;64930;75288	6.49E-01;5.73E-01;4.19E-01;4.90E-02	2154;12512;20305;40053	1.27E+00;1.15E+00;9.90E-01;9.58E-01
FASLG	-0.609463	1.26474	4	GGGAAGAACTGTGCCTGGAG;GGAAGAGCTGAAACATCCCC;AAAACATCACAAGGAGACAC;AGAAAGCAGGACAATTCCAT	-0.87;-0.79;-0.59;-0.19	56463;58679;63326;70066	1.24E+00;6.94E-01;3.99E-01;1.74E-01	7376;14116;18763;20979	2.27E+00;1.37E+00;8.75E-01;5.49E-01
DOCK11	-0.610199	1.06299	4	GCAGGTGAAGTAAAGCCACA;GCATACCGAATAGTCACATG;AGCATTTCACGGACAGATGG;GAATTGCCAAAATATTACTG	-1.52;-1.1;-0.25;0.43	33671;49775;69256;75628	5.19E-01;5.03E-01;5.00E-01;4.12E-02	1814;8186;27667;43771	1.27E+00;1.06E+00;9.91E-01;9.31E-01
NBPF8	-0.610252	2.16689	12	ATGCTCATTCAATGAGAGGG;GCTGCTGTAAGACTTGTACG;AGTGAAAAAGGAGGACCAAG;ATGGCTATTTGAATAAGTGA;AGAGCAGCTCAAGCAAGCTG;ACCTCATAAGATTTATGCTG;TGTCCGGCTCATCCAGAGTG;TGTTTGTTCTCTGCCAACTG;GTGGGATCAAGTGAAAAAGG;GAGGCTGGTTGGAGTCACAA;CAAGAAGAGGAAGAAGACCA;TACGAGGCCAACATTTCAGG	-1.77;-1.44;-1.08;-0.65;-0.59;-0.56;-0.54;-0.38;-0.28;-0.16;0.01;0.13	22707;37077;50311;61934;63233;63913;64223;67048;68770;70500;72957;74012	3.28E+00;2.70E+00;2.32E+00;2.08E+00;1.65E+00;1.51E+00;1.30E+00;1.11E+00;9.74E-01;6.83E-01;4.43E-01;2.36E-01	3430;4485;6942;8672;10394;13219;13529;14209;15508;27131;40365;54735	4.24E+00;3.55E+00;3.11E+00;2.82E+00;2.35E+00;2.13E+00;1.90E+00;1.81E+00;1.52E+00;1.17E+00;9.14E-01;4.91E-01
NBPF12	-0.610275	1.93263	10	AGAGCAGCTGAAACAAGCTG;AGTGAAAAAGGAGGACCAAG;GCTGCTGTAAGACTGGTATG;GAATGAGCTACAGTTCAAGG;GATGCTGTACACATTATCCC;TGTTTGTTCTCTGCCAACTG;GTGGGATCAAGTGAAAAAGG;GAGGCTGGTTGGAGTCACAA;AGACAAAGTCAACTCAACTG;CAAGAAGAGGAAGAAGACCA	-2.01;-1.08;-0.91;-0.67;-0.61;-0.38;-0.28;-0.16;0.0;0.01	11971;50311;55354;61476;62821;67048;68770;70500;72912;72957	2.37E+00;2.19E+00;2.17E+00;1.67E+00;1.54E+00;1.13E+00;7.68E-01;4.68E-01;4.67E-01;2.59E-01	4485;4530;6942;8672;10394;14621;15966;22088;27131;65471	3.29E+00;3.02E+00;3.00E+00;2.39E+00;2.27E+00;1.79E+00;1.35E+00;1.02E+00;7.29E-01;4.70E-01
DTYMK	-0.610327	1.12552	4	AAGTGACGTGGAGGATCACT;ATGCGTATCTGTCCACGACG;TCTGCGTGCTCTTCCCGGCG;GGAACCGGAGCAGTTCGGCG	-1.48;-0.87;-0.09;0.0	35550;56439;71393;72797	6.30E-01;6.11E-01;5.37E-01;1.07E-01	4757;6049;21003;41892	1.51E+00;1.24E+00;1.07E+00;6.92E-01
CMTR1	-0.610494	1.10158	4	GGATTGGGTAAATACAGCCA;ATATTAAACTCAATCAGCTG;TCGACAGGCAGAGATACGGA;AATCCCTATGAGATGATCCG	-1.39;-0.93;-0.35;0.23	39110;54924;67677;74663	6.11E-01;5.93E-01;4.73E-01;6.35E-02	2779;9765;22518;38332	1.22E+00;1.16E+00;1.14E+00;8.91E-01
TEKT4	-0.611598	1.01505	4	GTCCTGTCTGCAGACACTGC;GCGACACCTCCGAGGACCTG;TACAACATCGACGAGACCTG;GACCCGGGCCAAGTTCACGC	-1.66;-1.3;-0.66;1.17	27866;42683;61799;77115	4.35E-01;4.23E-01;3.87E-01;7.33E-03	327;15643;34759;49576	1.78E+00;8.07E-01;7.75E-01;7.00E-01
NSMCE1	-0.611818	1.11269	4	GATGACCCATGGCGTGCTAG;GTCCTCCAACTTATCTACGG;TGGGAGACCCATTTATGCGT;TTCCACAAACATATTGAACC	-1.87;-0.88;0.07;0.23	18171;56179;73592;74670	7.68E-01;6.23E-01;3.76E-01;6.33E-02	2772;3850;21263;59271	1.87E+00;1.22E+00;8.92E-01;4.65E-01
OR1B1	-0.611869	1.08201	4	TGACATACATTCTAATGAGC;CAACTGGGGCAGTGTAACTG;CTAGTAAGCAGGCACACCGT;ACTGCACACCATGTTGCGTG	-2.16;-1.92;-1.03;2.66	6928;15794;51962;77431	8.01E-01;5.68E-01;4.01E-01;2.24E-04	11;25480;61648;70514	3.25E+00;5.34E-01;3.86E-01;1.63E-01
DDX49	-0.611925	1.13729	4	ACGTGGTCATCGCCACGCCG;CCGGAGTGTGTCGGTCAGCG;GATCCTGATCGCAACAGACG;AGCCCAAGCAGTCTCGACCT	-1.39;-0.68;-0.48;0.09	39439;61269;65442;73763	7.86E-01;6.18E-01;4.27E-01;8.45E-02	3679;12000;16173;38003	1.54E+00;1.24E+00;9.88E-01;7.85E-01
MYL12B	-0.612187	1.03199	4	AATCTGTGACTGGTCAAACA;CAGAGATGGCTTCATCGACA;GCATCAAGGTATGCATCAGT;GGTGAAATTGATGGGCCCTG	-1.56;-1.3;-0.74;1.15	32068;42821;59878;77102	4.77E-01;4.36E-01;3.77E-01;7.62E-03	340;17564;34621;45374	1.76E+00;9.29E-01;7.34E-01;7.04E-01
MVK	-0.612596	1.20243	4	GACCTCAGCTTACCCAACAT;TGCTGCCAGACACACCGAGT;CAGCATTGTCCACTCCGGAG;CAAAGTCCCTCGCAATACCA	-1.56;-0.34;-0.32;-0.24	32134;67840;68204;69394	1.15E+00;4.87E-01;4.78E-01;1.91E-01	8048;9238;9602;45308	2.18E+00;1.18E+00;9.31E-01;5.24E-01
TNFRSF1B	-0.612609	1.18392	4	CTGCGTGTGTTGGGATCGTG;GGAAACTCAAGCCTGCACTC;AGGAACTGAAACATCAGACG;CACCGTGTGTGACTCCTGTG	-2.38;-0.73;0.26;0.39	2042;60210;74849;75453	1.01E+00;9.18E-01;7.46E-01;4.52E-02	1989;2593;17232;75400	2.20E+00;1.47E+00;1.02E+00;4.64E-02
DUOXA1	-0.612741	1.07342	4	GGTGACCAGCTTATTCATCG;TGAGACCATCAATTACAACG;ACTGGCGGTATAGGCCACAT;AGGCATGGAGAGCATCACAT	-1.92;-1.48;-1.24;2.19	15999;35497;44983;77418	4.83E-01;4.32E-01;3.84E-01;5.16E-04	24;32459;41945;61443	2.91E+00;5.36E-01;4.49E-01;4.02E-01
OR2M4	-0.612989	1.25572	4	ACTACTTGTCATTTGTTGTG;CCATAAGGGACAGTTGACTG;CAGGACCAGAGAAAAAAGGA;CACAGAGTTTCGGATTCATG	-1.06;-0.56;-0.55;-0.28	50880;63852;64041;68797	9.75E-01;9.01E-01;4.07E-01;2.06E-01	8645;13401;13590;26562	1.86E+00;1.75E+00;9.11E-01;5.04E-01
[truncated: 19,164 more rows]
